# Supplementary material for: Prognostic implications of cell division cycle protein 45 expression in hepatocellular carcinoma
Source: PeerJ. 2021 Feb 12;9:e10824. doi: 10.7717/peerj.10824 (PMC7883691; doi:10.7717/peerj.10824)
Supplement: File S1 [file peerj-09-10824-s001.zip]

Archive with 2 entries (1 files):
- Supplement 1 File/
- Supplement 1 File/KEGG.txt
