# Supplementary material for: Prognostic implications of cell division cycle protein 45 expression in hepatocellular carcinoma
Source: PeerJ. 2021 Feb 12;9:e10824. doi: 10.7717/peerj.10824 (PMC7883691; doi:10.7717/peerj.10824)
Supplement: File S1 [file peerj-09-10824-s001.zip › Supplement 1 File/KEGG.txt]

KEGG analysis information and percentage of each term
ID	Description	GeneRatio	BgRatio	pvalue	p.adjust	qvalue	geneID	Count
hsa04110	Cell cycle	26/187	124/8039	3.31996022930448e-18	7.43671091364204e-16	6.08076926209453e-16	PTTG1/E2F2/BUB1/MCM6/TTK/MCM7/MCM5/CDC7/CDC25C/CDC20/CCNB2/MAD2L1/CCNB1/MCM3/MCM2/CCNA2/CCNE2/MCM4/PCNA/CDK4/CDC25B/CCNE1/CDK6/TFDP1/CCND1/SFN	26
hsa03030	DNA replication	15/187	36/8039	6.53634968776876e-16	7.32071165030101e-14	5.98592024037771e-14	MCM6/MCM7/MCM5/RNASEH2A/RFC4/MCM3/MCM2/MCM4/PRIM1/FEN1/LIG1/PCNA/POLA1/RFC5/POLE2	15
hsa00982	Drug metabolism - cytochrome P450	13/187	72/8039	8.21739841730544e-09	6.13565748492139e-07	5.01693798109174e-07	CYP1A2/CYP2E1/ADH1B/FMO4/UGT1A3/ADH1A/CYP3A4/UGT1A4/AOX1/CYP2C9/ADH6/ADH4/FMO3	13
hsa00980	Metabolism of xenobiotics by cytochrome P450	12/187	77/8039	1.73122751264917e-07	9.69487407083534e-06	7.92719966318303e-06	HSD11B1/CYP1A2/CYP2E1/AKR7A3/ADH1B/UGT1A3/ADH1A/CYP3A4/UGT1A4/CYP2C9/ADH6/ADH4	12
hsa05204	Chemical carcinogenesis	12/187	83/8039	4.03930671780089e-07	1.8096094095748e-05	1.47966182925759e-05	HSD11B1/CYP1A2/CYP2E1/NAT2/ADH1B/UGT1A3/ADH1A/CYP3A4/UGT1A4/CYP2C9/ADH6/ADH4	12
hsa00830	Retinol metabolism	10/187	67/8039	2.86253745672929e-06	0.000106868065051227	8.73827223633151e-05	CYP1A2/ADH1B/UGT1A3/ADH1A/CYP3A4/UGT1A4/AOX1/CYP2C9/ADH6/ADH4	10
hsa00380	Tryptophan metabolism	8/187	42/8039	4.42557348341741e-06	0.000141618351469357	0.000115796960317989	CYP1A2/EHHADH/CAT/ACAT1/AOX1/INMT/ALDH1B1/ACAT2	8
hsa00071	Fatty acid degradation	8/187	44/8039	6.38607634559176e-06	0.000178810137676569	0.000146207537385917	ADH1B/ADH1A/EHHADH/ACAT1/ALDH1B1/ACAT2/ADH6/ADH4	8
hsa04114	Oocyte meiosis	12/187	128/8039	3.97270181096467e-05	0.000988761339617874	0.000808479666792811	PTTG1/BUB1/CDC25C/CDC20/CCNB2/MAD2L1/CCNB1/CCNE2/AURKA/CCNE1/AR/CPEB3	12
hsa00591	Linoleic acid metabolism	6/187	29/8039	4.44686260308424e-05	0.000996097223090869	0.000814477992564903	CYP1A2/CYP2E1/CYP3A4/CYP2C9/PLA2G1B/CYP2J2	6
hsa00983	Drug metabolism - other enzymes	9/187	79/8039	8.31746158448695e-05	0.00169373763175007	0.00138491704851744	TK1/GMPS/CYP2E1/NAT2/UGT1A3/CYP3A4/CES2/UGT1A4/CES1	9
hsa00280	Valine, leucine and isoleucine degradation	7/187	48/8039	0.000108213545451973	0.00201998618177016	0.00165168043058274	HIBADH/EHHADH/ACAT1/AOX1/BCAT2/ALDH1B1/ACAT2	7
hsa00350	Tyrosine metabolism	6/187	36/8039	0.000159257849482768	0.00274413525262615	0.00224379480242928	HPD/ADH1B/ADH1A/AOX1/ADH6/ADH4	6
hsa04115	p53 signaling pathway	8/187	72/8039	0.000247417002341036	0.00369476056829281	0.00302109181805897	CCNB2/CCNB1/CCNE2/CDK4/CCNE1/CDK6/CCND1/SFN	8
hsa04976	Bile secretion	8/187	72/8039	0.000247417002341036	0.00369476056829281	0.00302109181805897	AQP9/ABCB4/CYP3A4/ABCC2/ABCC4/SLC27A5/BAAT/ABCB11	8
hsa04914	Progesterone-mediated oocyte maturation	9/187	99/8039	0.00046939421283067	0.00657151897962939	0.00537332848898268	BUB1/CDC25C/CCNB2/MAD2L1/CCNB1/CCNA2/AURKA/CDC25B/CPEB3	9
hsa00270	Cysteine and methionine metabolism	6/187	49/8039	0.000890045968541175	0.0117276645266602	0.00958934975394207	DNMT1/BHMT2/CDO1/BCAT2/MAT1A/PHGDH	6
hsa00040	Pentose and glucuronate interconversions	5/187	34/8039	0.00103828181022489	0.0129208403050208	0.0105649728057971	CRYL1/UGT1A3/DCXR/SORD/UGT1A4	5
hsa01200	Carbon metabolism	9/187	117/8039	0.00156569486700963	0.0184587184321135	0.015093125033777	GAPDH/PC/EHHADH/CAT/GLUD1/ACAT1/G6PD/ACAT2/PHGDH	9
hsa03430	Mismatch repair	4/187	23/8039	0.00177527803196535	0.0189950814658694	0.0155316925519797	RFC4/LIG1/PCNA/RFC5	4
hsa00430	Taurine and hypotaurine metabolism	3/187	11/8039	0.00178078888742526	0.0189950814658694	0.0155316925519797	CSAD/CDO1/BAAT	3
hsa00140	Steroid hormone biosynthesis	6/187	61/8039	0.00280775811853735	0.0285880826614712	0.0233755939055263	HSD11B1/CYP1A2/CYP2E1/UGT1A3/CYP3A4/UGT1A4	6
hsa00590	Arachidonic acid metabolism	6/187	63/8039	0.00330691854549999	0.032206511051826	0.0263342712547825	CYP2E1/GPX7/CYP2C9/PLA2G1B/CYP2J2/CYP4F2	6
hsa04610	Complement and coagulation cascades	7/187	85/8039	0.00352426197959932	0.0328931118095936	0.0268956835285211	PROC/MBL2/CFI/VWF/SERPING1/C4BPB/F12	7
hsa04218	Cellular senescence	10/187	160/8039	0.0040673561956856	0.036443511513343	0.029798735917865	FOXM1/E2F2/CCNB2/CCNB1/CCNA2/CCNE2/CDK4/CCNE1/CDK6/CCND1	10
hsa03420	Nucleotide excision repair	5/187	47/8039	0.00448669157610434	0.0386545735787451	0.0316066532081844	RFC4/LIG1/PCNA/RFC5/POLE2	5
hsa00010	Glycolysis / Gluconeogenesis	6/187	68/8039	0.00484216089361113	0.0399010299524373	0.0326258421603576	GAPDH/ADH1B/ADH1A/ALDH1B1/ADH6/ADH4	6
hsa05166	Human T-cell leukemia virus 1 infection	12/187	219/8039	0.00498762874405466	0.0399010299524373	0.0326258421603576	PTTG1/E2F2/CDC20/CCNB2/MAD2L1/CCNA2/CCNE2/RANBP1/CDK4/CCNE1/CCND1/EGR1	12
hsa05222	Small cell lung cancer	7/187	92/8039	0.00546170353742886	0.0421869514615195	0.034494969710077	E2F2/CCNE2/CKS2/CDK4/CCNE1/CDK6/CCND1	7
hsa04530	Tight junction	10/187	169/8039	0.00596992311762262	0.0445754259449155	0.0364479516654855	TUBA1B/TUBA1A/PCNA/TUBA1C/CDK4/MYL6B/CGNL1/CLDN5/MYH10/CCND1	10
hsa00120	Primary bile acid biosynthesis	3/187	17/8039	0.00662249935254137	0.0478528985473957	0.0391278399776638	CYP27A1/SLC27A5/BAAT	3
hsa03410	Base excision repair	4/187	33/8039	0.00684697933786769	0.0479288553650738	0.0391899475259532	FEN1/LIG1/PCNA/POLE2	4
hsa01230	Biosynthesis of amino acids	6/187	75/8039	0.00779650285422236	0.0529217163438124	0.0432724560330045	GAPDH/ACY1/PC/BCAT2/MAT1A/PHGDH	6
