# Supplementary material for: Prognostic implications of cell division cycle protein 45 expression in hepatocellular carcinoma
Source: PeerJ. 2021 Feb 12;9:e10824. doi: 10.7717/peerj.10824 (PMC7883691; doi:10.7717/peerj.10824)
Supplement: File S3 [file peerj-09-10824-s003.zip]

Archive with 4 entries (3 files):
- Supplement 3 File/
- Supplement 3 File/cluster1.txt
- Supplement 3 File/network.txt
- Supplement 3 File/node.txt
