# Supplementary material for: Prognostic implications of cell division cycle protein 45 expression in hepatocellular carcinoma
Source: PeerJ. 2021 Feb 12;9:e10824. doi: 10.7717/peerj.10824 (PMC7883691; doi:10.7717/peerj.10824)
Supplement: File S3 [file peerj-09-10824-s003.zip › Supplement 3 File/cluster1.txt]

MCODE App Results
Date: 2020-5-10 11:33:47

Parameters:
   Network Scoring:
      Include Loops: false  Degree Cutoff: 2
   Cluster Finding:
      Node Score Cutoff: 0.2  Haircut: true  Fluff: false  K-Core: 2  Max. Depth from Seed: 100

Cluster	Score (Density*#Nodes)	Nodes	Edges	Node IDs
1	32.524	43	683	UBE2C, CDK1, MELK, DLGAP5, PBK, CENPA, BUB1, KIF4A, AURKB, PRC1, ZWINT, DSN1, KNTC1, PTTG1, KIF11, CENPF, SPC24, CENPM, NUSAP1, CCNB2, TTK, NCAPG, CENPE, NEK2, MAD2L1, ASPM, BIRC5, KIF20A, CCNB1, SKA1, KIF2C, CCNA2, TOP2A, CEP55, CDCA3, AURKA, CDC20, CENPU, CDCA8, CENPN, TPX2, CDCA5, NDC80
2	6.5	13	39	CDT1, POLE2, LIG1, CDC7, FEN1, GMNN, PRIM1, POLA1, MCM5, RFC4, NCAPD2, SMC4, RFC5
3	6.444	19	58	RBBP7, MCM10, OIP5, RAD51AP1, GINS2, GINS3, PCNA, MCM2, CDC45, CENPW, H2AFZ, BARD1, RBBP8, MCM7, MCM6, TYMS, MCM4, RAD51C, RMI2
4	5.6	6	14	CCND1, CCNE1, CDK6, CCNE2, CDK4, TFDP1
5	5	5	10	APOA5, EVA1A, CKAP4, IGFBP5, PROC
6	5	5	10	CYP3A4, CYP1A2, CYP2J2, CYP2E1, CYP2C9
7	4	4	6	TOPBP1, FANCG, FANCI, UBE2T
8	4	4	6	SLC27A2, EHHADH, BAAT, CAT
9	3	3	3	E2F2, DNMT1, SUZ12
10	3	3	3	GAPDH, G6PD, PKM
