# Supplementary material for: Prognostic implications of cell division cycle protein 45 expression in hepatocellular carcinoma
Source: PeerJ. 2021 Feb 12;9:e10824. doi: 10.7717/peerj.10824 (PMC7883691; doi:10.7717/peerj.10824)
Supplement: File S3 [file peerj-09-10824-s003.zip › Supplement 3 File/network.txt]

Node1	Node2	ppi
MCM4	MCM5	ppi
CDC20	AURKA	ppi
CDC7	MCM7	ppi
CDC45	MCM2	ppi
GINS3	GINS2	ppi
MCM7	CDT1	ppi
CDC20	CCNA2	ppi
CDC25C	CCNB1	ppi
MCM10	MCM7	ppi
CDC45	MCM5	ppi
MAD2L1	CCNA2	ppi
CDC20	CENPE	ppi
CDC20	MAD2L1	ppi
CDC20	CCNB2	ppi
MCM3	POLA1	ppi
MCM2	MCM6	ppi
FEN1	LIG1	ppi
MCM7	MCM4	ppi
GINS3	MCM2	ppi
DSN1	ZWINT	ppi
CDC20	AURKB	ppi
MCM4	GINS2	ppi
BUB1	CENPE	ppi
AURKB	BUB1	ppi
CDK1	UBE2C	ppi
CDT1	MCM2	ppi
MCM3	MCM4	ppi
CDC20	NDC80	ppi
CKS2	CCNB1	ppi
TPX2	AURKA	ppi
CDK6	CCND1	ppi
MCM3	MCM2	ppi
MCM3	MCM10	ppi
CDK1	CCNB1	ppi
POLA1	MCM2	ppi
CDC45	GINS2	ppi
CENPE	NDC80	ppi
CDK6	CCNE1	ppi
CCNB2	AURKA	ppi
PCNA	LIG1	ppi
ZWINT	BUB1	ppi
CDC20	CCNB1	ppi
MCM6	MCM4	ppi
MCM7	MCM2	ppi
CDK1	CDC20	ppi
KIF2C	AURKB	ppi
BUB1	CCNB2	ppi
MCM6	MCM5	ppi
CDT1	MCM6	ppi
KIF20A	AURKB	ppi
MCM7	GINS2	ppi
GINS3	MCM7	ppi
CDC20	BUB1	ppi
MCM10	MCM2	ppi
SMC4	NCAPG	ppi
CDK1	NCAPG	ppi
RFC4	PRIM1	ppi
CENPF	CENPE	ppi
AURKB	CCNB2	ppi
CDK1	KIF11	ppi
KIF20A	MAD2L1	ppi
MCM3	MCM6	ppi
CDC45	MCM7	ppi
CCNA2	CDK4	ppi
CCNE1	CDK4	ppi
CDC20	UBE2C	ppi
HJURP	CENPA	ppi
CDK1	BUB1	ppi
MAD2L1	TRIP13	ppi
MCM2	MCM5	ppi
TACC3	AURKA	ppi
CDC7	MCM4	ppi
RFC5	RFC4	ppi
GINS2	MCM5	ppi
AURKB	NDC80	ppi
CENPN	CENPA	ppi
CDCA8	AURKB	ppi
CDK1	CCNA2	ppi
CCNB2	CCNB1	ppi
MCM10	CDC45	ppi
CDT1	GMNN	ppi
BUB1	MAD2L1	ppi
MCM7	MCM6	ppi
BUB1	NDC80	ppi
CDK1	CKS2	ppi
ZWINT	NDC80	ppi
CDT1	MCM5	ppi
MCM7	MCM5	ppi
CDCA8	CDC20	ppi
MCM10	MCM4	ppi
MCM2	GINS2	ppi
PCNA	FEN1	ppi
RACGAP1	ECT2	ppi
CDK1	CCNB2	ppi
CDC7	MCM2	ppi
CDC45	MCM6	ppi
CDCA8	BIRC5	ppi
MCM10	MCM6	ppi
CDC20	NEK2	ppi
CDC45	GINS3	ppi
NCAPD2	NCAPG	ppi
CDC7	MCM5	ppi
MCM3	MCM7	ppi
SPC24	NDC80	ppi
TUBA1B	TUBA1A	ppi
PTTG1	CDC20	ppi
MCM10	CDC7	ppi
CDC45	MCM4	ppi
MCM3	CDT1	ppi
POLA1	PRIM1	ppi
CDK4	CCND1	ppi
RFC5	PCNA	ppi
CCNA2	CDK6	ppi
MCM2	MCM4	ppi
MCM3	CDC45	ppi
DLGAP5	AURKA	ppi
CDK1	MAD2L1	ppi
CDT1	MCM4	ppi
SMC4	NCAPD2	ppi
MAD2L1	NDC80	ppi
CDK1	NDC80	ppi
NEK2	MAD2L1	ppi
RACGAP1	KIF20A	ppi
RFC4	PCNA	ppi
MCM3	MCM5	ppi
CDK1	AURKA	ppi
CDK1	CDC25C	ppi
AURKB	CENPE	ppi
AURKB	MAD2L1	ppi
CENPA	AURKB	ppi
CDC7	MCM6	ppi
POLA1	MCM7	ppi
CDCA8	CCNB1	ppi
CCNB2	NDC80	ppi
BIRC5	AURKA	ppi
MCM10	MCM5	ppi
MAD2L1	CENPE	ppi
UBE2C	CCNA2	ppi
UBE2C	CCNB1	ppi
MCM4	POLE2	ppi
AURKB	CCNB1	ppi
CENPF	BUB1	ppi
BIRC5	MAD2L1	ppi
CDK1	CENPE	ppi
KIF2C	BUB1	ppi
CDC20	BIRC5	ppi
MCM3	RFC4	ppi
CDC20	KIF2C	ppi
CDK1	BIRC5	ppi
CENPA	AURKA	ppi
RFC4	MCM7	ppi
DSN1	BUB1	ppi
MAD2L1	CCNB2	ppi
CDK1	AURKB	ppi
CDC45	POLA1	ppi
CCNA2	CCNB1	ppi
MCM6	GMNN	ppi
TTK	BUB1	ppi
CENPE	KIF11	ppi
TTK	MAD2L1	ppi
CDCA8	MAD2L1	ppi
CDT1	CCNA2	ppi
CDCA8	NDC80	ppi
PRIM1	POLE2	ppi
MAD2L1	CCNB1	ppi
CDCA8	CENPE	ppi
UBE2C	AURKA	ppi
CDK1	CDCA8	ppi
AURKB	BIRC5	ppi
MCM3	CDC7	ppi
POLA1	MCM4	ppi
GINS3	MCM4	ppi
CDK1	FOXM1	ppi
UBE2C	MAD2L1	ppi
PBK	CDK1	ppi
CDCA8	KIF2C	ppi
MCM10	CDT1	ppi
CDK1	PCNA	ppi
DSN1	NDC80	ppi
RBBP7	SUZ12	ppi
MCM3	PRIM1	ppi
CDCA8	BUB1	ppi
POLA1	POLE2	ppi
KIF20A	KIF11	ppi
CKS2	CCNB2	ppi
HMMR	TPX2	ppi
CDK1	KIF2C	ppi
CDCA8	CCNB2	ppi
RACGAP1	AURKB	ppi
SPC24	ZWINT	ppi
FOXM1	CCNB1	ppi
PTTG1	AURKA	ppi
MCM6	GINS2	ppi
KIF2C	NDC80	ppi
PTTG1	UBE2C	ppi
CRY2	TIMELESS	ppi
RFC4	MCM2	ppi
SPC24	BUB1	ppi
CDC20	TTK	ppi
CENPA	BUB1	ppi
TOP2A	TPX2	ppi
SKA1	NDC80	ppi
AURKB	NCAPG	ppi
PRIM1	MCM2	ppi
UBE2C	AURKB	ppi
PCNA	MCM4	ppi
BUB1	CCNB1	ppi
CDC45	PRIM1	ppi
BUB1	KIF11	ppi
PCNA	POLA1	ppi
PCNA	PRIM1	ppi
CDC45	POLE2	ppi
NUSAP1	CDK1	ppi
TYMS	TK1	ppi
CDK1	TPX2	ppi
MCM3	GINS3	ppi
TTK	NDC80	ppi
PRIM1	MCM5	ppi
RFC4	FEN1	ppi
PCNA	MCM7	ppi
KIF20A	CDCA8	ppi
RFC5	PRIM1	ppi
CDK1	SMC4	ppi
KIF2C	CCNB1	ppi
CENPF	NDC80	ppi
NDC80	CCNB1	ppi
RACGAP1	KIF4A	ppi
AURKB	SKA1	ppi
RFC5	MCM7	ppi
UGT1A3	UGT1A4	ppi
CDK1	DLGAP5	ppi
MCM3	PCNA	ppi
DTL	CDT1	ppi
KIF4A	KIF11	ppi
FOXM1	CCNA2	ppi
BIRC5	CCNB1	ppi
CDK1	CDC25B	ppi
SPC24	DSN1	ppi
CENPN	CENPU	ppi
KIF2C	CCNB2	ppi
TOP2A	CDK1	ppi
CDC45	CDC7	ppi
RACGAP1	KIF11	ppi
BUB1	BIRC5	ppi
RBBP8	BARD1	ppi
UHRF1	DNMT1	ppi
MCM3	GINS2	ppi
MCM10	POLA1	ppi
CCNB2	NCAPG	ppi
MCM2	POLE2	ppi
PRIM1	MCM6	ppi
POLA1	MCM6	ppi
CDC20	KIF11	ppi
KIF2C	CENPF	ppi
CCNF	CDC20	ppi
KIF20A	KIF4A	ppi
ASPM	KIF11	ppi
BIRC5	CCNB2	ppi
CDC25C	CCNA2	ppi
CDK1	CENPA	ppi
POLA1	MCM5	ppi
CENPU	CENPM	ppi
CENPF	CCNB2	ppi
TUBA1B	TUBA1C	ppi
PRIM1	MCM4	ppi
GINS3	MCM5	ppi
MCM2	TOPBP1	ppi
KIF2C	KIF11	ppi
BIRC5	NDC80	ppi
CCNA2	MCM2	ppi
CDK1	NCAPD2	ppi
MCM3	POLE2	ppi
KIF20A	PRC1	ppi
HMMR	AURKA	ppi
CDK1	PTTG1	ppi
CDK1	CCNE1	ppi
BUB1	DLGAP5	ppi
CENPA	CENPM	ppi
RFC5	MCM2	ppi
CENPA	OIP5	ppi
NDC80	KIF11	ppi
MAD2L1	KIF11	ppi
CDK1	CDCA5	ppi
KIF11	DLGAP5	ppi
PRIM1	MCM7	ppi
CDCA8	CENPF	ppi
CDK1	ASPM	ppi
NEK2	NDC80	ppi
KIF11	AURKA	ppi
PTTG1	AURKB	ppi
CENPA	NDC80	ppi
MCM10	POLE2	ppi
KIF20A	CENPE	ppi
AURKB	AURKA	ppi
KIF2C	CENPA	ppi
CDK1	NEK2	ppi
ASPM	BUB1	ppi
TTK	KIF11	ppi
CENPU	NDC80	ppi
CENPE	CCNB1	ppi
CDCA8	CDCA5	ppi
MCM7	POLE2	ppi
TPX2	KIF11	ppi
NEK2	TPX2	ppi
CDK1	TTK	ppi
CDK1	HMMR	ppi
AURKB	KIF11	ppi
ASPM	NCAPG	ppi
BARD1	TOPBP1	ppi
KIFC1	KIF2C	ppi
POLE2	MCM5	ppi
CDC7	CDT1	ppi
BUB1	AURKA	ppi
CCNB2	CENPE	ppi
CENPF	CCNB1	ppi
ZWINT	AURKB	ppi
HIST1H4C	CENPA	ppi
CDK1	ECT2	ppi
KIF4A	CENPE	ppi
CENPA	CENPE	ppi
KIF20A	KIF2C	ppi
UBE2C	CCNB2	ppi
AURKB	CDCA5	ppi
CDK1	LMNB1	ppi
KIF20A	BIRC5	ppi
KNTC1	BUB1	ppi
SPC24	CDC20	ppi
NUSAP1	KIF11	ppi
GINS3	MCM6	ppi
CENPN	CENPM	ppi
KIFC1	KIF11	ppi
SPC24	AURKB	ppi
TTK	CENPE	ppi
CENPF	CENPA	ppi
CDC20	CENPF	ppi
RFC4	LIG1	ppi
TPX2	DLGAP5	ppi
PRC1	KIF11	ppi
CCNE2	CDK1	ppi
CKS2	CCNA2	ppi
HJURP	OIP5	ppi
RACGAP1	KIF20B	ppi
TTK	NCAPG	ppi
ASPM	CENPE	ppi
KIF2C	BIRC5	ppi
CDK1	CENPF	ppi
CCNA2	MCM4	ppi
KIF11	NCAPG	ppi
FOXM1	CCNB2	ppi
CENPA	CENPU	ppi
CENPF	FOXM1	ppi
FEN1	MCM6	ppi
BIRC5	CDCA5	ppi
SKA1	CENPE	ppi
CDK1	KIF20A	ppi
SPC24	CDK1	ppi
ZWINT	MAD2L1	ppi
UBE2T	FANCI	ppi
PRC1	KIF14	ppi
NCAPD2	AURKB	ppi
NUSAP1	CDC20	ppi
CDC20	TRIP13	ppi
CDC25C	CCNB2	ppi
CCNB1	AURKA	ppi
CKS2	CDC20	ppi
KIF4A	KIF2C	ppi
KIF2C	MAD2L1	ppi
CDK1	MCM4	ppi
PCNA	CCNE1	ppi
CHAF1B	ASF1B	ppi
CENPF	AURKB	ppi
FANCG	FANCI	ppi
SMC4	AURKB	ppi
TOP2A	UBE2C	ppi
CCNB2	KIF11	ppi
CENPN	NDC80	ppi
PBK	TOP2A	ppi
CDCA8	CENPA	ppi
RFC4	POLA1	ppi
AURKB	CCNA2	ppi
CENPA	CCNB1	ppi
CENPF	BIRC5	ppi
MCM7	CCNA2	ppi
CCNB1	CDC25B	ppi
BUB1	CDCA5	ppi
MCM2	GMNN	ppi
CDC20	CDCA5	ppi
ESR1	CCND1	ppi
RFC4	POLE2	ppi
CCNB2	CDCA5	ppi
CDC20	DLGAP5	ppi
RACGAP1	CDCA8	ppi
KIF20B	KIF11	ppi
CCNB1	NCAPG	ppi
BUB1	CCNA2	ppi
CDK1	CDT1	ppi
TOP2A	BUB1	ppi
CENPA	CCNB2	ppi
NEK2	AURKA	ppi
RFC4	MCM4	ppi
KIF2C	CENPE	ppi
NEK2	UBE2C	ppi
CENPA	MAD2L1	ppi
NUSAP1	DLGAP5	ppi
ZWINT	CENPA	ppi
CDC20	CENPA	ppi
STMN1	CDK1	ppi
RACGAP1	KIF2C	ppi
MAD2L1	NCAPG	ppi
KIF20A	BUB1	ppi
KNTC1	CENPE	ppi
CDK1	H2AFZ	ppi
CCNA2	MCM5	ppi
PCNA	MCM6	ppi
RACGAP1	CENPE	ppi
CENPF	MAD2L1	ppi
HJURP	CENPN	ppi
CCNA2	MCM6	ppi
MCM3	CCNA2	ppi
CDK4	CCNB1	ppi
MCM6	POLE2	ppi
CCNA2	KIF11	ppi
NUSAP1	NCAPG	ppi
CDK1	CDKN3	ppi
TTK	ASPM	ppi
CENPF	KNTC1	ppi
NDC80	AURKA	ppi
TTK	DLGAP5	ppi
PRIM1	FEN1	ppi
CDK1	PRC1	ppi
FEN1	MCM2	ppi
TOP2A	NCAPG	ppi
CCNB2	MCM2	ppi
MBL2	FCN3	ppi
CENPA	BIRC5	ppi
CENPU	OIP5	ppi
BUB1	CENPU	ppi
CDK1	ZWINT	ppi
PRC1	KIF4A	ppi
ZWINT	CDC20	ppi
ZWINT	CENPU	ppi
NUSAP1	CCNA2	ppi
CDCA8	TTK	ppi
CDC20	FOXM1	ppi
ZWINT	CCNB2	ppi
TTK	CCNA2	ppi
DSN1	AURKB	ppi
CENPN	CDC20	ppi
MCM3	TIMELESS	ppi
SPC24	CCNB1	ppi
KIFC1	KIF20A	ppi
NDC80	NCAPG	ppi
ZWINT	KIF2C	ppi
TIMELESS	MCM2	ppi
CDC45	CDT1	ppi
TOP2A	DLGAP5	ppi
CDK1	KNTC1	ppi
CENPN	BUB1	ppi
MCM2	ASF1B	ppi
TYMS	MCM2	ppi
BUB1	TPX2	ppi
CCNB1	DLGAP5	ppi
MCM10	PRIM1	ppi
HJURP	CENPM	ppi
NCAPG	DLGAP5	ppi
ZWINT	CENPE	ppi
ZWINT	BIRC5	ppi
KIF11	CCNB1	ppi
CDK1	TYMS	ppi
RFC5	LIG1	ppi
PBK	MAD2L1	ppi
CDCA8	AURKA	ppi
RFC5	POLA1	ppi
AURKB	TPX2	ppi
TOP2A	CCNB2	ppi
MCM10	CDK6	ppi
SPC24	SKA1	ppi
CCNB2	DLGAP5	ppi
AR	CCND1	ppi
RACGAP1	BIRC5	ppi
TOP2A	CDC20	ppi
CDC20	CENPM	ppi
RACGAP1	CDK1	ppi
MAD2L1	CENPU	ppi
CDK1	CENPN	ppi
ZWINT	CCNB1	ppi
POLA1	FEN1	ppi
TOP2A	CCNB1	ppi
CENPN	CCNB2	ppi
CDK1	RFC4	ppi
PBK	CCNB1	ppi
CCNA2	AURKA	ppi
CENPN	CDCA8	ppi
CDK1	CENPU	ppi
TOP2A	KIF11	ppi
CCNB2	CENPM	ppi
NUSAP1	NDC80	ppi
CDK1	CCND1	ppi
RFC5	POLE2	ppi
ASPM	DLGAP5	ppi
KNTC1	NDC80	ppi
PRC1	CDC20	ppi
BIRC5	CENPE	ppi
CENPN	AURKB	ppi
TFDP1	E2F2	ppi
CDCA8	CENPM	ppi
RAD51AP1	POLE2	ppi
CDK1	SKA1	ppi
BUB1	SKA1	ppi
PRC1	TPX2	ppi
CDK6	CCNB1	ppi
CDC20	SKA1	ppi
ZWINT	CDCA8	ppi
BUB1	NCAPG	ppi
CCNB2	CDC25B	ppi
RACGAP1	ANLN	ppi
CENPN	CENPE	ppi
TOP2A	KIF4A	ppi
CENPE	DLGAP5	ppi
MCM3	GMNN	ppi
TOP2A	KIF20A	ppi
TIMELESS	MCM7	ppi
TOP2A	CCNA2	ppi
CDCA8	SKA1	ppi
MCM3	FEN1	ppi
MCM7	GMNN	ppi
RFC4	TOPBP1	ppi
CENPN	MAD2L1	ppi
CDK1	GMNN	ppi
NUSAP1	TOP2A	ppi
CENPN	CENPW	ppi
AURKB	CENPM	ppi
KNTC1	MAD2L1	ppi
FEN1	MCM4	ppi
HMMR	NEK2	ppi
ZWINT	CENPF	ppi
CDCA8	CCNA2	ppi
RFC5	FEN1	ppi
CDC25B	AURKA	ppi
ZWINT	CDCA5	ppi
CDK1	MCM7	ppi
NDC80	DLGAP5	ppi
CENPN	KIF2C	ppi
TOP2A	CENPF	ppi
CENPU	CENPE	ppi
BIRC5	CENPM	ppi
UBE2C	BIRC5	ppi
CDC20	ASPM	ppi
CDCA8	KIF11	ppi
TTK	CCNB2	ppi
RFC4	FANCI	ppi
KIF4A	BUB1	ppi
ZWINT	CENPM	ppi
PTTG1	CCNB1	ppi
PRC1	CENPE	ppi
MCM3	CDK1	ppi
CCNA2	CENPE	ppi
KIF2C	SKA1	ppi
RFC4	DTL	ppi
ADH1B	ADH1A	ppi
SKA1	CCNB1	ppi
KNTC1	CCNB1	ppi
SMC4	NDC80	ppi
HMMR	BUB1	ppi
CENPN	OIP5	ppi
CDC45	PCNA	ppi
RACGAP1	PRC1	ppi
PCNA	DTL	ppi
CDK1	MELK	ppi
CENPF	CDCA5	ppi
CENPA	CDCA5	ppi
FEN1	MCM5	ppi
CDK1	KIF4A	ppi
CDC20	MCM5	ppi
CENPA	H2AFZ	ppi
SKA1	CDCA5	ppi
CDCA5	CCNB1	ppi
FANCG	UBE2T	ppi
CDK1	MCM2	ppi
RAD51C	BARD1	ppi
PRC1	NCAPG	ppi
NUSAP1	CDCA8	ppi
MAD2L1	AURKA	ppi
ASPM	CCNA2	ppi
E2F2	CCNA2	ppi
SPC24	CDCA8	ppi
KIF4A	AURKB	ppi
KIF20A	CCNB1	ppi
CENPW	CENPU	ppi
TTK	AURKB	ppi
ASPM	CENPF	ppi
PCNA	MCM2	ppi
RBBP8	TOPBP1	ppi
CDCA5	NDC80	ppi
UBE2C	DLGAP5	ppi
MAD2L1	CDCA5	ppi
CENPN	CENPF	ppi
PCNA	TYMS	ppi
CDC45	TOPBP1	ppi
ASPM	NDC80	ppi
KIF4A	TPX2	ppi
NUSAP1	ASPM	ppi
KIF2C	AURKA	ppi
KIF20A	DLGAP5	ppi
CCNA2	DLGAP5	ppi
CCNB2	SKA1	ppi
KIF2C	CENPM	ppi
KIF20A	CCNB2	ppi
CDC20	MELK	ppi
CENPF	CENPU	ppi
CDCA8	KNTC1	ppi
NEK2	CCNB2	ppi
CDT1	CCNE1	ppi
BUB1	MCM4	ppi
TOP2A	AURKB	ppi
CCNB2	CENPU	ppi
MCM3	RFC5	ppi
MCM10	GINS2	ppi
KIF20A	CDC20	ppi
CENPE	NCAPG	ppi
DTL	POLE2	ppi
KIF2C	CDCA5	ppi
CENPN	CDCA5	ppi
CCNA2	NDC80	ppi
MCM4	GMNN	ppi
TOP2A	CENPE	ppi
UBE2T	UBE2C	ppi
SMC4	KIF11	ppi
CENPW	CENPM	ppi
CDK1	CENPM	ppi
PCNA	MCM5	ppi
CDCA5	CENPE	ppi
ASPM	MAD2L1	ppi
HJURP	CENPU	ppi
BUB1	CENPM	ppi
TYMS	MCM4	ppi
HMMR	DLGAP5	ppi
PC	PKM	ppi
NUSAP1	CCNB2	ppi
TIMELESS	TOPBP1	ppi
CKS2	MAD2L1	ppi
PBK	MELK	ppi
CENPA	SKA1	ppi
KIF2C	TPX2	ppi
CENPU	CCNB1	ppi
KIF20A	TPX2	ppi
RFC4	MCM5	ppi
CCNB2	CCNA2	ppi
PRC1	CCNB1	ppi
KIF20B	CENPE	ppi
DNMT1	SUZ12	ppi
KIF2C	CENPU	ppi
NUSAP1	PRC1	ppi
PCNA	CDK4	ppi
CDCA3	CDC20	ppi
CDCA8	UBE2C	ppi
NUSAP1	CEP55	ppi
CENPN	ZWINT	ppi
FEN1	POLE2	ppi
NUSAP1	MAD2L1	ppi
UBE2C	TPX2	ppi
CDC20	KNTC1	ppi
PBK	CDC20	ppi
PCNA	POLE2	ppi
BUB1	MELK	ppi
PRC1	ASPM	ppi
E2F2	CDK4	ppi
CCNB2	CDK4	ppi
OIP5	CENPM	ppi
TOP2A	AURKA	ppi
TOP2A	SMC4	ppi
CDC7	PRIM1	ppi
CEP55	KIF11	ppi
CDK6	CDK4	ppi
CCNA2	CDC25B	ppi
SMC4	CCNB2	ppi
PBK	DLGAP5	ppi
NEK2	BUB1	ppi
RACGAP1	KIFC1	ppi
E2F2	CDK6	ppi
FOXM1	CCND1	ppi
CENPN	CCNB1	ppi
CCNB2	CDK6	ppi
SPC24	MAD2L1	ppi
SERPING1	F12	ppi
PBK	BIRC5	ppi
PTTG1	CCNB2	ppi
SPC24	BIRC5	ppi
TOP2A	TTK	ppi
CENPF	CENPM	ppi
KIF20A	AURKA	ppi
CCNB1	CENPM	ppi
CDC20	TACC3	ppi
LIG1	POLE2	ppi
SMC4	CCNB1	ppi
TIMELESS	RFC5	ppi
CYP2E1	ADH1B	ppi
ASPM	AURKB	ppi
MCM10	GMNN	ppi
RFC5	MCM5	ppi
CDK1	MCM5	ppi
TOP2A	ASPM	ppi
KNTC1	AURKB	ppi
NUSAP1	CENPF	ppi
AURKB	DLGAP5	ppi
KIF4A	KIF20B	ppi
MCM4	KIF11	ppi
CDCA7	MCM2	ppi
KIF2C	KNTC1	ppi
UBE2C	TYMS	ppi
RFC4	RAD51AP1	ppi
RFC4	UBE2T	ppi
NCAPD2	CCNB2	ppi
CYP1A2	NAT2	ppi
TPX2	CCNB1	ppi
KIFC1	CENPE	ppi
RFC4	MCM6	ppi
RFC5	MCM4	ppi
CDCA3	CDK1	ppi
GMNN	MCM5	ppi
DSN1	CENPA	ppi
MCM2	LIG1	ppi
CDK1	MCM6	ppi
PBK	TTK	ppi
FAM83D	HMMR	ppi
CDK1	TACC3	ppi
SPC24	CENPE	ppi
CDK1	CEP55	ppi
ACAT2	EHHADH	ppi
MCM3	BUB1	ppi
NCAPD2	CCNB1	ppi
UBE2C	BUB1	ppi
CDCA8	DLGAP5	ppi
CENPW	CENPA	ppi
POLA1	LIG1	ppi
CYP3A4	CYP2C9	ppi
KIF4A	ASPM	ppi
E2F2	CCND1	ppi
KNTC1	CCNB2	ppi
RBBP7	CENPA	ppi
TOP2A	NDC80	ppi
NUSAP1	UBE2C	ppi
ASPM	CCNB1	ppi
LIG1	MCM5	ppi
AURKB	CENPU	ppi
FOXM1	CCNE1	ppi
CDC20	CDT1	ppi
CENPN	BIRC5	ppi
HJURP	CENPW	ppi
CENPN	SKA1	ppi
CCNA2	NCAPG	ppi
NUSAP1	CENPE	ppi
CDCA8	ASPM	ppi
PKM	GAPDH	ppi
NDC80	CENPM	ppi
FANCI	TOPBP1	ppi
TIMELESS	RFC4	ppi
MELK	CCNB2	ppi
KIF20A	CCNA2	ppi
PBK	BUB1	ppi
PBK	CCNB2	ppi
TACC3	AURKB	ppi
SFN	CDC25C	ppi
NUSAP1	TPX2	ppi
ASPM	TPX2	ppi
RACGAP1	BUB1	ppi
BIRC5	SKA1	ppi
AR	CDK6	ppi
KIFC1	KIF4A	ppi
KNTC1	CDCA5	ppi
SFN	CDC25B	ppi
ECT2	RHOB	ppi
FMO3	CYP3A4	ppi
CEP55	CENPF	ppi
MAD2L1	CENPM	ppi
SPC24	CDCA5	ppi
ACAT1	EHHADH	ppi
RMI2	RAD51AP1	ppi
CDC45	NCAPG	ppi
CDK1	TRIP13	ppi
CDC20	MCM7	ppi
MELK	DLGAP5	ppi
CDCA3	CDCA8	ppi
KNTC1	BIRC5	ppi
KIF20A	CEP55	ppi
CDC20	CENPU	ppi
BIRC5	KIF11	ppi
H2AFZ	CCNB1	ppi
CDC7	POLA1	ppi
TUBG1	AURKA	ppi
SPC24	CENPA	ppi
NUSAP1	BUB1	ppi
CYP2E1	NAT2	ppi
MCM3	SMC4	ppi
KIF20A	NCAPG	ppi
RACGAP1	CEP55	ppi
ESR1	GAPDH	ppi
DSN1	CENPN	ppi
RACGAP1	CCNB1	ppi
TIMELESS	CDC45	ppi
NEK2	CCNA2	ppi
FOXM1	CDK4	ppi
CDC20	MCM2	ppi
STMN1	TUBA1A	ppi
CCNE2	CDK4	ppi
SLC27A5	BAAT	ppi
CEP55	DLGAP5	ppi
KIF2C	KIF20B	ppi
NEK2	KIF11	ppi
ZWINT	KNTC1	ppi
LMNB1	CCNB1	ppi
CCNE2	CDK6	ppi
KIF4A	CCNB2	ppi
ASPM	SMC4	ppi
CENPF	KIF11	ppi
NUSAP1	KIF20A	ppi
CDC20	NCAPG	ppi
BIRC5	CCNA2	ppi
KIF20A	UBE2C	ppi
TPX2	MELK	ppi
MELK	CCNB1	ppi
DSN1	KIF2C	ppi
CDKN3	CCNA2	ppi
CENPE	AURKA	ppi
KIF4A	DLGAP5	ppi
BIRC5	CENPU	ppi
KIF2C	CCNA2	ppi
TACC3	KIF11	ppi
TOP2A	MELK	ppi
TTK	CCNB1	ppi
PCNA	CDC20	ppi
MAT1A	BHMT2	ppi
PBK	KIF11	ppi
POLA1	SMC4	ppi
CDCA8	CENPU	ppi
DSN1	CENPU	ppi
TOP2A	CEP55	ppi
NUSAP1	AURKA	ppi
NEK2	CENPF	ppi
E2F2	CCNE1	ppi
NUSAP1	TTK	ppi
CAT	EHHADH	ppi
CENPF	DLGAP5	ppi
KIF4A	CDC20	ppi
PBK	CCNA2	ppi
CENPW	OIP5	ppi
NUSAP1	PBK	ppi
TPX2	NCAPG	ppi
RBBP7	H2AFZ	ppi
PRC1	BUB1	ppi
RFC4	RAD51C	ppi
G6PD	GAPDH	ppi
TOP2A	KIF2C	ppi
SPC24	KIF2C	ppi
BIRC5	TPX2	ppi
CENPF	SKA1	ppi
FOXM1	MELK	ppi
HIST1H4C	H2AFZ	ppi
KNTC1	CENPU	ppi
KIF4A	AURKA	ppi
CCNE2	CCNA2	ppi
PRC1	MAD2L1	ppi
TTK	CENPF	ppi
NUSAP1	AURKB	ppi
CENPE	CENPM	ppi
STMN1	TUBA1C	ppi
HJURP	RBBP7	ppi
SMC4	MCM7	ppi
CYP2E1	ADH1A	ppi
CEP55	TTK	ppi
PTTG1	CCNA2	ppi
SPC24	CENPF	ppi
CENPN	KNTC1	ppi
CDCA3	CCNB2	ppi
CDCA8	TPX2	ppi
PBK	KIF20A	ppi
TPX2	CCNB2	ppi
CDC20	MCM6	ppi
BAAT	EHHADH	ppi
SMC4	CENPE	ppi
CDCA5	CENPM	ppi
NUSAP1	OIP5	ppi
PCNA	MAD2L1	ppi
SPC24	CCNB2	ppi
PCNA	RAD51AP1	ppi
RFC5	DTL	ppi
CDCA3	PBK	ppi
ECT2	CENPE	ppi
DSN1	CENPE	ppi
CSAD	CDO1	ppi
CEP55	BUB1	ppi
CCNA2	CCNE1	ppi
KIF20A	KIF20B	ppi
PBK	NDC80	ppi
MELK	CCNA2	ppi
GINS2	POLE2	ppi
KIF20A	CENPF	ppi
TPX2	CENPE	ppi
CDC45	CDK4	ppi
TOP2A	CDCA8	ppi
CDCA3	TOP2A	ppi
PTTG1	DLGAP5	ppi
RFC4	RMI2	ppi
CDC20	MCM4	ppi
PBK	NCAPG	ppi
ZWINT	SKA1	ppi
UBE2C	KIF11	ppi
PRC1	CCNB2	ppi
SUZ12	H2AFZ	ppi
PCNA	CCND1	ppi
KIF20A	NDC80	ppi
PBK	UBE2C	ppi
NEK2	DLGAP5	ppi
KIF20A	NEK2	ppi
CDK1	TFDP1	ppi
G6PD	PKM	ppi
DNMT1	H2AFZ	ppi
TYMS	NCAPG	ppi
CYP2E1	ADH4	ppi
CES1	CYP3A4	ppi
ASPM	AURKA	ppi
CDCA7	MCM5	ppi
SPC24	CENPN	ppi
RACGAP1	CCNB2	ppi
CDC45	PRC1	ppi
PRC1	TTK	ppi
ECT2	ASPM	ppi
KIFC1	BUB1	ppi
CDK1	SFN	ppi
RACGAP1	RHOB	ppi
ECT2	CDC20	ppi
RFC5	MCM6	ppi
CDCA3	UBE2C	ppi
CDC20	TPX2	ppi
CEP55	UBE2C	ppi
PTTG1	BUB1	ppi
CDCA8	NEK2	ppi
SMC4	MCM2	ppi
SPC24	CENPM	ppi
KIF4A	CCNA2	ppi
MCM7	ASF1B	ppi
TFDP1	CCNA2	ppi
PRC1	ECT2	ppi
TPX2	CCNA2	ppi
BUB1	MCM5	ppi
KIFC1	AURKB	ppi
KIF2C	DLGAP5	ppi
CYP3A4	CES2	ppi
MAD2L1	DLGAP5	ppi
ALDH1B1	HIBADH	ppi
GINS2	NCAPG	ppi
TPX2	NDC80	ppi
PBK	CEP55	ppi
NUSAP1	TACC3	ppi
CENPF	NCAPG	ppi
PCNA	RAD51C	ppi
ASPM	TACC3	ppi
MCM7	FEN1	ppi
TTK	SMC4	ppi
FOXM1	AURKA	ppi
PRC1	TUBA1B	ppi
TIMELESS	POLA1	ppi
ANLN	KIF11	ppi
PCNA	BARD1	ppi
HJURP	KIF11	ppi
NEK2	CCNB1	ppi
PRC1	AURKA	ppi
KIFC1	CDC20	ppi
RFC5	TOPBP1	ppi
RBBP8	RAD51C	ppi
CDCA7	MCM4	ppi
KIF20A	TTK	ppi
FEN1	RNASEH2A	ppi
MAT1A	DNMT1	ppi
CDC7	POLE2	ppi
KIF2C	UBE2C	ppi
TOP2A	NEK2	ppi
STMN1	CCNB1	ppi
TFDP1	CCNE1	ppi
PRC1	CCNA2	ppi
RBBP7	DNMT1	ppi
ESR1	ATAD2	ppi
DSN1	SKA1	ppi
CEP55	CCNA2	ppi
NUSAP1	BIRC5	ppi
CENPU	CDCA5	ppi
CEP55	CCNB1	ppi
FMO3	CYP2C9	ppi
RBBP8	FEN1	ppi
CDKN3	CCNB1	ppi
KIF20A	ECT2	ppi
STMN1	AURKB	ppi
SKA1	CENPM	ppi
UBE2C	BARD1	ppi
DSN1	CENPF	ppi
KNTC1	SKA1	ppi
CDCA8	NCAPG	ppi
STIL	ASPM	ppi
HJURP	CCNA2	ppi
MELK	NCAPG	ppi
TYMS	MCM5	ppi
CCNE1	CCNB1	ppi
PTTG1	CDCA8	ppi
CCNF	UBE2C	ppi
DSN1	CDCA8	ppi
CEP55	ASPM	ppi
NUSAP1	KIF2C	ppi
CDC45	BUB1	ppi
CYP1A2	CYP3A4	ppi
PBK	TPX2	ppi
CDC45	CDK1	ppi
ECT2	CCNA2	ppi
KIF2C	TTK	ppi
KIFC1	KIF20B	ppi
TTK	AURKA	ppi
CCNE2	TFDP1	ppi
RBBP8	POLQ	ppi
KIF20A	ASPM	ppi
CDC7	CDK4	ppi
DSN1	CDK1	ppi
SFN	CCNB1	ppi
MYL6B	MYH10	ppi
CDC20	CEP55	ppi
KIF4A	MELK	ppi
MCM3	CDC20	ppi
PBK	CENPF	ppi
TOP2A	BIRC5	ppi
TIMELESS	MCM4	ppi
CYP2C9	CYP4F2	ppi
TTK	BIRC5	ppi
HMMR	ASPM	ppi
RFC5	RAD51AP1	ppi
MCM3	DONSON	ppi
RBBP8	PCNA	ppi
RAD51C	RAD51AP1	ppi
BIRC5	DLGAP5	ppi
SMC4	H2AFZ	ppi
NCAPG	AURKA	ppi
SPC24	CENPU	ppi
CENPF	CCNA2	ppi
LMNB2	LMNB1	ppi
ASPM	MELK	ppi
ECT2	KIF11	ppi
TUBA1A	NDC80	ppi
AOX1	CYP3A4	ppi
CDCA3	ASPM	ppi
CDC45	KIF11	ppi
SLC27A2	EHHADH	ppi
ASPM	NCAPD2	ppi
SORD	CAT	ppi
KIF4A	BIRC5	ppi
UBE2C	FOXM1	ppi
DSN1	MAD2L1	ppi
DSN1	BIRC5	ppi
KIF20A	PTTG1	ppi
CDC45	RFC4	ppi
CDCA8	MELK	ppi
ACAT2	ACAT1	ppi
PRC1	MCM4	ppi
PBK	ASPM	ppi
KIFC1	CCNB2	ppi
DSN1	CENPM	ppi
RFC4	MAD2L1	ppi
MCM3	LIG1	ppi
KIF20A	FOXM1	ppi
H2AFZ	CCND1	ppi
SMC4	MCM4	ppi
RFC4	FANCG	ppi
TFDP1	CCNB1	ppi
KIF2C	NEK2	ppi
CDCA8	CEP55	ppi
FMO4	CYP3A4	ppi
MCM3	TYMS	ppi
PCNA	CDK6	ppi
CKS2	CCNE1	ppi
CDC45	TYMS	ppi
ASPM	CCNB2	ppi
PTTG1	BIRC5	ppi
KIF2C	CEP55	ppi
CCNA2	BARD1	ppi
ECT2	MELK	ppi
CKS2	TTK	ppi
CENPA	KNTC1	ppi
PTTG1	TPX2	ppi
CYP2E1	CYP3A4	ppi
DSN1	CDC20	ppi
MAD2L1	SKA1	ppi
SMC4	BUB1	ppi
CDKN3	AURKA	ppi
KIF4A	NCAPG	ppi
CEP55	NCAPG	ppi
NUSAP1	NEK2	ppi
PCNA	DNMT1	ppi
BIRC5	NCAPG	ppi
HJURP	H2AFZ	ppi
CENPF	TPX2	ppi
TPX2	TUBG1	ppi
TTK	TPX2	ppi
TOP2A	FOXM1	ppi
KIF4A	CCNB1	ppi
PRC1	NDC80	ppi
RBBP8	CCNA2	ppi
PRC1	AURKB	ppi
RMI2	TOPBP1	ppi
PRIM1	TYMS	ppi
TACC3	NCAPG	ppi
FOXM1	AURKB	ppi
KIF2C	TROAP	ppi
MAD2L1	MCM4	ppi
PCNA	CHAF1B	ppi
TOP2A	TYMS	ppi
RAD51C	TOPBP1	ppi
FEN1	POLQ	ppi
TOP2A	MAD2L1	ppi
CCNA2	GMNN	ppi
KIF20A	ANLN	ppi
CDCA3	KIF20A	ppi
KNTC1	CENPM	ppi
CEP55	MELK	ppi
CYP2J2	CYP4F2	ppi
NEK2	CENPE	ppi
RFC4	GINS2	ppi
NUSAP1	HJURP	ppi
KIF2C	ASPM	ppi
NEK2	BIRC5	ppi
TOP2A	PRC1	ppi
KIF4A	NDC80	ppi
PBK	CDCA8	ppi
BARD1	POLE2	ppi
CKS2	NCAPG	ppi
PRIM1	RNASEH2A	ppi
PCNA	RNASEH2A	ppi
TUBA1A	TUBG1	ppi
CDCA8	ASF1B	ppi
MCM3	KIF11	ppi
HJURP	NDC80	ppi
HJURP	BUB1	ppi
KIF4A	UBE2C	ppi
TFDP1	CDK6	ppi
PCNA	TFDP1	ppi
CEP55	FOXM1	ppi
MELK	KIF11	ppi
LIG1	MCM4	ppi
KIF4A	CDCA8	ppi
TFDP1	CDK4	ppi
PBK	KIF2C	ppi
FANCG	BARD1	ppi
MAP1LC3A	GABARAPL1	ppi
CCNB2	ASF1B	ppi
BIRC5	MELK	ppi
MCM7	MAD2L1	ppi
BUB1	ANLN	ppi
PTTG1	CENPF	ppi
TACC3	MAD2L1	ppi
CDK1	CDK4	ppi
TK1	BIRC5	ppi
MCM7	CCNB2	ppi
TYMS	MAD2L1	ppi
SLC27A5	CYP27A1	ppi
MELK	NDC80	ppi
AOX1	ADH1B	ppi
CDCA3	BIRC5	ppi
CYP2J2	CYP3A4	ppi
RFC4	BARD1	ppi
TFDP1	CDC25C	ppi
CCNE2	AURKA	ppi
CDK1	TUBG1	ppi
H2AFZ	LMNB1	ppi
KIFC1	CDCA8	ppi
CEP55	CENPE	ppi
MCM7	RNASEH2A	ppi
TOP2A	TROAP	ppi
RFC5	RAD51C	ppi
TYMS	NDC80	ppi
TIMELESS	GINS3	ppi
PCNA	CCNB1	ppi
MCM10	CCNA2	ppi
TFDP1	CCND1	ppi
ASPM	KIF14	ppi
RACGAP1	AURKA	ppi
CDC45	CCNB2	ppi
UBE2C	MELK	ppi
RAD51C	CDK4	ppi
PTTG1	MAD2L1	ppi
MELK	MAD2L1	ppi
DSN1	CCNB1	ppi
TACC3	CCNA2	ppi
VWF	PROC	ppi
FTCD	ALDH1L1	ppi
PBK	HMMR	ppi
HMMR	NCAPG	ppi
RFC5	FANCI	ppi
CDK1	GINS2	ppi
CYP2E1	ADH6	ppi
CDK1	TK1	ppi
NUSAP1	MELK	ppi
ASPM	CDKN3	ppi
PTTG1	NCAPG	ppi
RBBP8	RFC4	ppi
TUBA1C	TUBA1A	ppi
FOXM1	TPX2	ppi
DSN1	KNTC1	ppi
CCNB1	CCND1	ppi
UHRF1	MCM5	ppi
PCNA	GMNN	ppi
RMI2	POLE2	ppi
CYP2E1	CYP4F2	ppi
CDC20	NCAPD2	ppi
SERPING1	VWF	ppi
UBE2C	CENPA	ppi
PBK	PTTG1	ppi
H2AFZ	CDK4	ppi
CDK1	FEN1	ppi
CFI	C4BPB	ppi
MCM2	CCNB1	ppi
ECT2	ANLN	ppi
MAD2L1	MCM6	ppi
DTL	NCAPG	ppi
CDCA8	FOXM1	ppi
POLA1	TYMS	ppi
MCM7	LIG1	ppi
KIFC1	UBE2C	ppi
NCAPD2	CCNA2	ppi
CCNB2	MCM4	ppi
NUSAP1	CCNB1	ppi
KIFC1	CDK1	ppi
RBBP8	RMI2	ppi
ESR1	TUBA1A	ppi
TIMELESS	RMI2	ppi
CDK1	CDK6	ppi
RACGAP1	DLGAP5	ppi
KIF4A	NEK2	ppi
CEP55	NDC80	ppi
PBK	KIF4A	ppi
SKA1	CENPU	ppi
FMO4	CYP2C9	ppi
KIF2C	FOXM1	ppi
HJURP	DLGAP5	ppi
NUSAP1	KIF4A	ppi
CDC45	CDC20	ppi
UHRF1	H2AFZ	ppi
TFDP1	CDT1	ppi
RFC4	TYMS	ppi
CCNE2	CCNB2	ppi
CCNE2	PCNA	ppi
CYP1A2	CYP2C9	ppi
TACC3	CENPE	ppi
CDK1	ANLN	ppi
APOA5	PROC	ppi
TYMS	AURKB	ppi
CKS2	UBE2C	ppi
MCM3	TOP2A	ppi
CENPW	H2AFZ	ppi
E2F2	DNMT1	ppi
CCNE1	CCND1	ppi
ANLN	DLGAP5	ppi
RNASEH2A	MCM5	ppi
CDCA8	TACC3	ppi
CDC20	TROAP	ppi
CYP2E1	CYP1A2	ppi
TTK	MELK	ppi
HJURP	KIF20A	ppi
CDCA3	KIF2C	ppi
HMMR	TUBG1	ppi
ECT2	AURKA	ppi
TOP2A	MCM2	ppi
RACGAP1	MELK	ppi
SPC24	KNTC1	ppi
AOX1	CYP1A2	ppi
AOX1	ADH1A	ppi
HSD11B1	CYP3A4	ppi
CDC20	FEN1	ppi
PCNA	RMI2	ppi
KIF20A	MELK	ppi
MCM4	NCAPG	ppi
MYH10	RHOB	ppi
PCNA	H2AFZ	ppi
RBBP8	RAD51AP1	ppi
CDCA3	DLGAP5	ppi
CDKN3	BUB1	ppi
CDCA8	OIP5	ppi
CCNE1	BARD1	ppi
PTTG1	CDKN3	ppi
AR	H2AFZ	ppi
MELK	AURKA	ppi
CENPA	NCAPG	ppi
CDC45	MAD2L1	ppi
HMMR	CEP55	ppi
ASF1B	MCM5	ppi
HJURP	NEK2	ppi
CDK6	MCM2	ppi
HJURP	CDK1	ppi
CDKN3	MAD2L1	ppi
ASPM	UBE2C	ppi
CDC45	AURKB	ppi
PTTG1	KIF2C	ppi
NCAPD2	KIF11	ppi
CDCA3	CCNA2	ppi
DSN1	CDCA5	ppi
RAD51C	POLE2	ppi
RACGAP1	MAD2L1	ppi
RFC5	BARD1	ppi
TYMS	CDCA7	ppi
NEK2	AURKB	ppi
FANCG	TOPBP1	ppi
NUSAP1	CDCA3	ppi
ESR1	H2AFZ	ppi
BARD1	RAD51AP1	ppi
SFN	CCNB2	ppi
HMMR	CENPF	ppi
ZWINT	LMNB1	ppi
SUZ12	EGR1	ppi
CYP2E1	CES1	ppi
CDC20	ASF1B	ppi
AURKB	TROAP	ppi
RBBP7	OIP5	ppi
CDCA3	AURKB	ppi
AOX1	CYP2C9	ppi
TOP2A	PTTG1	ppi
NEK2	TUBG1	ppi
CCNA2	TRIP13	ppi
MCM3	RNASEH2A	ppi
TIMELESS	RBBP8	ppi
TOP2A	MCM7	ppi
SMC4	MCM5	ppi
E2F2	SUZ12	ppi
CDC45	FEN1	ppi
TOP2A	RACGAP1	ppi
TPX2	OIP5	ppi
TOP2A	TFDP1	ppi
CDCA3	KIF11	ppi
CENPF	MELK	ppi
CDT1	CCNB1	ppi
H2AFZ	OIP5	ppi
CDC45	GMNN	ppi
CDCA3	BUB1	ppi
H2AFZ	CENPU	ppi
CDCA8	TROAP	ppi
AOX1	ADH4	ppi
ASPM	KNTC1	ppi
PTTG1	HMMR	ppi
NUSAP1	PTTG1	ppi
HJURP	TOP2A	ppi
CENPF	UBE2C	ppi
KIF2C	NCAPG	ppi
NUSAP1	HMMR	ppi
CDC25C	AURKB	ppi
CDC45	TFDP1	ppi
TFDP1	TYMS	ppi
ASPM	NEK2	ppi
CENPN	H2AFZ	ppi
HJURP	UBE2C	ppi
RFC5	UBE2T	ppi
UHRF1	MCM2	ppi
RFC4	NDC80	ppi
UHRF1	TOP2A	ppi
RAD51C	RMI2	ppi
ASPM	CKAP2L	ppi
RBBP7	TFDP1	ppi
TFDP1	TK1	ppi
DSN1	CCNB2	ppi
SMC4	MAD2L1	ppi
PCNA	CCNA2	ppi
SFN	CDK4	ppi
MCM7	CCNB1	ppi
UHRF1	CDC20	ppi
UBE2T	TOPBP1	ppi
CDC45	DTL	ppi
POLA1	NCAPD2	ppi
HJURP	CENPF	ppi
ECT2	NDC80	ppi
PC	GLUD1	ppi
CDT1	CCNB2	ppi
FEN1	CCNA2	ppi
ESR1	PCNA	ppi
RBBP7	EGR1	ppi
DTL	GMNN	ppi
ASPM	DTL	ppi
TPX2	MAD2L1	ppi
MCM7	KIF11	ppi
CYP2E1	HSD11B1	ppi
RACGAP1	CDC20	ppi
CDCA3	CENPE	ppi
PBK	CDKN3	ppi
UBE2C	NDC80	ppi
BAAT	CAT	ppi
CEP55	NEK2	ppi
CYP2J2	CYP1A2	ppi
GATM	ALDH1B1	ppi
HJURP	FOXM1	ppi
HJURP	AURKB	ppi
RBBP7	E2F2	ppi
CCNB1	GMNN	ppi
CDC45	CCNA2	ppi
PRC1	UBE2C	ppi
CDCA3	KIF4A	ppi
CKS2	ASPM	ppi
CDKN3	MELK	ppi
CDKN3	DLGAP5	ppi
CDC20	CDC25C	ppi
TOPBP1	MCM5	ppi
CDKN3	CCNB2	ppi
NUSAP1	FOXM1	ppi
TYMS	RNASEH2A	ppi
NUSAP1	ECT2	ppi
HIST1H4C	ASF1B	ppi
DCXR	SORD	ppi
RHOB	CHN2	ppi
KIF11	POLE2	ppi
SLC27A2	BAAT	ppi
HJURP	KIF2C	ppi
MCM10	DTL	ppi
TOP2A	ECT2	ppi
TACC3	DLGAP5	ppi
UHRF1	CDCA7	ppi
TOP2A	HMMR	ppi
POLA1	TFDP1	ppi
TIMELESS	BARD1	ppi
CDCA3	TTK	ppi
PBK	AURKA	ppi
ASPM	BIRC5	ppi
H2AFZ	CENPM	ppi
CCNF	FBXO31	ppi
RFC5	FANCG	ppi
PBK	RACGAP1	ppi
CSAD	BAAT	ppi
TOP2A	MCM4	ppi
CENPN	RBBP7	ppi
TTK	TACC3	ppi
RBBP7	CENPW	ppi
CCNB2	GMNN	ppi
HJURP	CCNB2	ppi
CDC7	CDK1	ppi
CDK1	TUBA1A	ppi
RBBP7	CENPU	ppi
CDC20	TYMS	ppi
LIG1	NDC80	ppi
IFIT1	EGR1	ppi
G6PD	CAT	ppi
MAD2L1	MCM5	ppi
CENPA	CCNA2	ppi
CDC25C	BUB1	ppi
CDC25C	CDC25B	ppi
CEP55	ANLN	ppi
HJURP	CDC20	ppi
CDC20	GINS2	ppi
ADH6	AOX1	ppi
CDC45	MELK	ppi
KIF11	MCM5	ppi
KIF4A	CEP55	ppi
TUBA1A	AURKA	ppi
AOX1	EHHADH	ppi
CEP55	AURKA	ppi
FAM83D	TPX2	ppi
CES1	NAT2	ppi
MCM4	CCNB1	ppi
FOXM1	BUB1	ppi
RACGAP1	CCNA2	ppi
RHOB	FAM13A	ppi
POLA1	DONSON	ppi
CEP55	CCNB2	ppi
UHRF1	CCNA2	ppi
HJURP	TROAP	ppi
CENPF	AURKA	ppi
PRC1	OIP5	ppi
KIF14	DLGAP5	ppi
TACC3	NDC80	ppi
CCNE2	CCNE1	ppi
TFDP1	TOPBP1	ppi
ECT2	NCAPG	ppi
PBK	NEK2	ppi
BUB1	OIP5	ppi
SLC27A2	CAT	ppi
RMI2	BARD1	ppi
TYMS	KIF11	ppi
KIF4A	ANLN	ppi
HJURP	TTK	ppi
CYP2J2	CYP2C9	ppi
POLA1	KIF11	ppi
KIF20A	CENPA	ppi
RBBP7	CENPM	ppi
CDC45	LIG1	ppi
KIF2C	MELK	ppi
FOXM1	BIRC5	ppi
AURKB	ASF1B	ppi
RFC4	AURKA	ppi
CKS2	CDT1	ppi
CYP2E1	CYP2J2	ppi
RBBP7	DTL	ppi
CDK4	FABP4	ppi
RFC5	RMI2	ppi
KIF14	RHOB	ppi
SFN	CDK6	ppi
MCM10	CDK1	ppi
PRC1	CDKN3	ppi
ESR1	TUBA1C	ppi
KIF20A	ASF1B	ppi
RACGAP1	TPX2	ppi
CYP2E1	CYP2C9	ppi
CCNB1	OIP5	ppi
CDK1	DTL	ppi
ECT2	CCNB2	ppi
AURKB	MCM5	ppi
TOP2A	CENPA	ppi
PTTG1	CKS2	ppi
DTL	MCM2	ppi
PBK	OIP5	ppi
PRC1	TACC3	ppi
CDCA3	CCNB1	ppi
TOP2A	LMNB1	ppi
CDC45	AURKA	ppi
CDC45	TTK	ppi
MELK	OIP5	ppi
MCM3	TOPBP1	ppi
ECT2	RFC4	ppi
TPX2	ANLN	ppi
HJURP	MELK	ppi
ECT2	AURKB	ppi
CDC20	CDKN3	ppi
PTTG1	TTK	ppi
MCM3	CCNB1	ppi
KIF20A	TROAP	ppi
CDCA3	AURKA	ppi
PTTG1	CEP55	ppi
CENPA	TPX2	ppi
TFDP1	DNMT1	ppi
CDKN3	NCAPG	ppi
CEP55	AURKB	ppi
BUB1	MCM6	ppi
CKS2	TYMS	ppi
HJURP	BIRC5	ppi
CHAF1B	MCM7	ppi
CENPW	CCNB2	ppi
CCNA2	ASF1B	ppi
RBBP8	POLE2	ppi
PRC1	ANLN	ppi
TFRC	HFE2	ppi
TYMS	CCNA2	ppi
PRC1	MCM7	ppi
ASF1B	MCM4	ppi
MAD2L1	MCM2	ppi
CDC25C	RHOB	ppi
HJURP	CDCA8	ppi
NUSAP1	CKS2	ppi
UGT1A4	CYP3A4	ppi
HJURP	ASPM	ppi
RCL1	RPS21	ppi
CENPA	KIF11	ppi
PBK	ANLN	ppi
CKS2	BIRC5	ppi
CKAP4	EVA1A	ppi
MCM3	CCNB2	ppi
HJURP	HIST1H4C	ppi
NCAPD2	MCM7	ppi
TTK	UBE2C	ppi
MCM3	RACGAP1	ppi
APOA5	EVA1A	ppi
TUBA1A	TPX2	ppi
KIFC1	TROAP	ppi
RBBP8	TFDP1	ppi
ASPM	MCM5	ppi
MAD2L1	GINS2	ppi
PTTG1	NDC80	ppi
PRC1	CEP55	ppi
UBE2C	CENPE	ppi
TK1	MCM5	ppi
TOP2A	CKS2	ppi
CDCA8	NCAPD2	ppi
PRC1	RHOB	ppi
TYMS	AURKA	ppi
PBK	AURKB	ppi
CDCA3	KIFC1	ppi
IGFBP5	EVA1A	ppi
CEP55	BIRC5	ppi
ECT2	CDCA8	ppi
FOXM1	KIF11	ppi
RFC5	RBBP8	ppi
TFDP1	SUZ12	ppi
MCM2	KIF11	ppi
CDCA3	MAD2L1	ppi
PRC1	MCM5	ppi
DSN1	GLA	ppi
UHRF1	AURKB	ppi
KIF4A	TTK	ppi
KIF4A	CENPF	ppi
TTK	NCAPD2	ppi
CDCA3	TPX2	ppi
UBE2C	NCAPG	ppi
HMMR	TUBA1A	ppi
CDC45	ASF1B	ppi
CKAP4	IGFBP5	ppi
PROC	EVA1A	ppi
PRC1	KIF2C	ppi
PYCARD	GLA	ppi
CCNA2	OIP5	ppi
NEK2	TUBA1A	ppi
KIF2C	TUBA1B	ppi
PRC1	DLGAP5	ppi
ECT2	CKAP2L	ppi
KIF14	BUB1	ppi
MBL2	SERPING1	ppi
DLGAP5	OIP5	ppi
ORMDL3	CKAP4	ppi
CENPA	MELK	ppi
TFRC	SH3D19	ppi
UBE2C	FBXO31	ppi
CKAP4	SLC27A2	ppi
CDC20	FBXO31	ppi
PROC	IGFBP5	ppi
DSN1	PYCARD	ppi
GPSM2	GNG11	ppi
CEP55	KIF14	ppi
APOA5	CKAP4	ppi
ATP6V0E2	TFRC	ppi
ORMDL3	SLC27A2	ppi
DTL	CCNA2	ppi
APOA5	IGFBP5	ppi
CD14	EHHADH	ppi
CKAP4	PROC	ppi
H2AFZ	APCS	ppi
AOX1	HIBADH	ppi
RPS21	HBA2	ppi
