# Supplementary material for: Prognostic implications of cell division cycle protein 45 expression in hepatocellular carcinoma
Source: PeerJ. 2021 Feb 12;9:e10824. doi: 10.7717/peerj.10824 (PMC7883691; doi:10.7717/peerj.10824)
Supplement: File S3 [file peerj-09-10824-s003.zip › Supplement 3 File/node.txt]

Gene	Type
CYP1A2	down
CYP3A4	down
HSD11B1	down
AQP9	down
NAT2	down
MBL2	down
ADH1B	down
CYP2E1	down
HPD	down
DNASE1L3	down
EGR1	down
ALDH1L1	down
SLC13A5	down
FCN3	down
SLC6A12	down
ADH4	down
CDK6	down
HGFAC	down
MT1X	down
APOC4	down
FABP4	down
FLJ21986	down
GLYAT	down
LOC554235	down
TSKU	down
SLC46A3	down
CUX2	down
FTCD	down
CYP2C9	down
AOX1	down
RUNDC3B	down
CYP27A1	down
VWF	down
KBTBD11	down
ABCB4	down
HLF	down
SLC27A5	down
HPR	down
CCND1	down
GABARAPL1	down
RHOB	down
IFIT1	down
APCS	down
EVC2	down
HFE2	down
CLDN5	down
GATM	down
INMT	down
DCXR	down
LIPC	down
CRYL1	down
CDO1	down
MT1A	down
DAK	down
CHN2	down
RHBG	down
FBXO31	down
HBA2	down
CES2	down
TXNIP	down
AFM	down
EHHADH	down
UGT1A4	down
SLC25A42	down
APOA5	down
CD14	down
LEAP2	down
COBLL1	down
AKR7A3	down
IGFBP5	down
PDK4	down
ATP6V0E2	down
LOC653498	down
ZCCHC6	down
PNPLA7	down
SLC22A18	down
PON3	down
OAF	down
SORL1	down
FAM43A	down
SELENBP1	down
PRAP1	down
LHPP	down
GCKR	down
HPX	down
SH3D19	down
LOC649495	down
CPN2	down
F12	down
ADH1A	down
TMEM166	down	EVA1A	down
FMO3	down
GLYATL1	down
ATOH8	down
TMEM47	down
ST3GAL6	down
BOK	down
SLC27A2	down
DMGDH	down
CSAD	down
CES1	down
CGNL1	down
POR	down
ANGPTL3	down
FMO4	down
HOMER2	down
UGT1A3	down
NDRG2	down
LOC654103	down
HIBADH	down
LDB2	down
C13orf15	down
ACAT1	down
ACY1	down
MAP1LC3A	down
BHMT2	down
ORMDL3	down
AR	down
DISP1	down
SAMD4A	down
RCL1	down
CFI	down
ADH6	down
SDPR	down
SH3YL1	down
ABCC2	down
CPEB3	down
CYP4F2	down
CRY2	down
SORD	down
DPP4	down
TM6SF2	down
TTC36	down
MAT1A	down
N4BP2L1	down
SPTBN1	down
GNG11	down
KCNJ8	down
C4BPB	down
CCL14	down
FAM13A	down
ESR1	down
BAAT	down
TBC1D9	down
MSRA	down
PEX11G	down
PROC	down
ABCB11	down
ABHD6	down
C9orf95	down
CTSO	down
PC	down
ECM2	down
LRRC32	down
ALDH1B1	down
GLUD1	down
SERPING1	down
CAT	down
LOC54103	down
CYP2J2	down
SIGIRR	down
HPN	down
TBX3	down
C9orf103	down
SIDT2	down
SH3BP4	down
ACCS	down
MXD3	up
CELSR3	up
GAPDH	up
TMEM194	up
LOC729816	up
LOC728564	up
GMPS	up
ALS2CR4	up
ZWINT	up
PFN2	up
TMEM54	up
RBBP7	up
LOC100129673	up
LOC729769	up
SUZ12	up
MYH10	up
LOC727803	up
CKAP4	up
NUDT1	up
MYL6B	up
LMNB2	up
LOC647000	up
BIRC5	up
RFC5	up
RAD51C	up
RPS21	up
DSN1	up
DONSON	up
RANBP1	up
MESP1	up
TOPBP1	up
KIF11	up
ATAD2	up
TUBG1	up
LOC649970	up
CXorf57	up
RBBP8	up
PKM2	up
MTP18	up
LOC100128266	up
C12orf48	up
C17orf53	up
HMGN2	up
GMNN	up
CDC25B	up
LOC148915	up
TSPAN3	up
TROAP	up
SFN	up
KIF14	up
TFRC	up
E2F7	up
TRMT5	up
C1orf41	up
ACAT2	up
MAD2L1	up
CDC25C	up
LIG1	up
BOLA2	up
VCX2	up
CCDC109B	up
KIF20B	up
RAVER2	up
CCNE1	up
FANCG	up
GLA	up
MLF1IP	up	CENPU	up
LOC100134304	up
BCAT2	up
RUSC1	up
CDK4	up
STMN1	up
CDCA7	up
CENPE	up
POLE2	up
CCDC34	up
CENPA	up
HES6	up
LOC730534	up
LOC391075	up
FOXD2	up
SNHG6	up
G6PD	up
LOC731314	up
PYCARD	up
HMGB2	up
VNN2	up
POLA1	up
CCNB1	up
TUBA1C	up
ABCC4	up
GINS3	up
BARD1	up
LOC645638	up
TMEM106C	up
LOC399942	up
SKA1	up
SPIN4	up
MCM10	up
WDR54	up
REEP1	up
GPX7	up
TMCO3	up
NDC80	up
SMC4	up
C18orf56	up
ODC1	up
CDCA8	up
TMEM194A	up
PLA2G1B	up
LRRC26	up
MARCKSL1	up
SPC24	up
DNAJC9	up
LOC81691	up
PCNA	up
POLQ	up
GPSM2	up
TIMELESS	up
TMEM97	up
TUBA1A	up
FOXM1	up
RNASEH2A	up
STK39	up
DSG2	up
KIF2C	up
LARP6	up
RACGAP1	up
FAM83D	up
NCAPD2	up
LMNB1	up
C16orf59	up
FANCI	up
MMD	up
DSCR6	up
PRIM1	up
CEP55	up
C16orf75	up	RMI2	up
HJURP	up
TUBA1B	up
ANLN	up
LAPTM4B	up
CENPF	up
IGF2BP3	up
COL22A1	up
ASF1B	up
CENPN	up
PHGDH	up
SEZ6L2	up
STIL	up
CCNF	up
TRIP13	up
TACC3	up
MCM5	up
UHRF1	up
OIP5	up
NEK2	up
ZIC2	up
MCM7	up
FEN1	up
DTL	up
CKS2	up
TTK	up
CDCA3	up
LOC731049	up
LIN28B	up
XAGE1C	up
ITPKA	up
DLGAP5	up
COCH	up
CHAF1B	up
LOC653219	up
TFDP1	up
LOC651816	up
MCM3	up
BUB1	up
TPX2	up
RFC4	up
CDC7	up
CENPM	up
CCNE2	up
ALG1L	up
CDT1	up
KIF4A	up
SQLE	up
CDC2	up
TK1	up
MCM4	up
HIST1H4C	up
RAD51AP1	up
E2F2	up
KIF20A	up
H2AFZ	up
UBE2T	up
KNTC1	up
CKAP2L	up
CCNA2	up
PITX1	up
PAQR4	up
PBK	up
NEB	up
ECT2	up
MLLT11	up
KIFC1	up
AURKA	up
C6orf173	up	CENPW	up
PAFAH1B3	up
MELK	up
MCM6	up
HMMR	up
LOC387882	up
ASPM	up
AURKB	up
GINS2	up
SPINK1	up
NUSAP1	up
DNMT1	up
CDCA5	up
PTTG3P	up
CTSL2	up
FADS1	up
CCNB2	up
MCM2	up
PTTG1	up
NCAPG	up
PRC1	up
UBE2C	up
TYMS	up
CDC45L	up
GPR88	up
CDKN3	up
TOP2A	up
CDC20	up
CDC45	up
CENPW	up
EVA1A	down
CENPU	up
RMI2	up
PKM up
CDK1 up
