# Supplementary material for: Prognostic implications of cell division cycle protein 45 expression in hepatocellular carcinoma
Source: PeerJ. 2021 Feb 12;9:e10824. doi: 10.7717/peerj.10824 (PMC7883691; doi:10.7717/peerj.10824)
Supplement: File S4 [file peerj-09-10824-s004.zip]

Archive with 4 entries (3 files):
- Supplement 4 File/
- Supplement 4 File/Raw data of tissue microarray - original.sav
- Supplement 4 File/Raw data of tissue microarray-translated-revised.sav
- Supplement 4 File/Raw data of tissue microarray-translated.sav
