# Supplementary material for: Prognostic implications of cell division cycle protein 45 expression in hepatocellular carcinoma
Source: PeerJ. 2021 Feb 12;9:e10824. doi: 10.7717/peerj.10824 (PMC7883691; doi:10.7717/peerj.10824)
Supplement: File S5 [file peerj-09-10824-s005.zip]

Archive with 14 entries (11 files):
- Supplement 5.1 File/
- Supplement 5.1 File/1.diff/
- Supplement 5.1 File/1.diff/all.xls
- Supplement 5.1 File/1.diff/corInput.txt
- Supplement 5.1 File/1.diff/diff.txt
- Supplement 5.1 File/1.diff/diff.xls
- Supplement 5.1 File/1.diff/geoSurvival14.diff.R
- Supplement 5.1 File/1.diff/heatmap.pdf
- Supplement 5.1 File/1.diff/normalize.txt
- Supplement 5.1 File/1.diff/vol.pdf
- Supplement 5.1 File/2.symbo2id/
- Supplement 5.1 File/2.symbo2id/diff.txt
- Supplement 5.1 File/2.symbo2id/geoSurvival15.symbol2id.R
- Supplement 5.1 File/2.symbo2id/id.txt
