# Supplementary material for: Prognostic implications of cell division cycle protein 45 expression in hepatocellular carcinoma
Source: PeerJ. 2021 Feb 12;9:e10824. doi: 10.7717/peerj.10824 (PMC7883691; doi:10.7717/peerj.10824)
Supplement: File S5 [file peerj-09-10824-s005.zip › Supplement 5.1 File/1.diff/all.xls]

logFC	AveExpr	t	P.Value	adj.P.Val	B
CDC45L	1.46027015214761	8.17667154782609	13.2869515201488	5.95680301098456e-25	1.86990003317816e-20	45.6155183519162
CENPM	0.876454902480339	7.73657021913044	11.0690266874349	8.24548520781353e-20	1.29417013079237e-15	34.2714974499619
EXO1	0.485682022595284	7.12860703826087	10.622793334769	9.16089704018845e-19	9.58565729961852e-15	31.9559391820777
FOXM1	0.688170609316395	7.58846388956522	10.1927926197987	9.33245094624935e-18	7.32387419134284e-14	29.7218436792144
LOC651816	0.861515703387784	8.84946682434783	10.0752753977171	1.75928867451568e-17	1.10451661563444e-13	29.1113338307212
KIF4A	0.896886736600119	7.38765184695652	10.0339680866177	2.19831247788062e-17	1.15012044988584e-13	28.8967799404184
MELK	1.0345327553539	8.22874466434783	9.92649708927439	3.92395477328203e-17	1.54307537673161e-13	28.3387040165674
PTTG3P	1.16447273666062	8.98923123304348	9.92609209720694	3.93252939181705e-17	1.54307537673161e-13	28.3366014110303
CDC2	0.900314376860259	7.96722275913043	9.89545401791229	4.63854246956909e-17	1.61787207402493e-13	28.177547901697
GPSM2	0.682242795856022	7.43965178869565	9.85188364544948	5.86592814174615e-17	1.84137350297553e-13	27.9513972733923
TPX2	0.87161317540835	8.09131116347826	9.72100406742427	1.18690488528922e-16	3.38710284128308e-13	27.2723936736416
RACGAP1	0.699304781185724	7.9323378626087	9.67444539160596	1.52484814430335e-16	3.98887567481886e-13	27.0309821826798
NCAPG	1.26178404222626	8.61404971043478	9.65146796888614	1.72548378882251e-16	4.1665124319175e-13	26.9118712742842
KIF20A	0.918192523230491	8.16422524434783	9.62393264240031	2.00092215712152e-16	4.48649624530013e-13	26.7691599625686
PTTG1	1.20585590852995	9.40867838869565	9.59594750847186	2.325862306357e-16	4.86740957725683e-13	26.6241487617572
MCM10	0.647243358711433	7.28894882434783	9.56574837811582	2.73583050910975e-16	5.25875142576494e-13	26.4677023254734
ZWINT	0.506807462250454	7.19669856869565	9.55827824371955	2.84791100117881e-16	5.25875142576494e-13	26.4290094663247
KIF2C	0.698308199395042	7.5562902426087	9.50496334108718	3.79262547098626e-16	6.38574432983147e-13	26.1529294253259
POLQ	0.681886628554141	7.8058359173913	9.50143980840846	3.86509325178548e-16	6.38574432983147e-13	26.1346882462459
TYMS	1.39392904183304	9.26154314434783	9.48720561038611	4.172186942439e-16	6.50521855423354e-13	26.0610045269786
E2F2	0.913974128796131	7.92511660521739	9.47935437612477	4.35187122547559e-16	6.50521855423354e-13	26.0203666418454
CDCA3	0.831595644948584	7.56261115130435	9.43658851627715	5.4751547837722e-16	7.20972828520961e-13	25.7990656405401
SKA1	0.637812338112526	7.49572324434783	9.43605157552561	5.49095811021876e-16	7.20972828520961e-13	25.7962877254793
UBE2C	1.34615696557774	8.66688416434783	9.43533226693452	5.51220027539838e-16	7.20972828520961e-13	25.7925663364092
RAD51AP1	0.910857293738659	8.16130934086956	9.32543840260877	9.93910369790842e-16	1.24799361672417e-12	25.2243570624164
FANCI	0.719705009679369	7.36621200434783	9.23976759229538	1.57288262935729e-15	1.88838777174667e-12	24.7818903241654
CENPE	0.594464627858437	7.50577567304348	9.23215029355049	1.63836363105587e-15	1.88838777174667e-12	24.7425717116932
STIL	0.780810398578343	8.02169249043478	9.22697513349405	1.68439545120916e-15	1.88838777174667e-12	24.7158610037202
NUSAP1	1.13924643914096	8.98497180521739	9.17276800437445	2.25133317507349e-15	2.33330480123012e-12	24.4361890291555
LOC731049	0.83837590856019	9.78614512956522	9.17131382566524	2.26891617015184e-15	2.33330480123012e-12	24.4286892498636
NDC80	0.652165537144585	7.79175108347826	9.16842594765029	2.30424162461004e-15	2.33330480123012e-12	24.4137957533127
DTL	0.824596304385968	7.78318020086957	9.15629197244815	2.45876208819211e-15	2.41196877220121e-12	24.351224315623
DLGAP5	0.847417227495462	7.90653345826087	9.14994948896997	2.5435998306272e-15	2.41958006918844e-12	24.3185221220542
HJURP	0.749454193889901	7.82939035217391	9.13292274225838	2.78606754214465e-15	2.5370800203688e-12	24.2307456338453
C6orf173	1.03080278173019	8.67086509826087	9.13007810031212	2.82876622958516e-15	2.5370800203688e-12	24.2160829582627
BUB1	0.869211809588628	7.78010856956522	9.11295484759204	3.09993290398245e-15	2.70305538302536e-12	24.1278339293946
CKAP2L	0.949127862462189	7.91303254869565	9.07100888460948	3.87877912381524e-15	3.29077717501849e-12	23.9117478033596
MCM6	1.04551786908651	10.1211494426087	9.03163507418726	4.78641948540768e-15	3.95396037016927e-12	23.7090361986185
GINS2	1.07661600792498	8.45076011652174	9.01686105860412	5.17916548664523e-15	4.16869702028924e-12	23.6330057511209
CDT1	0.888805952813065	7.67533771304348	8.99204922224129	5.91234551410653e-15	4.63986095083295e-12	23.5053584936545
ANLN	0.751392118088328	7.73389796782609	8.9051218489293	9.39763691811907e-15	7.19515171943112e-12	23.0585624794079
TUBA1B	0.751157361433766	13.1166615808696	8.88902353018007	1.02389814458462e-14	7.65266348967995e-12	22.9758919776593
KNTC1	0.947691854597702	8.47694624	8.88401503642899	1.05157447911507e-14	7.67673824974443e-12	22.9501763957052
TOP2A	1.71202549346642	9.89310608521739	8.78183481045803	1.81100736655756e-14	1.29203027826383e-11	22.4260556735287
TTK	0.831580559860861	8.05988982434783	8.75567388003859	2.08108041748121e-14	1.43099693986126e-11	22.2920293213486
KIFC1	1.02146437096189	8.32404408086957	8.7542423312339	2.09696598495167e-14	1.43099693986126e-11	22.2846972646057
HMMR	1.04900891218996	8.3190337426087	8.74627453712747	2.18761569211925e-14	1.46109455726203e-11	22.2438918857638
CDCA5	1.15002491566848	8.78529064260869	8.72070975639547	2.50566204171572e-14	1.63865077398955e-11	22.1130110288918
ECT2	0.980680174319419	8.85942059652174	8.70536777287193	2.71822769738057e-14	1.74138542139742e-11	22.0344990155876
UBE2T	0.94738088097399	8.83924360869565	8.65954300406875	3.46613177802195e-14	2.15340394024648e-11	21.8001405972569
PRC1	1.27112237504537	9.32210214608696	8.65778593226995	3.49856968406774e-14	2.15340394024648e-11	21.7911590131115
OIP5	0.798558701240172	7.99038622695652	8.62317965403606	4.20277814847083e-14	2.53710401651246e-11	21.6143317578817
SGOL1	0.335920121385364	7.1220265573913	8.56923162287767	5.59212431171177e-14	3.31212026922536e-11	21.3389413740968
STMN1	0.589653962734421	7.54329174434783	8.53567554523109	6.67812997418228e-14	3.88209588925103e-11	21.1678154940245
CHAF1B	0.8507387138536	7.5645619826087	8.48139340911956	8.89638134874004e-14	5.06214531977423e-11	20.8912764724556
CDCA8	0.656851479552328	7.76013369826087	8.47855703142664	9.03061826343082e-14	5.06214531977423e-11	20.876836447613
MCM7	0.816898907410774	9.52196174173913	8.46458003997952	9.72213448368923e-14	5.35416708030682e-11	20.8056939458956
DEPDC1	0.406702664458563	6.96036013391304	8.43756316048436	1.12116791251699e-13	6.06803136927944e-11	20.6682477275319
FANCD2	0.458756220508168	7.25692278695652	8.42733252924613	1.18332321863111e-13	6.29588121288968e-11	20.6162242010869
MCM5	0.792952807682996	8.97962042086957	8.41345376182995	1.27315850391836e-13	6.6609530994169e-11	20.5456709332817
SPAG5	0.413217245946762	7.26728784521739	8.39949298098765	1.37037123398128e-13	7.05202023047647e-11	20.4747256978575
CCNF	0.784665992165765	8.15984705826087	8.38580976074214	1.47281348134603e-13	7.45694967627955e-11	20.4052154579082
ASF1B	0.770295546612223	7.87422901913043	8.38108707517666	1.50991162258199e-13	7.52343424515414e-11	20.3812300639546
KIF23	0.330156022111312	7.09990771043478	8.36100558148954	1.67832500774047e-13	8.23192192468452e-11	20.2792737016298
AURKB	1.07467937710224	7.69724116434783	8.351018639927	1.76891286115709e-13	8.54276055762801e-11	20.2285885907152
KIF14	0.548214773018755	7.82005060608696	8.28889014316975	2.4524444774908e-13	1.16643461504415e-10	19.9135805013786
TK1	0.902635102268604	8.47611148	8.22610183732372	3.41002348936134e-13	1.59767234857525e-10	19.595771792946
CDC7	0.875890633424079	7.86589360173913	8.17952204427763	4.35309287020399e-13	2.00673190970487e-10	19.3603703041108
CDC25C	0.561461870840898	7.37934973478261	8.17700094054291	4.41096179700029e-13	2.00673190970487e-10	19.347638440295
NEK2	0.808802811645494	8.45684043565217	8.15558688494142	4.93437515488535e-13	2.18605226135333e-10	19.2395332116355
RNASEH2A	0.688740917271629	8.2184404173913	8.1551991135322	4.94440159778555e-13	2.18605226135333e-10	19.2375762467606
CENPA	0.603464186600124	7.31857937217391	8.14003081257731	5.35291102082845e-13	2.33379485909481e-10	19.1610442295463
BUB1B	0.30388163650938	7.34185727478261	8.08725859626922	7.05368651715995e-13	2.99859337148193e-10	18.8950549154931
CDKN3	1.51649485780399	8.60324266782609	8.08684957647077	7.06877479180857e-13	2.99859337148193e-10	18.8929950063954
EZH2	0.420874497096191	7.40114319391304	8.0732865756221	7.58768976225671e-13	3.17580225769334e-10	18.8247037704785
CDC20	1.90339211509377	9.3886304	8.06700231540058	7.84079412435177e-13	3.23855747838851e-10	18.7930716361754
CCNB2	1.17672060961888	8.60541657652174	8.03170147447006	9.4266761200791e-13	3.84302324786238e-10	18.6154999345743
TACC3	0.792806040623113	7.96903815304348	8.00376365077211	1.09045708707269e-12	4.38853056670499e-10	18.4751084180554
PRR11	0.445314267120386	7.07382341043478	7.99426082616935	1.14580259630446e-12	4.55289737982194e-10	18.4273844544498
MAD2L1	0.561330494222629	7.53052965043478	7.96966133044112	1.30238256533027e-12	5.1103863885353e-10	18.3039131112049
SMC4	0.653890567090141	8.42633490521739	7.95924900334365	1.37490116517973e-12	5.32833610816753e-10	18.2516812796605
PLK4	0.488639261584996	7.5138257226087	7.92481392502096	1.64452763840622e-12	6.29553257283046e-10	18.0790733476724
CCNB1	0.61984585828796	7.72710096956522	7.92235219965287	1.66570260017629e-12	6.29976750869085e-10	18.0667415296469
NUP107	0.452629194555358	9.35434263391304	7.87640568029777	2.11455020526791e-12	7.90212446351963e-10	17.8367682176409
RFC4	0.872586310919544	9.08280792434783	7.87054446179784	2.17984141317166e-12	8.05028256480842e-10	17.8074579031148
C1orf135	0.319016828433151	6.83420760521739	7.85428502708161	2.37163531565678e-12	8.65674467369559e-10	17.7261807668003
SPC25	0.314028159376888	7.21918742434783	7.78477144195767	3.39928944173712e-12	1.22651833178816e-09	17.3792333440773
HIST1H4C	0.909117809195402	13.3568041426087	7.77444177976813	3.5858110369104e-12	1.27911584385971e-09	17.3277524626431
CDC6	0.212031939140958	6.8823196226087	7.77143931580318	3.64190809633977e-12	1.28452962980002e-09	17.312792511729
TMEM194A	0.662691080157293	8.42099524347826	7.7622815022003	3.81844885040271e-12	1.33183253181102e-09	17.2671735158136
MCM3	0.862460712613428	10.481324446087	7.7593517837766	3.87670135068269e-12	1.33729156153055e-09	17.2525826293763
FAM72D	0.384927152117363	7.13459735043478	7.74898664600541	4.08996819999603e-12	1.3955238235443e-09	17.2009739783278
MCM2	1.18885065263158	8.49692911043478	7.72780754396764	4.56262600904251e-12	1.54005798978337e-09	17.0955847466247
CCNA2	0.950847793829404	8.22189792434783	7.71727788463506	4.81741751169144e-12	1.60876120329262e-09	17.0432197687063
C16orf59	0.719561936237144	7.45795660347826	7.71305883835394	4.92342780948989e-12	1.62685602492313e-09	17.0222439850699
ASPM	1.06540118157895	9.58237076173913	7.69588239945084	5.37945384758587e-12	1.75502095416315e-09	16.9368832742915
E2F7	0.549612238021781	7.27243046782609	7.69431438510931	5.42311594258944e-12	1.75502095416315e-09	16.9290936335185
BARD1	0.624212781427713	8.11291606347826	7.67124780907549	6.1075900514269e-12	1.95636080922798e-09	16.8145576323995
HELLS	0.381117559316397	7.29257622782609	7.65417286529309	6.66888321599869e-12	2.1145748791254e-09	16.729839608196
TRIP13	0.787905030913493	8.08445740347826	7.63137874550379	7.49871438168908e-12	2.35392143155602e-09	16.6168351640346
LMNB1	0.711060363732608	7.91650194782609	7.62696759494904	7.67076027535983e-12	2.38408748320614e-09	16.5949782880661
TROAP	0.546080797217183	7.46810457565217	7.57236571498774	1.01541261535156e-11	3.12498209887264e-09	16.3247545619048
FBXO5	0.441636496067754	7.58688636521739	7.55404745035186	1.11544319511006e-11	3.39950265414561e-09	16.2342337787907
KIF11	0.526440263248643	7.40543086608696	7.55094955277269	1.13330088957375e-11	3.42071617544324e-09	16.2189321721625
C12orf48	0.535681558560193	7.60843396695652	7.53216732318718	1.24780652829679e-11	3.73046616473947e-09	16.1262027487786
TUBA1A	0.688023818088325	12.3013444321739	7.4915743787641	1.53596866071315e-11	4.54864077626855e-09	15.926044471144
RAD54L	0.492029598033879	7.33539382782609	7.48458110788473	1.5918885166628e-11	4.67018433893102e-09	15.8915968284154
RRM2	0.489667278463399	7.11993192347826	7.48121623729333	1.61950977660085e-11	4.70722512937751e-09	15.875025776525
BLM	0.420471329824561	7.06967202869565	7.47698921879643	1.65488270589654e-11	4.74118985153129e-09	15.8542123176346
CCNE2	0.880486030550514	7.50905825652174	7.47446702931645	1.67635304987716e-11	4.74118985153129e-09	15.841795106701
CENPF	0.757177460344825	8.07157489391304	7.47444914904916	1.67650623911304e-11	4.74118985153129e-09	15.8417070836676
AURKA	1.02884042247429	9.38501927304348	7.45399403109218	1.86116828545317e-11	5.21642264720183e-09	15.741053341124
RAD51C	0.520591448427106	8.12787434347826	7.44702342289045	1.92859610758336e-11	5.35757171797781e-09	15.7067736449572
ZWILCH	0.423581960254086	7.68295065391304	7.44177541651606	1.98095434960909e-11	5.45474894636658e-09	15.6809722353297
C17orf53	0.535720103811251	7.79733015130435	7.43413904838196	2.05966822869296e-11	5.62217785799136e-09	15.6434393523579
H2AFZ	0.945646052117361	12.0625235921739	7.4093214335062	2.33752896979083e-11	6.32563550781932e-09	15.5215485992227
SGOL2	0.216970548941319	6.88617541391304	7.38365916768689	2.66394634071406e-11	7.14734526336368e-09	15.3956525988655
FANCB	0.272247245825772	6.94975795130435	7.37697850929293	2.75609142586595e-11	7.2953404387591e-09	15.362902187736
LOC81691	0.67778875266183	7.62714767043478	7.37630267215401	2.76558730914062e-11	7.2953404387591e-09	15.3595896068772
NUF2	0.312338773805206	7.01639329913043	7.36942188679551	2.86413150828343e-11	7.49232934804377e-09	15.3258696332803
MCM4	0.903711704597704	8.80975393304348	7.31552970105455	3.76640684818338e-11	9.77117994804334e-09	15.0621369543514
PRIM1	0.728632170054452	8.65819941217391	7.29443724650767	4.19177392796017e-11	1.07855717518523e-08	14.9590981590531
FEN1	0.817783501058683	9.27568803043478	7.27045856578322	4.73339997246574e-11	1.2080175490705e-08	14.84208574512
GINS3	0.621539787537815	7.66235703652174	7.24067060400423	5.50368090139741e-11	1.39327457399811e-08	14.6969135366052
FAM54A	0.167749572171807	7.01501995391304	7.23650807362042	5.62077401200981e-11	1.411533736088e-08	14.6766441510869
CLCC1	0.281197435390202	7.5049528373913	7.23080920254044	5.78509700681037e-11	1.44126968365702e-08	14.6489002897485
KIAA1524	0.212802218632788	6.89112934434783	7.20367049652815	6.63529600773051e-11	1.6400675352651e-08	14.5168877520736
C15orf42	0.249107221294615	6.88570344956522	7.19168730355926	7.04904562377359e-11	1.72872336856154e-08	14.4586538245386
PBK	0.97130593018754	8.13456551652174	7.18948821882496	7.12770326725568e-11	1.73446304854592e-08	14.4479708718622
CHEK1	0.42476153436177	7.30303223652174	7.1735051954419	7.72611441663582e-11	1.86561890502012e-08	14.3703623057156
PHF19	0.320994187386572	7.53507964782609	7.1035025879104	1.09896905379835e-10	2.63341508151024e-08	14.0311962099813
TOPBP1	0.525859840350881	9.29760407304348	7.10127424104823	1.11134254178607e-10	2.64289043403079e-08	14.0204199239445
BIRC5	0.519459091137325	7.3385005226087	7.09101032612095	1.170140107189e-10	2.7617945943436e-08	13.9707998802221
CENPN	0.770574480459773	8.5448529026087	7.07151422737202	1.29043289296311e-10	3.02298350320932e-08	13.8766214829012
TCF19	0.243110375226858	6.97441997391304	7.04678468347545	1.46076628829273e-10	3.39666033746646e-08	13.7573025747927
TTF2	0.488047116938903	7.98985368	7.03090193449277	1.58171266920059e-10	3.65084870579968e-08	13.6807524957931
DNMT1	1.14463428091349	10.4257079817391	7.02231019364138	1.65121612271372e-10	3.78345440205156e-08	13.6393702771026
LIG1	0.56213937383545	8.15598131130435	7.00877140633097	1.76692094101333e-10	4.01923298980792e-08	13.5741997870434
C12orf32	0.479908517422869	8.28338279304348	7.0029131288071	1.81944073357073e-10	4.10892547248336e-08	13.5460152406163
WDR62	0.278076536055662	6.76733289478261	6.99137177355553	1.92747046179237e-10	4.31183629999779e-08	13.4905155558394
MKI67	0.294488641379307	6.97497649391304	6.9904092146829	1.93676186900605e-10	4.31183629999779e-08	13.4858884277012
C5orf34	0.210139423714455	6.98162841391304	6.98801414922592	1.96007378535022e-10	4.33300536591048e-08	13.4743761467087
VRK1	0.430125490774348	7.62448150869565	6.9742809936468	2.09920321142146e-10	4.60811804263853e-08	13.4083948900624
UHRF1	0.795845942952206	7.64980342	6.96544346096315	2.19385741754562e-10	4.7824568190399e-08	13.3659613703455
CDCA2	0.348988212643675	7.03297718695652	6.91398772936465	2.83499103804136e-10	6.13746232242456e-08	13.1193140615371
CHAF1A	0.317075208499698	7.00731370086956	6.90710814694443	2.93369439856143e-10	6.30764389487957e-08	13.0863921166097
TMEM194	0.502010366182697	7.78856950173913	6.89623144542518	3.09672342643247e-10	6.6128738149076e-08	13.0343686351003
PKMYT1	0.233910043768901	6.95009841652174	6.87280225733352	3.47895582349197e-10	7.37891231454299e-08	12.9224172739213
PAQR4	0.957056558681184	8.34888750869565	6.86729971090068	3.57528581955693e-10	7.53233537998064e-08	12.8961466191294
PCNA	0.681380391016337	8.88899866	6.8441097154117	4.01108469677885e-10	8.39413064777233e-08	12.7855242179082
DEPDC1B	0.481417473593465	7.44612791217391	6.83305753236539	4.23687327451717e-10	8.80792642121645e-08	12.7328555339862
TIMELESS	0.682868001451904	9.29411729217391	6.82989662958082	4.3037282938802e-10	8.88804834692061e-08	12.7177987335517
CENPK	0.46123468784029	7.4073221826087	6.8162603574585	4.60430189497041e-10	9.44664318856316e-08	12.6528754860258
MGC40489	0.336255881185727	7.52590378608696	6.80578315311208	4.84925705861984e-10	9.88461222903476e-08	12.6030286963728
NCAPH2	0.276144242256502	7.4759370026087	6.79483673454084	5.1189454628727e-10	1.03670204532282e-07	12.5509830443745
KIF20B	0.57339105474894	8.43075824347826	6.78575618979357	5.35387325240924e-10	1.07732971324601e-07	12.507834918666
CCDC99	0.478147705414398	7.68343615826087	6.77071575401308	5.76665285564541e-10	1.15299999867239e-07	12.436419368576
POLA1	0.619230307562006	8.34608877913043	6.74236290112522	6.63213462620064e-10	1.31765403829788e-07	12.301971739218
PSMC3IP	0.137481210707804	6.88652407130435	6.72755662846305	7.13390645670829e-10	1.40843055083352e-07	12.2318546053926
C13orf3	0.418012101784637	7.29834950869565	6.66671104598031	9.62055655345943e-10	1.88749306731028e-07	11.9443936827867
TRIM4	-0.423442591833032	9.41087262434783	-6.65301987478825	1.02886525147518e-09	2.00603162168058e-07	11.8798635106373
MXD3	0.500690111070779	7.49982017304348	6.62144011005475	1.20094230556779e-09	2.32708517988138e-07	11.7312366273472
NUDT1	0.518233209618877	8.34112236521739	6.61034975828881	1.26788037922888e-09	2.44171981499226e-07	11.6791133926766
BRCA1	0.23243435341803	7.3031909373913	6.59851556858999	1.3433729512002e-09	2.57133050677594e-07	11.6235359786228
CEP55	0.730136114216579	7.6669447626087	6.58985309948645	1.40142937330036e-09	2.66619814892556e-07	11.5828814933148
EME1	0.191514278977619	7.09574927043478	6.57475753589589	1.50857847101409e-09	2.85275823997609e-07	11.5120910432556
C15orf23	0.303489908469453	7.39772831565217	6.52740281836846	1.89996117348536e-09	3.57135815550173e-07	11.290484867588
CKS2	0.830320072534784	9.70741518347826	6.48496369777847	2.33488906476192e-09	4.36276801380604e-07	11.0924868323685
USP1	0.443752566727159	7.97436762782609	6.4459305658166	2.82088766479393e-09	5.23967365003233e-07	10.9108918376286
FANCG	0.57521138865699	8.17522542869565	6.44381320705312	2.84993113982201e-09	5.26248167118545e-07	10.9010553723722
PSRC1	0.243805789866909	7.09194229217391	6.43502358957204	2.97368331348762e-09	5.45888262536198e-07	10.8602377646512
CDK2	0.486694542861471	8.40119035130435	6.42943847947136	3.05505639390959e-09	5.5756555384428e-07	10.8343145635971
RFC5	0.520151956231094	8.24223595304348	6.41242971130824	3.31663732360557e-09	6.01806718065333e-07	10.7554319396281
CHTF18	0.348072431094979	7.26181582956522	6.40419009108211	3.45117833506509e-09	6.22620339747289e-07	10.7172529374582
NCAPD2	0.71057125190563	8.21954284434783	6.39628772861856	3.5852627753885e-09	6.4311419304126e-07	10.6806578237929
NUP205	0.469580999183306	9.56306939652174	6.38804314747157	3.73062901886365e-09	6.65387360972436e-07	10.6425000901338
KPNA2	0.482175324137933	7.89326142347826	6.37015988427808	4.0662105476942e-09	7.21143589280614e-07	10.5598105231957
POLE2	0.595114566001213	8.12055439043478	6.35727683270968	4.32623547508758e-09	7.6294863931727e-07	10.5003077596865
C6orf167	0.0986341325771338	6.96083097913044	6.35329713066404	4.40982452732024e-09	7.73345261101171e-07	10.4819380838981
C11orf82	0.350428567362372	7.48606322086956	6.32062220326479	5.15909124290876e-09	8.99716851145271e-07	10.3313189283465
SNRPD2	0.475119801149429	12.1857843278261	6.31584230557135	5.27873664065712e-09	9.15496253518606e-07	10.3093159079374
DONSON	0.523200179280098	7.84724632521739	6.31465708144783	5.30882451120667e-09	9.15655550721365e-07	10.3038612463166
SPIN4	0.647110957773746	7.93480554608696	6.31175858232985	5.38311912147746e-09	9.22861325951933e-07	10.2905237457757
CTSL2	1.16851677740472	7.74738639304348	6.31074269119365	5.40940027317243e-09	9.22861325951933e-07	10.2858497847594
LOC728564	0.504304333726562	9.53161636173913	6.26666557724038	6.67997113423798e-09	1.13346472364792e-06	10.0834004457866
DNAJC9	0.67530423275862	9.54355037826087	6.26393509964771	6.76770166744247e-09	1.14217700560584e-06	10.0708813313032
KIF24	0.166330537991535	6.86259185826087	6.26004479778981	6.89466129269858e-09	1.15738135101124e-06	10.0530489688734
KIF18A	0.171580370477922	6.85913250086957	6.25656302673854	7.01027633591846e-09	1.17052970457881e-06	10.0370937124247
TIPIN	0.340340102661833	7.16889476347826	6.24557977026496	7.38764201291412e-09	1.22701307104438e-06	9.98679061708147
DSCC1	0.385803145251058	8.09741994695652	6.24338066043137	7.46556932025531e-09	1.2334299291165e-06	9.97672382137216
MND1	0.375343650725956	7.35417628782609	6.22582780715594	8.1172875725435e-09	1.3340825873807e-06	9.89643368998782
MLF1IP	0.582574931669696	7.49731983652174	6.20173190281225	9.10401863930495e-09	1.48845963076261e-06	9.78639187720797
RBBP7	0.510085157955235	9.61863182086956	6.19820202454735	9.25815430367228e-09	1.50581721112216e-06	9.77028887224068
LOC731314	0.613680532365404	8.70785903478261	6.18777475488101	9.72863461480362e-09	1.57418334635722e-06	9.72274653910271
NUP85	0.490339683605562	9.51491899565217	6.18040281037798	1.00753844021479e-08	1.62193021419398e-06	9.68915821166264
OAF	-0.672029355626137	11.7425768182609	-6.17339567053116	1.04162419730022e-08	1.66824618252301e-06	9.65725010582336
NCAPG2	0.413940230248037	7.37190479913043	6.16097593930926	1.1048503928134e-08	1.76052582136068e-06	9.60073835906222
DCLRE1B	0.209926187931035	6.77534068347826	6.1406719167392	1.21644296167409e-08	1.92855358635916e-06	9.50847199809512
C17orf41	0.100572498306113	6.89524198086957	6.11324924832024	1.38493875552166e-08	2.184653893195e-06	9.38409510624255
CDC25A	0.392451012976407	7.2327936373913	6.11094573645918	1.40009581227157e-08	2.19752038215084e-06	9.37365995056475
KIF15	0.485403076285547	7.40170713826087	6.10977656492509	1.40785126609965e-08	2.19869945741961e-06	9.36836422419712
TUBG1	0.529462812855416	8.67204422695652	6.09041795559952	1.54258026862956e-08	2.3971850105223e-06	9.28075320458775
CENPL	0.386376177525713	7.64393581130435	6.08718341496266	1.56629609834844e-08	2.42204930163822e-06	9.26612818152341
CDCA4	0.311098132123413	7.45291709652174	6.08391334805243	1.59063698495135e-08	2.4476316467945e-06	9.25134646589305
FAM111B	0.202177220235935	6.84132073217391	6.06965887891551	1.70116003645686e-08	2.60493242460572e-06	9.18695822750228
POLD1	0.406750964821537	7.76874409478261	6.04192615787153	1.93826492154848e-08	2.95359583263729e-06	9.06190524308348
RBL1	0.143689133968543	6.76624916782609	6.02947238805074	2.05504388255857e-08	3.11641944528483e-06	9.00584238500455
XRCC3	0.371900332577138	7.60279326521739	6.02289974578421	2.11943718744046e-08	3.19861792071844e-06	8.97627806422733
RECQL4	0.335937611705993	7.32569377478261	6.0180801379359	2.16791258218843e-08	3.2474045178824e-06	8.9546094332886
GINS4	0.309202420205686	7.03990920347826	6.0169124377454	2.17982035500948e-08	3.2474045178824e-06	8.94936085669159
RBBP8	0.532606868390806	8.00655485043478	6.0166213516964	2.18279874254782e-08	3.2474045178824e-06	8.94805256417204
WDHD1	0.10439571249244	6.80942047391304	6.00843699355192	2.26819853312598e-08	3.35853868647914e-06	8.9112809541996
MASTL	0.190734140471871	7.21962999826087	6.00508839479633	2.30407899894833e-08	3.39564994629048e-06	8.89624332948916
EPR1	0.158326470477919	6.92167037652174	5.99014679950624	2.47109856153074e-08	3.62477826845848e-06	8.82919686575671
MYBL1	0.368845421445859	7.2759271573913	5.94538156627876	3.04600874504693e-08	4.4391905212592e-06	8.62883757649876
LOC54103	-0.507106744827582	7.86421728434783	-5.94477866097583	3.0545861953808e-08	4.4391905212592e-06	8.62614438871229
E2F8	0.1722424345735	6.69890590782609	5.93448857288308	3.20469512176833e-08	4.63587947315344e-06	8.58020017829472
UTP6	0.392765899758018	10.0887061582609	5.88546649419816	4.0253395560072e-08	5.79630431204689e-06	8.36189015334223
CKAP5	0.449211091984271	9.2589844973913	5.87310528313022	4.26291895000814e-08	6.11037848217833e-06	8.30699150651505
LOC642458	0.140209194373866	6.76420757130435	5.86879133498787	4.34903130317381e-08	6.20284960798331e-06	8.28784666366287
PPIL5	0.2146020761948	7.23359942869565	5.86790414082237	4.36695155733908e-08	6.20284960798331e-06	8.28391030783627
RANBP1	0.523292920750157	10.3474923565217	5.82940722234859	5.21845430329037e-08	7.37894139795442e-06	8.11340774930429
TUBA1C	0.620455954809431	11.9725990669565	5.8083134246647	5.75209275295813e-08	8.09703782996004e-06	8.02023617717582
DIAPH3	0.19320013959468	7.01267352608696	5.80482160853679	5.84545301886554e-08	8.1917239158575e-06	8.00483015417507
GAS2L3	0.422907970750152	7.69425348782609	5.80375470288239	5.87427424102963e-08	8.19552634222938e-06	8.00012391355467
SPC24	0.674912654355717	8.7123106226087	5.79841442834569	6.02064500744455e-08	8.36256935525186e-06	7.9765743131873
GNA14	-0.149729568632788	7.05476060173913	-5.75583526315009	7.32305473161768e-08	1.01267846290842e-05	7.78922482777604
HNRPM	0.328331859376892	10.7604376843478	5.74378517728533	7.7393559999763e-08	1.06555317629498e-05	7.73633936434072
C9orf100	0.137347031669692	6.94342586	5.72835775821231	8.30635847031246e-08	1.13862401197196e-05	7.66871917178146
MYO19	0.20567347667877	6.92259947652174	5.72382351419527	8.48061766577309e-08	1.15745682237514e-05	7.64886383934235
LOC727761	0.40026070099819	8.03334794347826	5.71083729538417	8.99978316944756e-08	1.22299650853735e-05	7.59204493746685
CDK4	0.587196246763462	10.3898732617391	5.7051331487862	9.23755981349986e-08	1.24989758666196e-05	7.56710971749129
SUZ12	0.514857408953416	11.8168282043478	5.66479426796042	1.11041141550137e-07	1.4960053538199e-05	7.39116174811762
NEIL3	0.184972631155475	6.8803576626087	5.65475289191702	1.16234457702068e-07	1.55928028278872e-05	7.34747070707814
ERCC6L	0.142447649425285	6.90335300434783	5.65133356877269	1.18056666709163e-07	1.57698588283716e-05	7.33260266563486
ORMDL3	-0.586256805444645	9.65322912956522	-5.64163428841263	1.23379276559605e-07	1.63436493955285e-05	7.29045495331177
HNRNPM	0.318523870054445	10.5632777417391	5.6416089484851	1.23393485608622e-07	1.63436493955285e-05	7.29034489253799
U2AF2	0.328984744888077	9.5886300626087	5.61812070546191	1.37278018773565e-07	1.81062785181554e-05	7.18844484523279
FAM83D	0.709345303569267	8.16628684521739	5.61646356238393	1.38313456983616e-07	1.81665176910991e-05	7.18126452896451
DSN1	0.522197476406534	8.11083656956522	5.61526777544862	1.39065373837857e-07	1.81687322231241e-05	7.1760839790077
C15orf43	-0.0960112464609812	6.74005696869565	-5.61459861181589	1.3948789352913e-07	1.81687322231241e-05	7.1731852062747
CEP78	0.293667744283123	7.39752798	5.60561455604143	1.45283834050493e-07	1.88454745234671e-05	7.13428554830041
CCDC34	0.59654318647913	9.19375675652174	5.59851581106506	1.50029765351221e-07	1.93810056137455e-05	7.10357364389697
C20orf117	0.259606190653359	7.24031754	5.58055900402962	1.6272334459125e-07	2.09346250412456e-05	7.0259829819801
NONO	0.384888516606171	11.5609966765217	5.57674359584058	1.65552937712486e-07	2.12117235417659e-05	7.00951478755039
BOK	-0.62190080874168	9.55521311391304	-5.57335205787179	1.68108598568344e-07	2.14516138929223e-05	6.99488143626125
C4orf46	0.204867570084695	7.16288505130435	5.56711355390118	1.72910853866062e-07	2.19349418374952e-05	6.96797747316701
POLA2	0.454220136509383	8.31365917913043	5.56662341054842	1.7329379681115e-07	2.19349418374952e-05	6.96586441689371
C16orf75	0.746317338808224	7.99997972347826	5.55389104465405	1.83537642271143e-07	2.31382736085681e-05	6.91101073401229
RFWD3	0.363896905172414	8.32526518695652	5.541337202674	1.94217539634207e-07	2.43867311466296e-05	6.85699573656004
RAD54B	0.15079281170599	7.07037405217391	5.52552767311603	2.08535818541655e-07	2.60802704376139e-05	6.78907127176543
LOC100133489	0.429410048396859	7.8213627826087	5.52001856515601	2.13764088596874e-07	2.66280496235891e-05	6.76542773054765
FANCE	0.382961547912889	7.54314505478261	5.51175918137768	2.21843645779132e-07	2.75252722713546e-05	6.73000596007418
FAM64A	0.402696566999399	7.07133724782609	5.4905386382127	2.43997564230356e-07	3.01548328297445e-05	6.63913705465821
MTP18	0.533594507441018	8.29628560173913	5.4867643970451	2.48158454663002e-07	3.05487923542207e-05	6.62299633161079
GPR146	-0.205505278856627	7.24351206695652	-5.48170998269399	2.53839578570885e-07	3.1126086761401e-05	6.60139086341135
SNX7	0.466783908802173	7.51598296086957	5.47138359442942	2.65844768590504e-07	3.2471335139395e-05	6.55728552918015
FAM72A	0.119977836479125	7.17885375478261	5.46065648291726	2.789038338531e-07	3.39343808080723e-05	6.51151937104607
MSH6	0.493805843859651	10.77830084	5.45773600446567	2.82566554506447e-07	3.4247284604293e-05	6.49906841073641
KPNB1	0.429182323139742	11.3906259704348	5.45287804133795	2.88763666788498e-07	3.48637702467606e-05	6.47836583685626
ATP8B2	0.328696331941924	7.18501807217391	5.44711424847597	2.96288897311404e-07	3.56352673390892e-05	6.45381682512899
SNRPF	0.497388479370846	11.4226149052174	5.44550174299709	2.98428308207077e-07	3.56394984169333e-05	6.44695156836623
LOC100133012	0.482262115456746	8.17208434695652	5.44537676098059	2.98594759123744e-07	3.56394984169333e-05	6.44641950541881
CENPP	0.225104429673321	6.83749299130435	5.43612809271946	3.11167409419687e-07	3.69994551102022e-05	6.40706648471661
SNRPB	0.461148118179068	10.9785464034783	5.43175839993636	3.17286258434105e-07	3.75846525981321e-05	6.38848696616285
TMPO	0.266385089745917	7.37295306434783	5.42893219412255	3.21306275863246e-07	3.79177643068539e-05	6.37647482672589
SAE1	0.487609910435575	11.9587792069565	5.42452759310938	3.27670917160595e-07	3.85240365565103e-05	6.35776132254833
LMNB2	0.519322795462797	8.38769001391304	5.42222721310944	3.31043804545867e-07	3.87753584645496e-05	6.34799137775273
SLC25A42	-0.719689852208113	10.0961576843478	-5.40801678670502	3.52644922276724e-07	4.11519581977273e-05	6.28769177759855
GABARAPL1	-0.826266329189352	10.218217333913	-5.40469299688757	3.57892897806086e-07	4.16096887223365e-05	6.27360114027172
PA2G4	0.369877353569269	10.3532402678261	5.40217795165971	3.619146099458e-07	4.19219982317661e-05	6.26294239888237
BOLA2	0.564468706563826	10.0613661156522	5.37434011264613	4.0948785304218e-07	4.7258210275173e-05	6.14515992610536
OSBPL6	0.257022648094371	6.93626027565217	5.36491239607307	4.2694457991376e-07	4.90082497393181e-05	6.10535206116957
LOC100134304	0.585134743587417	8.84901309217391	5.36447377299071	4.2777421644972e-07	4.90082497393181e-05	6.10350100762462
ALS2CR4	0.505770746158499	8.31919830086957	5.36111247721534	4.34184473140002e-07	4.94441608806417e-05	6.08931880703476
RORA	-0.244134473774953	7.13612791217391	-5.36082901489121	4.34729330160145e-07	4.94441608806417e-05	6.08812304356828
SYCE2	0.146947009770116	6.84036296173913	5.35224084206133	4.51557592276429e-07	5.1172723390431e-05	6.05191219249201
LOC441484	0.217156362189957	7.11535996782609	5.34580276098113	4.6458862040517e-07	5.24600769177651e-05	6.02478938767262
LOC727803	0.516497180308527	9.40359822782609	5.34033896787453	4.75935279713594e-07	5.35486894820409e-05	6.00178627281872
CDC25B	0.539975332425897	8.78150379565217	5.33434732935736	4.88689420363852e-07	5.47873199808631e-05	5.97657688355731
C21orf45	0.299422727283727	7.76645988086957	5.31043759750654	5.4299318833423e-07	6.06587159252662e-05	5.87614569849369
CENPQ	0.40984417655778	7.36755372086956	5.30916211840798	5.46049996866017e-07	6.07838845802169e-05	5.87079567531475
LOC201725	0.234121716454932	7.07225417565217	5.30025131014456	5.67879447323976e-07	6.29904725475157e-05	5.83344047891708
SH3D19	-0.652705642831219	9.58066308782609	-5.29490545426225	5.81382159395838e-07	6.42611526957561e-05	5.8110479689751
ANKRD32	0.234467425408348	7.3971949373913	5.29084193865041	5.91855138538787e-07	6.50970223222288e-05	5.79403590640644
MTBP	0.2030785053539	6.95265540782609	5.2903667115692	5.93091917561003e-07	6.50970223222288e-05	5.79204686010574
C7orf58	-0.281989237174829	7.1894463026087	-5.28846886186271	5.9805628542347e-07	6.54131876506207e-05	5.78410454205402
CCT7	0.309475339413192	10.4148009713043	5.28017983077425	6.20218384158606e-07	6.76016503372319e-05	5.74943574115106
C20orf72	0.3510856268905	9.12952548695652	5.25742120206304	6.85271595351945e-07	7.443377387437e-05	5.65441581206527
TMEM97	0.683439360707807	11.3994967652174	5.25175610332656	7.02472803867865e-07	7.60390475386764e-05	5.63080174327145
TK2	-0.26445064264973	7.84415013304348	-5.24353787793985	7.28177517040195e-07	7.85505856955628e-05	5.59657265679621
CCNE1	0.57377574525106	7.29741997478261	5.22544582027674	7.88042176753323e-07	8.46374491818882e-05	5.52133302599688
CRYL1	-0.775453507199028	10.6833387730435	-5.22487813476555	7.89996260402448e-07	8.46374491818882e-05	5.51897473354996
LARP6	0.698596309286147	7.50527950869565	5.19910380956202	8.83874187811876e-07	9.43731109850428e-05	5.41206636712996
C9orf95	-0.515144361040534	8.87976839826087	-5.19448499917581	9.01810224040055e-07	9.59617787892928e-05	5.39294216823785
CDCA7	0.592122331276469	7.60499690347826	5.1814761802405	9.5425612416302e-07	0.00010119950673514	5.33913486354167
H2AFX	0.257004197731399	7.60668416	5.17601177926775	9.77162853597145e-07	0.000103279862415044	5.31655750634686
TTC36	-0.544710936781605	7.21659684347826	-5.17468272219564	9.82814811463213e-07	0.000103528656867925	5.31106842269334
MAN2C1	-0.359063356805811	8.07102972869565	-5.17158477387867	9.96113206855915e-07	0.000104578560790682	5.29827706492927
HMGB2	0.61883492797943	9.12930237217391	5.16088389847849	1.04341178634148e-06	0.000109179131283485	5.2541295180953
SAMD4A	-0.572231576497277	7.85100201478261	-5.15340950229904	1.0777406813489e-06	0.000112396537303068	5.22332643694477
FUNDC1	0.32495330172414	8.40158630869565	5.15053963524247	1.09121205455025e-06	0.000113424627829096	5.21150658512717
LOC730534	0.605337471748339	12.0460526234783	5.13006308753001	1.19220987570735e-06	0.000123513730060493	5.12728948404718
SASS6	0.138496864519057	7.32496544956522	5.12908197966861	1.19727117794022e-06	0.000123630064298426	5.12325952435792
SFRS2	0.325803274289171	11.4119939356522	5.11393045471071	1.27814491560138e-06	0.000131548350969321	5.06108425354675
FUBP1	0.232314158469457	7.16711035043478	5.10863346661313	1.30765518825299e-06	0.000134145764753104	5.03937459263171
THOC4	0.413121991409564	7.97658022347826	5.10511080036493	1.32764690135847e-06	0.000135752976809589	5.02494470026496
GLYATL1	-0.636543870689657	8.1055001173913	-5.09985224253175	1.35804522554778e-06	0.000138410382062241	5.00341557457814
DLEU2	0.25696626757411	7.17791264086957	5.0791286234529	1.48458202771316e-06	0.000150817198808879	4.91870516815132
SNORD89	-0.453259008771925	8.23382298695652	-5.07752616270419	1.49483132831986e-06	0.000151368549120286	4.91216386104496
UPF3B	0.415809176043558	8.35928925652174	5.07037974277038	1.54138483360465e-06	0.000155580743767471	4.88300758504438
OBFC2B	0.396507061524503	8.77510209391304	5.06893513899262	1.55096542268113e-06	0.000156046011485203	4.87711694437524
LOC100128007	0.111941516394436	7.03101129043478	5.04677827199368	1.70538171564381e-06	0.000170968050080962	4.78689989164565
H2AFY	0.401321970871139	10.8677485469565	5.04593099069993	1.71157445639747e-06	0.000170968050080962	4.78345489984301
CEP152	0.154752784422263	6.97435046608696	5.04537949363896	1.71561708054867e-06	0.000170968050080962	4.78121274300773
LOC554235	-0.944484318421051	8.52204454434783	-5.03176709895618	1.81839834333468e-06	0.000180637159479806	4.72591925738694
CENPI	0.109512167967334	6.76562411826087	5.02871928866087	1.84221927484455e-06	0.000182426199547777	4.71355194504341
YWHAQ	0.419203820508162	12.529699353913	5.02613293734296	1.86267155931906e-06	0.000183871455718819	4.70306082935671
C18orf10	0.463440746067757	8.20831583913044	5.02024959002802	1.91002231389589e-06	0.000187954578230426	4.67920865644459
ZMYND19	0.334161877102241	8.40719815565217	5.01751898917792	1.93239499215137e-06	0.000189561909995699	4.66814428624872
POR	-0.612173551693893	10.7270432017391	-5.0167600210956	1.93865861870605e-06	0.000189583902491594	4.66506962920538
HCFC1	0.330730360949788	10.4207319965217	5.00742336878402	2.01734752263842e-06	0.000196666323239573	4.62726994378187
LOC645176	-0.355317504234726	7.42714696521739	-5.0058007011252	2.0313366814282e-06	0.000197416996181773	4.62070507160576
LOC641941	-0.377252054234724	7.45100940782609	-4.98981292862118	2.17431289653347e-06	0.000210660049799636	4.55609495713963
FTCD	-0.901970603781004	10.844759193913	-4.98446821758783	2.22425801682188e-06	0.00021483594894171	4.53452504390638
CYP27A1	-0.867008467574095	12.7038932165217	-4.98190972868471	2.24855978576995e-06	0.00021651699458621	4.52420482135928
TRAIP	0.171501157410767	6.81654289391304	4.97645383575548	2.3012482228172e-06	0.000220912791934112	4.50220853973268
CDKN2A	0.41322075353902	7.29959891652174	4.97114246255043	2.35369360236468e-06	0.00022525852399948	4.48080964494557
SLC6A12	-1.06554631521476	9.47394078521739	-4.96489267251074	2.41689469701786e-06	0.000230604077307257	4.45564862179345
LOC391075	0.605972307138531	11.8807183982609	4.9630541936856	2.4357984204983e-06	0.000231304511536098	4.4482509328924
CHN2	-0.753371766091952	9.21011367913044	-4.96239903338092	2.44256963894911e-06	0.000231304511536098	4.44561511484285
LOC399942	0.634670503569268	8.29380431826087	4.96203487154027	2.44634123888963e-06	0.000231304511536098	4.4441501276284
PSIP1	0.441420240804598	7.97006922782609	4.95070999330201	2.56650044543003e-06	0.000241820594951139	4.39862552365489
CKAP2	0.307293041560799	7.79298513304348	4.95011503279856	2.57296928143991e-06	0.000241820594951139	4.39623569400898
AZI1	0.31329698445251	7.85486104521739	4.94645440231841	2.61312051336047e-06	0.000244861092641489	4.38153576310136
RTDR1	0.158241265154266	6.75619154086957	4.94457430390503	2.63397829214902e-06	0.000246080989788244	4.37398858868264
FRAT2	0.498734193284941	9.46038110434783	4.94166029100205	2.66662652719821e-06	0.000248391908947416	4.36229465843186
SNRPG	0.32580952489413	12.8102061182609	4.91891594740643	2.93532908534592e-06	0.000271707155232895	4.2711736186534
CDKN2D	0.185083073381734	7.23035301043478	4.91833149812145	2.94256947729618e-06	0.000271707155232895	4.26883568877546
SNRK	-0.382547461947969	9.95903368782609	-4.91830521388965	2.94289550441796e-06	0.000271707155232895	4.26873055007737
TMEM118	0.486778096218996	7.47713660608696	4.91637987048716	2.96687299414498e-06	0.000273117625100308	4.26103002976526
GAPDH	0.501330394525104	12.5678510878261	4.90165464427882	3.15664038120894e-06	0.000289737129258859	4.20219988651222
RAB3IP	0.495771987053843	9.40930612521739	4.90054210728928	3.17144764331744e-06	0.000290247559683317	4.19775970818173
HMGN2	0.538355758136717	10.4537011156522	4.89815509284684	3.20344559997917e-06	0.00029232372333996	4.18823523617559
N4BP2L1	-0.537221423230489	8.40751550956522	-4.89327031922261	3.2699067411311e-06	0.000297523601480714	4.16875374930015
LOC100132032	0.299780586811854	7.63464434782609	4.89221193043525	3.28448252212273e-06	0.000297986100728193	4.1645343315213
TPI1	0.378332793859652	11.7869041217391	4.88729526524668	3.35302503437242e-06	0.000302868972718375	4.14494108371114
RRM1	0.448102291772534	11.048757406087	4.88697062394399	3.3575993917363e-06	0.000302868972718375	4.14364781434591
IKBIP	0.184290674621906	7.20921792695652	4.88342732152668	3.40792212564356e-06	0.000306491894276419	4.12953602132701
MYB	0.277368213914096	7.16713425130435	4.88277330248873	3.41729040160385e-06	0.000306491894276419	4.12693200576359
CYP2U1	-0.216243163157895	7.28178550608696	-4.87259811684221	3.56630410489581e-06	0.000318945447740126	4.08644801297477
NEB	0.980522275075625	7.71386657652174	4.87083450205268	3.59276576220163e-06	0.000320399176253612	4.07943669084615
NUP43	0.380155506442833	9.05436677043478	4.86540895355976	3.67537308479214e-06	0.000326837497180482	4.05787753440017
RAVER2	0.573471771808828	7.74602842347826	4.85693385287699	3.80811528051363e-06	0.000337685160368936	4.02423181377972
PAFAH1B3	1.03347836563823	9.08473784	4.85461776690885	3.84519379790754e-06	0.000339624337486235	4.01504370803237
SBK1	0.31407767093164	6.97930972347826	4.85421844441485	3.85162193447484e-06	0.000339624337486235	4.01345985074705
SYTL1	0.182997750211737	6.78576049478261	4.83666634825928	4.14471256597653e-06	0.000364444459827925	3.94392580815541
AQP9	-1.33290418481549	12.3672261086957	-4.83429768670247	4.18588676309319e-06	0.000366184729034697	3.93455475266759
LOC100130003	0.337709446279499	12.1719192591304	4.83418618969666	4.18783465717741e-06	0.000366184729034697	3.9341137147379
GMPS	0.504444210707806	9.04405988	4.82406587223893	4.36835321737995e-06	0.000380908266241039	3.89410945444748
CDC14B	-0.492351315426496	8.11253672086957	-4.82293578651019	4.3889735047272e-06	0.000381646169769783	3.88964578131767
PIK4CA	0.351566628977624	8.81906081565217	4.82058313718304	4.43220498543062e-06	0.000384340736733847	3.88035535761822
SORL1	-0.667630522474289	9.02451109913043	-4.81565454119686	4.52411506967462e-06	0.000391230016948088	3.86090235441531
LHPP	-0.657135051784634	9.99735353130435	-4.81255458215805	4.58286883210292e-06	0.00039484649259528	3.84867360276433
WDR54	0.647251346521482	8.20600478869565	4.81150921114878	4.60284826674505e-06	0.00039484649259528	3.84455097646847
FLJ21986	-0.980412096309744	8.89576132347826	-4.81096728237789	4.61323900742541e-06	0.00039484649259528	3.84241400495774
SAC3D1	0.354234213551122	9.53954133043478	4.81081053343735	4.61624869492745e-06	0.00039484649259528	3.84179593099486
RAN	0.466147166848168	10.3927103669565	4.80934079235	4.64456158177163e-06	0.000396188675579873	3.83600126386775
MMD	0.722294887144589	9.65542209826087	4.80680905969141	4.69372813015668e-06	0.000399297614454602	3.82602226638127
CENPO	0.125028003871747	6.9023690226087	4.80287660335465	4.77109985281566e-06	0.000404782690485774	3.81052906351379
HLF	-0.841418633303086	9.08664332695652	-4.80214380193911	4.78565399208236e-06	0.000404923084812553	3.80764287257798
COCH	0.850119158681185	7.71223275391304	4.79093487929494	5.01371595602694e-06	0.000423079455848499	3.76353182900603
MAPKAPK5	0.217577645039324	8.8387547	4.7848374087784	5.14216990981817e-06	0.000432755645145046	3.73956464794519
DEK	0.414715185299462	10.3751631452174	4.77426771720437	5.37244066461711e-06	0.000450925895462556	3.69806631343324
LDB2	-0.596124303357529	9.63608650173913	-4.77155885552765	5.43304722972981e-06	0.000454796761569196	3.68744063525244
ACY1	-0.589989125226856	11.0226835695652	-4.76651526084156	5.54766113961663e-06	0.000463155933068366	3.66766744206561
LOC100130171	0.137884116606167	6.85673780869565	4.76222668397719	5.64695903088232e-06	0.000470195466680178	3.6508651448442
NOP56	0.42868208901996	9.76005378347826	4.75415948805956	5.83843779911044e-06	0.0004848529125711	3.61928566431778
SNRPC	0.330900736509374	10.0895682504348	4.74312181491074	6.11064991992029e-06	0.000506119819620628	3.57613561795584
SNRPD1	0.228348676436782	7.71139697478261	4.74142348384231	6.15361181804156e-06	0.000508336917316164	3.56950217117161
LOC647000	0.519408659679373	12.0294757330435	4.73344926590437	6.35927782456264e-06	0.00052394774328306	3.53837709200137
TRMT5	0.552168099516036	10.5990184913043	4.72932443336131	6.46826173400863e-06	0.00053153194788551	3.52229066610957
C16orf93	0.220030456745313	7.06017360869565	4.72175380628183	6.67301699963569e-06	0.00054573182212536	3.49279030029706
LOC389101	0.239624026648515	13.0574924886957	4.72165132734831	6.67583127954313e-06	0.00054573182212536	3.49239118802588
RPL38	0.239034731578947	14.3945278843478	4.71368071232717	6.89828003984228e-06	0.000561896440377661	3.46136670586705
SKA2	0.348509357350268	8.28282978956522	4.71262274393102	6.92834105867677e-06	0.000561896440377661	3.45725134499631
UBE2I	0.316132810072601	8.88063268869565	4.71242692150884	6.93391904322856e-06	0.000561896440377661	3.45648968863979
SNRNP40	0.315251542952206	9.33388896086957	4.71142100689681	6.96264108822398e-06	0.000561896440377661	3.45257749102116
C7orf63	-0.291970020780402	7.33567594	-4.71140603264202	6.96306952014623e-06	0.000561896440377661	3.45251925744502
TOLLIP	-0.362580675015122	9.12327642434783	-4.7095906947255	7.01519826728049e-06	0.00056465150976462	3.44546048207101
GCKR	-0.655727529643077	8.24350353478261	-4.7075949100289	7.07294503915754e-06	0.00056784352359129	3.4377021536923
C1orf41	0.557345751845135	9.05316688869565	4.70543115317845	7.13607228091401e-06	0.000571450114719826	3.42929334101549
LOC654103	-0.600459383393824	8.67175124782609	-4.70188046351342	7.24084765030246e-06	0.0005773606736206	3.41550021908123
SUPT16H	0.331743267906846	10.4210560426087	4.70168473558988	7.2466664141479e-06	0.0005773606736206	3.41474009073414
HAUS5	0.149993509286146	6.81684533826087	4.6950148887035	7.44768305677257e-06	0.000591873971734551	3.38884975525444
SNHG3-RCC1	0.303273459528133	7.6819405426087	4.69413193635564	7.47469508113029e-06	0.000592520589120609	3.38542424532833
CSE1L	0.356129632335145	10.0669341695652	4.68352757368509	7.80661883500526e-06	0.000615727006742432	3.34431721595424
CD180	-0.0816812593163911	6.95105902521739	-4.68352580283205	7.80667543829402e-06	0.000615727006742432	3.34431035658203
DPY19L2	0.151582224924383	6.71158078	4.68161244274178	7.86806659688425e-06	0.000619013730683693	3.3369000027857
PON3	-0.679334350786441	12.6101107573913	-4.68071356817812	7.89706862773497e-06	0.000619742203233071	3.33341940575284
LOC100128266	0.534346382728376	9.92013406173913	4.67930874916151	7.9426023170933e-06	0.000621761170413655	3.32798060369191
INCENP	0.177537602087117	7.1345102173913	4.66961559186067	8.26378374314706e-06	0.0006452946156247	3.29048314484348
LOC728873	0.434530784573505	11.6065077486957	4.65921034454624	8.62255064735134e-06	0.000671638926478923	3.2502892562351
COBLL1	-0.715601784210524	11.89052042	-4.6527618192167	8.85241173791564e-06	0.000687836774418094	3.22540992204266
KPNA7	0.25955744803388	6.96524945130435	4.64901220896768	8.98878420544448e-06	0.00069622628670051	3.21095408124178
RUNDC3B	-0.875312264791287	9.24826678	-4.6485770335136	9.00474251856924e-06	0.00069622628670051	3.20927686264778
PM20D2	0.345717985178466	7.50001212608696	4.64147270927173	9.26917604445506e-06	0.000714910823615451	3.18191094592906
CHEK2	0.2787692030853	7.3422124373913	4.63774854369634	9.4107818528328e-06	0.000724053561623222	3.16757673573542
IQCB1	0.162899713551121	7.30089566956522	4.63492054444965	9.51970853910452e-06	0.000730643449269022	3.15669704601603
PPIH	0.332551788415008	8.86682125652174	4.63348740182595	9.57537404961738e-06	0.0007331233336379	3.15118527073402
ABHD6	-0.518567340683603	9.69113865130435	-4.62735239399749	9.81724830097117e-06	0.000749813239454467	3.12760347343854
HDAC2	0.384189160465819	9.37657903913044	4.62283951402059	9.9989327477738e-06	0.00076183615991594	3.11027034691479
UBE2H	-0.274488974107687	8.63924661913043	-4.6194295071372	1.01383700494688e-05	0.00077058976809413	3.09718076026534
SMC2	0.253024856896553	7.64122006347826	4.61531111828584	1.03092827034168e-05	0.000781687665079603	3.08138073510731
PEX11A	-0.430346115728975	9.11338041565217	-4.61021617267913	1.05245821519683e-05	0.000794193123941588	3.06184744136589
C19orf61	0.20674902232305	7.36909467478261	4.61021081284226	1.05248109190437e-05	0.000794193123941588	3.06182690023901
LOC387882	1.06453454809438	7.98900310434783	4.6059445175031	1.07084376849438e-05	0.00080611167234549	3.04548183179677
SNF8	0.36271166231095	10.1527142756522	4.6017475897159	1.08921005111779e-05	0.000817975902264076	3.02941257302836
LOC653641	-0.369601451603143	7.08184619565217	-4.59195875482818	1.13323895920913e-05	0.00084900964602706	2.99197172403429
TPT1	-0.179258045856024	14.362299746087	-4.58936077551298	1.14521035156313e-05	0.000855935670140913	2.98204396568927
ESR1	-0.525196409407136	7.38937602173913	-4.58823141359066	1.15045246111296e-05	0.000857811240066435	2.9777294869861
GGCT	0.302945081881425	9.32997975565217	4.58713754775349	1.15555192636796e-05	0.000859336111674711	2.97355130418083
REEP1	0.649158030187539	7.13114600956522	4.58606168285	1.16058879042214e-05	0.000859336111674711	2.96944254198148
C14orf106	0.36042322250454	8.74505933652174	4.58587878280003	1.16144718005445e-05	0.000859336111674711	2.96874410632636
HSD11B1	-1.41876502885662	10.8578621843478	-4.58545304543849	1.16344763614333e-05	0.000859336111674711	2.96711842781733
LOC645726	0.176430491772537	7.12183468782609	4.58349354060844	1.17269799988541e-05	0.000864135279680817	2.9596373857386
LOC442075	0.22841444860859	6.85034848869565	4.58203946685892	1.17960826575651e-05	0.000867191640992095	2.95408740166175
DFNB59	-0.151750982879609	7.05803987130435	-4.58122446374516	1.18349864582231e-05	0.000868018831565612	2.95097718167519
CSTF2	0.402271158227464	8.39948529304348	4.58055912648248	1.18668379755419e-05	0.000868326132611269	2.9484383977383
CCDC59	0.274649600302483	10.2130665886957	4.57143432273982	1.23121186959824e-05	0.000898813297640895	2.91364555281048
CCDC18	0.107329822081065	7.00690091826087	4.56688879546395	1.2539920704317e-05	0.000913319375473819	2.89633119209124
LOC100132457	0.332435981488201	11.0133761617391	4.5616086575334	1.28096548483425e-05	0.000930805267000741	2.87623344345075
ZNF25	-0.271706277737448	8.09381096173913	-4.55919436838888	1.29348482963049e-05	0.000937731692538816	2.86704926350705
SLC46A3	-0.923645121869328	9.65599264086956	-4.55432077038107	1.31911826960051e-05	0.000954111557627412	2.84851980801209
EIF4A3	0.309851270689652	11.1711187852174	4.55299402142435	1.32618109323331e-05	0.000957014958567511	2.84347785429904
RPUSD4	-0.38003608415003	10.2938385921739	-4.5513500168423	1.33498350680903e-05	0.000961157506014731	2.83723165501655
CYP1A2	-1.48776968517846	10.014243766087	-4.5501617535697	1.34138089181548e-05	0.000962717446940373	2.83271795509157
ACTL6A	0.318386436660617	9.46548531913044	4.54980934598892	1.3432838767796e-05	0.000962717446940373	2.83137946627071
NDUFAF1	-0.392001924077439	9.04137812173913	-4.5458304107365	1.36495177688871e-05	0.000976018251214433	2.81627190714397
FUCA2	0.371345897943133	8.77410438434783	4.54238713878157	1.38397490212755e-05	0.000987371730742864	2.80320553463359
SNORD66	-0.476533228856623	7.21916192434783	-4.54046553958889	1.39470231490218e-05	0.000992197668290111	2.79591649793399
POLE3	0.295788140592856	10.8134260486957	4.54004497229418	1.39706084350364e-05	0.000992197668290111	2.79432147928633
SNRPA	0.277758297610411	8.65588026782609	4.53739158482423	1.41203005243157e-05	0.00100056513263836	2.78426074352842
LOC100132992	0.441274627616453	9.6341019026087	4.53593608419035	1.42030702096972e-05	0.00100416346160497	2.77874370380479
AK3	-0.487680365819724	11.6530641147826	-4.53516386779709	1.42471738128677e-05	0.00100501805204434	2.77581713124268
TMEM22	0.467802845402296	7.46950418521739	4.53201614052468	1.44283227643069e-05	0.00101551452891112	2.76389131597707
MAP2K7	-0.333411488717487	7.93857451391304	-4.53134165090153	1.44674275140468e-05	0.00101598885255804	2.761336614877
SUMF1	-0.363506595916517	9.54652159826087	-4.52747335978075	1.46936837623587e-05	0.00102957461380402	2.74669011365033
ATAD2	0.528064723653968	8.65807557652174	4.52291971738653	1.49644076591739e-05	0.00104620873235886	2.7294597244568
SMPD1	-0.296951794646097	8.1136712026087	-4.52231050728235	1.50009899006504e-05	0.00104643571993626	2.72715546022379
LOC143941	-0.401111612250451	7.29521985913043	-4.52111933807673	1.50727677217897e-05	0.00104911142251597	2.72265062440971
INO80C	0.369526035329706	8.55234179652174	4.52043609847833	1.51140881604983e-05	0.00104966004744735	2.72006707725559
LOC389286	-0.310543348124622	8.45456347130435	-4.51698177738652	1.53246764171492e-05	0.00106193580002369	2.7070093137573
LOC728554	0.354805215880212	9.83062778173913	4.51509770266713	1.54407280649503e-05	0.00106544692406063	2.6998901831855
TMEM106C	0.629350152480345	10.8502332626087	4.51505727753842	1.54432273724185e-05	0.00106544692406063	2.69973745601679
NCAPD3	0.196966768693284	7.4308451226087	4.51337357744621	1.55476708433177e-05	0.00107030029702321	2.69337723346897
CDK6	-1.05805873393829	9.04876725391304	-4.51233654199247	1.56123394647086e-05	0.00107240032415026	2.6894606200887
NAP1L1	0.385319155444645	8.7131329373913	4.50976903672046	1.57735664859388e-05	0.00108110922611377	2.67976649775389
RNPS1	0.313437718330315	8.81532763130435	4.50588848980141	1.60203015898133e-05	0.00109359652445041	2.66512197202815
XPO1	0.307278227344225	10.48932908	4.5058083823619	1.60254340813351e-05	0.00109359652445041	2.66481975204571
LOC441461	-0.327526964942526	7.58549994608696	-4.50427695670682	1.61238585333608e-05	0.00109792634104279	2.65904288355461
CRY2	-0.548875879491833	9.89712294608696	-4.49924742914424	1.6451228700894e-05	0.00111779333365749	2.64007998638342
SIDT2	-0.503105268330311	10.6694745852174	-4.49662793951484	1.66242625636057e-05	0.00112711063959859	2.63020950209615
LRSAM1	-0.226191537749542	7.76409512086957	-4.4946475609019	1.67562441001344e-05	0.00113361047100715	2.62274989359829
UNG	0.36788891031458	9.15188972608696	4.49367960474473	1.68211206388074e-05	0.00113555225370496	2.61910466529982
C1orf101	-0.133625951240169	7.02683448608696	-4.49086794805092	1.70109480120176e-05	0.00114590272327306	2.60851932946295
C5orf41	-0.351658305868115	8.68324026173913	-4.48873431168431	1.71563776360042e-05	0.00115322451899745	2.60048967513202
ZBTB3	-0.219925681851175	7.78686109217391	-4.4847881974298	1.74285152420405e-05	0.00116901393581815	2.58564598406843
SHB	-0.386284264488809	8.40720908869565	-4.48275550132368	1.75703181880169e-05	0.00117601249091692	2.5780033391618
NRM	0.225729653266789	7.35963762956522	4.4816961891392	1.76446576213197e-05	0.00117847541998052	2.57402143192845
APPL2	0.325500067090143	9.11785024	4.47767497475219	1.79296279184818e-05	0.00119496592354365	2.55891182132894
CUX2	-0.906338849032059	8.92690498434783	-4.47668723276267	1.80003025872953e-05	0.00119713453075802	2.55520184875782
LOC643918	0.0981091411675745	6.89859055565217	4.46859480120893	1.85895427543626e-05	0.00123370895687568	2.52482801410114
LOC100129267	0.127106173986689	6.98660696869565	4.46608226198212	1.87762464794828e-05	0.00124347078742077	2.51540532714477
HBP1	-0.334340025922565	9.08537756173913	-4.46329390329577	1.8985564222867e-05	0.00125260108988077	2.50495256742224
HPD	-1.16144595202662	11.9025944234783	-4.46318322129906	1.89939192374645e-05	0.00125260108988077	2.50453774614315
OXCT1	0.245512826043558	6.95932295043478	4.45967027361518	1.92609508284889e-05	0.00126754823366267	2.4913754160674
GDAP2	0.151355704264972	7.24779572695652	4.45563028723269	1.95725231192853e-05	0.00128535789380227	2.47624731321367
AR	-0.583147773381723	8.16507215565217	-4.45423747034967	1.96810629532374e-05	0.00128746421696408	2.47103399964903
YIF1B	0.378262994162133	9.1174386426087	4.4541663048438	1.96866243236201e-05	0.00128746421696408	2.47076765771565
RPS21	0.521913389231702	10.4867470921739	4.4528667463638	1.978844793168e-05	0.00129143278383236	2.46590449080607
COX7A2	0.430091108348458	13.3391403686957	4.4485183791675	2.01328604835993e-05	0.00131118386605947	2.44963937480241
RCC1	0.144930705232909	6.6748698173913	4.44644887289266	2.0298799728061e-05	0.00131925387632208	2.44190226348591
RHOB	-0.821227814095575	11.2261180452174	-4.44513824780755	2.04045710709802e-05	0.00132338820348996	2.4370036272156
MCOLN1	-0.340499995916513	9.10560456956522	-4.44147743136498	2.07028336738592e-05	0.00133949423401498	2.42332618705284
MAPK12	0.38119630030248	7.03850869217391	4.44104620244391	2.07382433733006e-05	0.00133949423401498	2.42171556056228
EWSR1	0.186458478826374	10.1398718434783	4.44003605838644	2.08214186252287e-05	0.00134210503504015	2.41794313257072
KIAA0564	-0.276706936327889	7.81219373478261	-4.42994248978117	2.16703874879657e-05	0.00139396543777609	2.38028125450627
CDCA1	0.150214708257717	6.7687786173913	4.4290393243302	2.17479590843406e-05	0.00139609444502359	2.37691422344584
APEX2	0.341034759588629	8.93423761652174	4.42608627777307	2.20034654830922e-05	0.00140961384689744	2.36590852706109
MMAA	-0.364590346642465	8.05028724347826	-4.42418319523506	2.21696569536871e-05	0.00141736802735884	2.35881866514702
TUBA3D	0.445385453266785	7.56565050434783	4.4211927594923	2.24332519759336e-05	0.0014313053105214	2.34768223257005
ACACA	0.451842907803995	8.96942936434783	4.41990143035649	2.25480093210623e-05	0.00143285716879964	2.34287493532027
POLR3K	0.298221573805202	7.92033037826087	4.41989181827121	2.25488656426052e-05	0.00143285716879964	2.34283915561371
PION	-0.346251405323655	7.50461913478261	-4.41494164884809	2.299405743514e-05	0.00145819486251814	2.32442007108311
B3GALNT1	0.242603726376284	7.19954306782609	4.41218723957887	2.32454310269613e-05	0.00147116396243416	2.3141774704057
RNF141	-0.217248783091346	8.18247133217391	-4.40648003971512	2.37747409800744e-05	0.00150163560182196	2.29296887065683
CCT2	0.350875605868124	10.1285767913043	4.40417518924105	2.39917794440227e-05	0.00151230110146047	2.28440926097786
WDR51A	0.387870888838478	8.73193931304348	4.39874515053457	2.45106796909311e-05	0.00154018374654294	2.26425598829479
WDR67	0.38156814909256	8.22323598086957	4.39852182921886	2.45322504307435e-05	0.00154018374654294	2.26342751917004
VPS29	0.412902171748339	11.2894422486957	4.3888972126391	2.5479481723954e-05	0.0015964599017897	2.22775065572126
ZNF620	0.107061595856024	6.58160427652174	4.38831622399888	2.55377751780826e-05	0.00159692490162389	2.22559879121252
MED14	0.307763842286747	8.51593202782609	4.38477394403797	2.58959795594579e-05	0.00161287730935282	2.21248325292806
PDK2	-0.223645113309134	7.66696065478261	-4.3845574052977	2.5918032802271e-05	0.00161287730935282	2.21168174569662
LOC728517	0.295134031185727	14.0521109017391	4.38347545633969	2.60284945227393e-05	0.00161287730935282	2.20767738495959
CPEB3	-0.551960050665453	8.27625611304348	-4.38347259173814	2.6028787585775e-05	0.00161287730935282	2.20766678381658
LOC652226	0.340330141802783	7.2246768573913	4.38326743085025	2.60497848377522e-05	0.00161287730935282	2.20690754961926
HERPUD2	-0.16996732885662	7.66315017913043	-4.38241312571111	2.6137394544582e-05	0.00161511604753735	2.2037463120459
CASP2	0.354748814791293	8.89059296434783	4.37953892166132	2.64342355187797e-05	0.00162887373766901	2.19311391532863
DISP1	-0.574132305353903	8.66461836956522	-4.37925422310584	2.64638146669808e-05	0.00162887373766901	2.19206101278042
RFC3	0.265396742558987	7.31104879826087	4.3780336812799	2.65909863089555e-05	0.00163349833899104	2.18754762321431
VBP1	0.356053497277676	10.0904973347826	4.3750661006083	2.69026473811668e-05	0.00164421664808418	2.17657764389731
C13orf34	0.30109427108288	7.59894548173913	4.37497709725767	2.69120488235553e-05	0.00164421664808418	2.1762487147423
NDUFA12	0.4210244685723	11.4030388017391	4.37487723886629	2.69226006535398e-05	0.00164421664808418	2.17587967431149
TRIM28	0.353247471748334	8.84480966695652	4.37236601991764	2.71892700834127e-05	0.00165727840230759	2.16660107819715
RAPGEF2	-0.40693731814882	9.24865969913044	-4.37096733603185	2.7338899365964e-05	0.00166316936045925	2.16143477509436
IFIT1	-0.816378201119173	9.31957430608696	-4.36782211594055	2.76782733940992e-05	0.00168055837546261	2.14982158447972
CNFN	0.467845924107684	7.41991132347826	4.36370781770756	2.81283424080646e-05	0.00170458841029258	2.13463917528713
C16orf53	0.433834506049612	9.22388306086957	4.36107969203322	2.84195171998469e-05	0.00171891534570403	2.1249462837471
CLEC3B	-0.419490344525107	7.77380826086956	-4.3574827022803	2.8822743038465e-05	0.00173995139753934	2.1116867981953
NUP37	0.375506125559587	9.57379088434783	4.35585861591273	2.90066046991766e-05	0.00174768968927419	2.10570251563684
C1orf26	-0.217661435571684	7.68828440869565	-4.34821961416965	2.98866665734901e-05	0.0017972650390966	2.07757627264926
GNAI1	-0.294644987144585	7.51626160434783	-4.3446057590779	3.03119100892056e-05	0.00181935214074618	2.06428254292847
SH3YL1	-0.556690573442232	7.80954442086956	-4.34277684074078	3.05293335528109e-05	0.00182890517090895	2.05755777795565
MEA1	0.307487836842107	9.34441341478261	4.33511747846994	3.14563057574136e-05	0.00188084741720185	2.02941688560736
LOC100129585	0.261677867150633	8.55552483130435	4.32904335518515	3.22106279129394e-05	0.00192228863272829	2.00712538791688
TM6SF2	-0.544723109618876	7.81396015826087	-4.32808947228782	3.23306575338548e-05	0.00192501078526735	2.00362674465626
ZCCHC17	0.31942868765881	8.75537792	4.32693225714425	3.24768509438486e-05	0.00192501078526735	1.9993830588443
DYNLRB1	0.308782268965517	10.216332233913	4.32689901720368	3.24810596005362e-05	0.00192501078526735	1.9992611748231
DSG2	0.690916854839687	9.16322906695652	4.32657611544168	3.25219709535426e-05	0.00192501078526735	1.99807719524962
URG4	-0.308412445523293	8.81887480608696	-4.32625378293814	3.25628596405646e-05	0.00192501078526735	1.99689536578888
CBARA1	-0.329667146279489	9.25972632434783	-4.32337090513931	3.29307665812288e-05	0.00194310092810404	1.98632810991773
LOC440027	0.213069003871752	14.2167912356522	4.31521553637616	3.39933302207172e-05	0.00200203495114171	1.95646163680126
RNASEN	0.218908075196616	8.35214524956522	4.31314854740548	3.42678340092607e-05	0.00201216702374859	1.94889833547798
GSG2	0.129359349637022	6.54900337217391	4.31295559869179	3.42935668728456e-05	0.00201216702374859	1.94819245061408
MCRS1	0.272868355837875	8.98698707652174	4.3114186313358	3.44992115286229e-05	0.0020199128124272	1.94257040462814
ACYP1	0.276472271990323	7.66520168608696	4.31100860428513	3.45542728894716e-05	0.0020199128124272	1.941070815799
LOC100129907	0.267276224470662	7.15886333652174	4.30867049459985	3.48698702511115e-05	0.00203457267110156	1.93252161289031
CSAD	-0.617868373169989	8.56892172695652	-4.30402704915731	3.55048833591087e-05	0.00206778069299774	1.91555287711295
LOC644237	0.461975245765275	9.99684954347826	4.30173599575599	3.58222798249526e-05	0.00207997906244329	1.90718540786444
SIGIRR	-0.506527669086502	8.52118252173913	-4.30155941001579	3.58468565124341e-05	0.00207997906244329	1.90654060728773
LOC653778	-0.494203736660617	8.11189975391304	-4.29493356785477	3.67808338259473e-05	0.00213023460263895	1.88236012708595
GCNT2	-0.326925989019963	7.38864734869565	-4.28914593359965	3.76157701117872e-05	0.0021745794467387	1.86126047465126
PPP1CC	0.301429093708407	11.7530940269565	4.28802388147729	3.77797355846423e-05	0.00218004352892924	1.85717223325614
PPAPDC2	-0.292252298517845	8.5768275973913	-4.28506767284924	3.82150238327831e-05	0.00220111525345852	1.84640484385267
LOC729505	0.250133226920755	7.60114371217391	4.28282967137541	3.85477627228065e-05	0.00221621395536926	1.83825692222511
DHDH	0.499499063520871	7.1683866173913	4.28032026684125	3.8924165937186e-05	0.00223376324119599	1.82912453404995
C10orf81	0.223942620840897	6.65176013478261	4.27885400787416	3.91457335073814e-05	0.00224237905206243	1.82379020816273
RAD51L3	0.0971396256503363	6.99218962869565	4.27543913853611	3.96664678557893e-05	0.00226806938517501	1.81137182702248
CTSO	-0.514291610435572	9.17125985043478	-4.27380121079267	3.99185929522398e-05	0.00227833554793411	1.80541793111324
HFE2	-0.809127503750751	11.31605438	-4.27229361777424	4.01520168091118e-05	0.00228749901933726	1.79993925371445
HMGXB4	0.134134524894134	7.56319928782609	4.26890589477448	4.06813420883125e-05	0.00231305049136551	1.78763315035511
PTPRB	-0.245594175257111	7.31704642347826	-4.26848300395113	4.07478870289296e-05	0.00231305049136551	1.78609746753459
PC	-0.513191890169388	9.06440808434783	-4.26578435940394	4.11750092249935e-05	0.00233307710213316	1.77630020675578
SLC22A15	0.456620784936478	6.95284012608696	4.26246906817787	4.17056226944157e-05	0.00235595914364392	1.76427035427351
SFPQ	0.18900656409558	8.21685766782609	4.26232428714569	4.17289440879877e-05	0.00235595914364392	1.76374515587699
SPINK1	1.08270935030249	12.9120617104348	4.25999717486223	4.21055206781247e-05	0.00237295224345963	1.75530523557575
GNG5	0.352525473805201	9.01938692434783	4.25575993114219	4.27996013722931e-05	0.00240159791617158	1.73994622165282
ARHGEF12	-0.281132527586204	8.11255517913044	-4.25562644983676	4.28216439138317e-05	0.00240159791617158	1.73946256224731
ARS2	0.272861892982457	10.0808672904348	4.25546965743745	4.28475498856602e-05	0.00240159791617158	1.73889445082628
CEP192	0.202020125226858	7.82920135217391	4.25503266388116	4.29198315113331e-05	0.00240159791617158	1.73731115632975
ANAPC5	0.253421246793712	10.7124498591304	4.25277034093957	4.32959122585924e-05	0.00241833092830867	1.72911628900561
LOC653874	0.383005459407144	8.03964007478261	4.2518667059003	4.34470127656158e-05	0.00242246035119972	1.72584390837015
KLHL2	-0.374763363581369	8.3944776	-4.25043101329592	4.3688123436641e-05	0.00243158489858085	1.7206457916506
BCL7C	0.220638635450698	7.85392114	4.2495066647481	4.38440386673204e-05	0.00243594374832895	1.71729973462689
FXYD6	-0.361225875468844	7.59725260782609	-4.24897310613887	4.39342803377288e-05	0.00243664486586863	1.71536854042397
DRG1	0.292315815517238	9.93538325391304	4.24719288247918	4.42366655379978e-05	0.00244908847954725	1.70892635774972
PTPRG	-0.363094306866304	8.18020002608696	-4.24511436411483	4.45922491346864e-05	0.00246442833201926	1.70140718766941
ST6GALNAC3	-0.142145039443434	7.05858625391304	-4.2443479164789	4.4724061319032e-05	0.00246736908412255	1.6986351861809
MGST2	-0.388584515638227	12.7783526486957	-4.24165811035924	4.5189617576164e-05	0.00248867944795327	1.68890985919956
GTF2IRD2P	-0.191290845916517	7.21180135913044	-4.23927642128914	4.56057279442998e-05	0.00250406894665382	1.68030228613909
LOC644254	0.170664952087115	6.96570312347826	4.23914610471468	4.56286017484625e-05	0.00250406894665382	1.67983141471892
MYD88	-0.302508929854811	8.46247698956522	-4.238328123259	4.5772429775192e-05	0.00250757826016239	1.67687605043598
TYRO3	0.437698057985481	7.21139779913043	4.23626789879051	4.61366175034406e-05	0.00252312641123781	1.66943429338396
KIAA1737	-0.272664394071384	8.57476333826087	-4.2343305285936	4.64816265833541e-05	0.00253757346100534	1.66243868668664
LOC729816	0.503936600090753	9.62800137652174	4.23100927130528	4.7078853597584e-05	0.0025657157869475	1.65045141939268
RFC2	0.167484777949186	7.3420077373913	4.22750022744315	4.77178536805469e-05	0.00259521504409705	1.63779377885732
CCDC109B	0.566218062068961	8.42704765130435	4.22713145409577	4.77854893277722e-05	0.00259521504409705	1.63646400036492
C5orf53	-0.375910684392016	8.77689734173913	-4.22520952722586	4.81394773889554e-05	0.0026098997473481	1.62953498686524
CCL13	-0.486322875922562	7.68173198173913	-4.22476256477506	4.82221609207065e-05	0.0026098997473481	1.62792390572454
ABTB2	-0.264889909104656	7.57273012173913	-4.22041169311354	4.90341863487241e-05	0.0026492807980599	1.61224759299477
DHRS12	-0.148941248548091	7.28308057913044	-4.21304617909763	5.04388673737231e-05	0.00272049224351983	1.58573613901766
PGM5	-0.389756227283726	7.22997892347826	-4.2114600111629	5.07463825919595e-05	0.0027323836980175	1.58003127858351
LOC100130131	0.0945559816394432	6.86292953130435	4.21073293447316	5.08879441151259e-05	0.00273531413307863	1.57741677342616
EXOSC3	0.295127915880219	9.48370389826087	4.21003327486313	5.10245254701449e-05	0.00273796731458687	1.57490116716391
TFDP1	0.857335933484572	9.34085952782609	4.20744713758909	5.15324294905452e-05	0.00275695641990007	1.5656054189188
DSCR6	0.723275302056868	7.43038349304348	4.2073375565323	5.15540574840349e-05	0.00275695641990007	1.56521162660736
SQLE	0.899973860617058	10.2381426556522	4.20442702538535	5.2131708556391e-05	0.00278310623009128	1.55475502081579
SCARNA10	0.175360563520874	7.32645506521739	4.20383321187411	5.22503230743761e-05	0.00278470270225423	1.5526222849939
MYL6B	0.518596615093768	9.9750705	4.20303889334465	5.24093936934066e-05	0.00278844623293174	1.54976975928773
ZRANB1	-0.481865482456143	8.43088132608696	-4.19883055757227	5.3259943190311e-05	0.00282747768538813	1.53466348692233
MARS	0.376003224016939	9.02844818434783	4.19851400497203	5.33244548791161e-05	0.00282747768538813	1.53352763248547
LOC650646	0.318257797096186	13.1096350034783	4.19807906244886	5.34132161267613e-05	0.00282747768538813	1.5319670727745
GNB1L	0.27715690946764	7.63060096434783	4.19449629875781	5.41497865705595e-05	0.00286164301386605	1.51911670809218
FOXD2	0.607928757380522	7.90978538086957	4.1866333746982	5.58006315887727e-05	0.00294392878353473	1.49094261975312
C11orf52	-0.274713453327281	7.65068124	-4.18013732092112	5.72008284601113e-05	0.00301273692313985	1.46769530719717
LOC148915	0.540845535995164	11.1132394173913	4.17963095739535	5.73113780330555e-05	0.00301350329620711	1.46588429910066
PDK3	0.28684863617665	7.42086211217391	4.17736691060364	5.78081783720765e-05	0.00303454268775561	1.45778889840422
YEATS2	0.356909732002419	8.20835560869565	4.17561943070229	5.81944509254268e-05	0.00303458539151616	1.45154274034087
SDPR	-0.56297263185118	8.50319517565217	-4.17552445834036	5.82155149309082e-05	0.00303458539151616	1.45120332763942
CEP135	0.212346106533578	7.35503668173913	4.17549784002824	5.82214199425271e-05	0.00303458539151616	1.45110819999369
SEZ6L2	0.779900020750156	7.83529462347826	4.17542692577995	5.82371543782821e-05	0.00303458539151616	1.45085477115326
ABCB4	-0.855676875196606	10.1288687104348	-4.17517833142753	5.82923446556097e-05	0.00303458539151616	1.44996638524585
DIXDC1	-0.164191096309743	6.99079133652174	-4.17139397005104	5.91387298620729e-05	0.00307241491351073	1.43644722188303
LOC388514	-0.200975615426497	7.16268572	-4.17105650190304	5.92147756577997e-05	0.00307241491351073	1.43524209344949
LRP5	-0.349991182667877	9.4991620973913	-4.16715040600691	6.01018384534813e-05	0.00311329506748058	1.42129826612109
CCL15	-0.419536767090137	8.00696366521739	-4.16607344669816	6.03486457334758e-05	0.00311562900988881	1.41745545840186
CKLF	0.496228112099217	9.61269263217391	4.16601710384897	6.0361584575861e-05	0.00311562900988881	1.41725443575552
RBKS	-0.397044027858446	9.81287557652174	-4.16565565874548	6.04446518754511e-05	0.00311562900988881	1.41596490232355
RTN4	-0.434919559497883	11.0414778834783	-4.16352897405056	6.09356314959981e-05	0.00313578755457521	1.40837915240444
PDCD5	0.390056610586813	10.2979151104348	4.15467814118442	6.30203856129199e-05	0.00323776256100682	1.37683923792029
ZDHHC13	0.198489425226862	7.12706535304348	4.15380554467419	6.32295846425588e-05	0.0032432024371153	1.3737324041769
IARS	0.358309964428313	8.28566448521739	4.15327895986888	6.33561517635055e-05	0.00324439308321077	1.37185775807434
LOC653689	-0.105240350544463	7.05088071043478	-4.15104707104731	6.38952988331917e-05	0.00326667316884808	1.36391414899065
PRTFDC1	0.294005997882636	7.38084699130435	4.14893578205834	6.44093604627567e-05	0.00328275817189854	1.35640265172915
KIAA1704	-0.0822642986388376	6.95071639913043	-4.14889605896648	6.44190702395432e-05	0.00328275817189854	1.35626135263558
C11orf54	-0.467719579794313	10.1583196252174	-4.14815946210074	6.45993759796948e-05	0.00328661103951151	1.35364138206499
ADRA1A	-0.193289753236536	6.82903737913044	-4.14455371207831	6.54890034683216e-05	0.0033264810807024	1.34082116231963
DNASE1L3	-1.14438117271627	8.88017173913043	-4.14232663101461	6.6044334683731e-05	0.00334926932157835	1.33290687588722
ETFDH	-0.495931315154264	9.57363040173913	-4.1402976340931	6.65542007773903e-05	0.00336550156902706	1.32569923020768
LOC100131735	0.296282565547486	9.29193193391304	4.14019994729008	6.6578843438113e-05	0.00336550156902706	1.3253522808467
CXorf64	0.180713859376891	7.25239730173913	4.13889443404272	6.69090154661201e-05	0.00337675386575077	1.32071613111236
LOC401152	-0.442511530006053	9.36990078782609	-4.13797132491719	6.7143421938437e-05	0.00338314471600237	1.31743862595839
LOC648590	-0.0996104367513579	6.93139767565217	-4.13624633464591	6.75835629469073e-05	0.00339986478279867	1.31131547522629
C7orf23	0.477631725922564	8.01962988086957	4.13476396532556	6.7964006223384e-05	0.0034135329909732	1.30605504746506
MTMR2	0.1121640838173	7.19609004956522	4.13377728737653	6.82183696066466e-05	0.0034208352081825	1.30255442867088
CENPJ	0.237843657229279	7.63343988782609	4.13255681130646	6.85342682320646e-05	0.0034311949187763	1.29822517051881
NUP155	0.243167019056261	7.98993134782609	4.13157641503669	6.87890415166202e-05	0.00343846624561819	1.29474820096097
SFRS13B	0.225236352813065	6.77530769826087	4.12999818146865	6.92010813135225e-05	0.00344860368180391	1.28915227864719
EGLN3	0.246248785995159	6.90548874782609	4.12995813342392	6.92115676320112e-05	0.00344860368180391	1.28901030125941
MRPL18	0.350944569449481	10.4812570973913	4.1266347921697	7.00870900063974e-05	0.00348634955852785	1.27723199739785
MSH2	0.114043862129465	7.11046542956522	4.12624214217901	7.0191230639024e-05	0.00348634955852785	1.27584086123458
CPSF3	0.226419081820934	10.172646173913	4.12517066348878	7.04761687210413e-05	0.00349497221535894	1.27204516971684
NOTCH4	-0.398963812825168	7.77621798782609	-4.12310011728575	7.10299324692505e-05	0.0035168779339783	1.2647123567048
CEP250	0.0979401010586827	6.86481938434783	4.1224209130683	7.12124908804526e-05	0.00352036425390282	1.26230755369463
FAM188A	-0.327433570840899	9.08496440086956	-4.12143283331675	7.14788727640231e-05	0.00352083659059278	1.25880966089289
DCTN2	0.251109466848151	10.9379686634783	4.12138553524036	7.14916480323947e-05	0.00352083659059278	1.25864223684972
FLJ44054	-0.208254242528736	8.06463700782609	-4.12113805749847	7.15585277563057e-05	0.00352083659059278	1.25776624702888
STARD13	-0.166570496067752	7.26433879565217	-4.11825961865917	7.23408298233369e-05	0.00355375741625097	1.2475803649908
CHD9	-0.372070095069569	10.1659928295652	-4.1138815643683	7.35464284459268e-05	0.00360733739897826	1.23209786956768
SLC20A1	0.433406463339383	10.091603666087	4.11283242157055	7.38381805802549e-05	0.00361064326003022	1.22838949665159
PHPT1	0.441006836116154	10.7852344556522	4.11253886535531	7.39200128450373e-05	0.00361064326003022	1.22735199730331
NDE1	0.248086218058079	8.1944119026087	4.1123994992953	7.39588931922981e-05	0.00361064326003022	1.22685946272317
PROC	-0.520194529068362	11.334782093913	-4.11104259583186	7.43384675949235e-05	0.00362353856564013	1.2220646636494
CERKL	0.0553434140350877	6.66199668347826	4.10861954573026	7.50209280624499e-05	0.0036511348105556	1.21350539528443
PTPN4	-0.246972285087724	8.0056691	-4.10759095383141	7.53124457019509e-05	0.00365559487697942	1.20987308590363
LAS1L	0.267679538505751	9.14640174	4.10747464484839	7.5345477538329e-05	0.00365559487697942	1.20946240136606
KBTBD11	-0.857183867483363	7.64046150608696	-4.10672958708975	7.55574039276867e-05	0.00366021985600928	1.20683182179558
MKLN1	-0.337519452692074	10.591435446087	-4.1048098519157	7.61060933868355e-05	0.00368111922574137	1.2000554244535
TSHR	-0.0443915418935266	6.66103824782609	-4.10145579185746	7.7073906677362e-05	0.00372219539155242	1.18822167228039
ILF2	0.370524495825782	11.313686033913	4.10102744236035	7.71983524308324e-05	0.00372247846567782	1.18671088924949
PLK1	0.155285257803992	7.17680397043478	4.09836616894042	7.79758389190316e-05	0.00375420177838546	1.17732722386713
RHEBL1	0.0898864372050809	6.94965782869565	4.09688957998788	7.84104510556313e-05	0.00376934528191014	1.17212270349112
SMA5	0.235219198699336	7.04205223304348	4.09350705192125	7.94148098358913e-05	0.00380634105203342	1.16020555951032
LOC100131277	-0.331695919086512	7.26553310869565	-4.09348113063369	7.94225538874802e-05	0.00380634105203342	1.16011426308994
CCM2	-0.341164264670288	9.54727600434783	-4.09225662621114	7.97892028642765e-05	0.00381808363889101	1.15580196772695
TSPAN3	0.545560041016335	9.56435035826087	4.08511682787557	8.19595390035537e-05	0.00391348571532901	1.13067698790009
BACE1	-0.201808627192984	7.36629736521739	-4.0848808544781	8.2032225819072e-05	0.00391348571532901	1.12984715073679
C19orf48	0.430290202389592	8.67965681043478	4.07949321805404	8.37086679556386e-05	0.00398646047038539	1.11091034520146
LOC652900	0.484153115003026	7.25499029913043	4.07915222941978	8.38158679384013e-05	0.00398646047038539	1.10971243958805
RUSC1	0.586237080701757	9.82474708347826	4.07804820674351	8.41638528780622e-05	0.00399695537926664	1.105834476224
WDR76	0.135958782516633	6.94103906956522	4.07489571666053	8.51651389646899e-05	0.00403839709552958	1.0947653976566
SEMA6B	-0.114899268360558	7.21293383130435	-4.07252485520089	8.59256682455627e-05	0.00406831470874277	1.08644496787383
LOC100128274	-0.333760725983055	7.94283688956522	-4.07156761202935	8.62345730724324e-05	0.00407679139053724	1.0830865843167
KAT2B	-0.494511914851781	10.4320438478261	-4.07037068186219	8.66223212248234e-05	0.00408896433920065	1.07888810880515
TMCO3	0.651845566636421	8.76657767043478	4.06752370376506	8.75513226471199e-05	0.0041266119657894	1.06890543496021
LRRC32	-0.512916766969148	8.39088717217391	-4.06269199529523	8.91498281915736e-05	0.00419565555736385	1.0519753473149
PUS3	-0.357021967241378	9.31230085304348	-4.05703491043703	9.1056898287784e-05	0.00427899265591591	1.03217217282424
COG8	-0.145481387840287	7.35701762695652	-4.05500362687294	9.1751144830399e-05	0.00430517217843207	1.0250664714376
FXN	-0.115645765093769	6.85452281478261	-4.05389109698148	9.21335258723516e-05	0.00431666195620745	1.02117581453003
ECHS1	-0.484120914125825	12.6875081113043	-4.0517705365301	9.28665981135188e-05	0.00434452366822872	1.01376214688772
ZBTB7A	-0.137476549909256	7.69720770434783	-4.05126211970318	9.30431840646888e-05	0.0043463074270456	1.01198510531223
NPC1	0.477784587598302	9.0307355626087	4.04938702471446	9.36972330354786e-05	0.00437035637773657	1.00543262243079
DKC1	0.347097410042343	10.2557898582609	4.04757052331651	9.43350370355407e-05	0.00439357737030068	0.999087046313125
LIN9	0.215035993587422	7.48532639217391	4.04609237827495	9.48571013624677e-05	0.00441134706499144	0.993925012787862
RNF34	0.226517385632187	8.42481201565217	4.04241110248275	9.61693268995628e-05	0.00446575642116003	0.981075225665067
CCDC77	0.247591774016941	8.36978232	4.04064734437674	9.68041707822542e-05	0.00448859634420346	0.974921774167716
LOC100130919	0.451349974833636	9.81480806173913	4.03430181697881	9.9121483971237e-05	0.00458926622911667	0.952799864637497
C4orf33	-0.412559797096191	7.84055350521739	-4.03162427948942	0.000100115122766418	0.00462844450480208	0.943473156014774
RGS19	0.293194347822142	8.08625044173913	4.02820245762245	0.000101398837405756	0.00468089838971191	0.931560595200515
IMMT	0.211510660284327	10.5276979547826	4.02656107185682	0.000102020183471687	0.00470266604898636	0.925849035710573
CYP2E1	-1.18482378454325	13.6805240965217	-4.02587413152016	0.000102281303721594	0.00470778945032924	0.92345919297823
LOC100133673	0.155274907320027	6.9105898626087	4.02397204929102	0.000103007663212041	0.00473428046250247	0.916843500590668
ADK	-0.364779731699938	8.83033262608696	-4.01753991858402	0.000105500653283093	0.00484177047837655	0.894489009735882
CCL14	-0.525981757713252	8.99369980869565	-4.01648871431652	0.000105913527718742	0.00484680603261204	0.890838152624871
C18orf54	0.114458763430132	7.03484915043478	4.01647435377189	0.000105919178693634	0.00484680603261204	0.890788283062082
OR1C1	-0.0800999195704808	6.69803818521739	-4.01582836618253	0.000106173677641005	0.00485137978868821	0.888545113377249
LOC440748	-0.0917590129159107	7.04299750956522	-4.01478070699189	0.000106587665860336	0.00486321717881077	0.884907726528582
ZNF296	0.463859891167576	7.39092166	4.01422656795952	0.000106807260382774	0.00486616358588628	0.882984088237167
MRPS12	0.301764066666671	10.1837723156522	4.01324411087751	0.000107197652483858	0.00487687175234897	0.879574074861339
MESP1	0.525346678523898	8.19255409913043	4.01178593386227	0.00010777959356706	0.00489625068258118	0.874514034897145
MED8	0.266961574742888	8.17109274521739	4.01098311011294	0.000108101278642042	0.0048970151201297	0.871728732555273
UROC1	-0.182200010586809	7.15492196521739	-4.01096530823217	0.000108108422103465	0.0048970151201297	0.871666975756331
TBC1D9	-0.524161610586813	8.46820615478261	-4.01033869107177	0.000108360155969846	0.00490134532571963	0.869493298488906
ADSL	0.336719220689654	10.9053721930435	4.00951252645599	0.0001086929113835	0.00490932256293447	0.866627797943294
DAK	-0.758629154658191	8.45290769478261	-4.008282364148	0.000109190195873955	0.00492469746936683	0.862361875466187
HDAC1	0.380219451784631	11.4301990495652	4.00689681052281	0.000109752900003798	0.00494297458252397	0.857558264878148
ACYP2	-0.3662725569268	8.16693596608696	-4.00596333222239	0.000110133567742718	0.00495054160547051	0.854322666710421
CENPH	0.0852750543859688	7.03879236608696	4.00571186998368	0.000110236328317794	0.00495054160547051	0.853451151375497
POTEG	0.137477619630976	6.8499216	4.00445828001611	0.000110749979046151	0.00496650370319676	0.84910708299328
DCTPP1	0.378443983424077	10.0530170382609	4.00354159909589	0.000111127030346739	0.00497630329474248	0.845931151054868
ITPKA	0.846619258197215	8.81286769304348	4.00223808836468	0.000111665306468867	0.00499328438086067	0.841415946949993
ATOH8	-0.630444268058073	7.50864304869565	-4.00130160316831	0.000112053558902049	0.00500351816144271	0.838172755173761
THOC5	0.295263862643679	8.77727254608696	4.00030248444133	0.000112469200412231	0.00501237647868335	0.834713281010335
APOC4	-1.02108677144586	11.9918075495652	-4.00005761729331	0.000112571291690987	0.00501237647868335	0.833865521038404
LOC389168	0.28858525102844	12.0078465156522	3.99474985835482	0.000114806116151045	0.00510464418144117	0.815498974451718
ANAPC11	0.342375570296433	9.3978362026087	3.9936662333781	0.000115267556388382	0.00511791211115659	0.811751533177599
DYRK2	0.305229909800365	8.50579182695652	3.9901556412926	0.000116774672703009	0.0051775052977686	0.799616283058166
ATG2A	-0.279850325438595	8.81475322782609	-3.98707294022392	0.00011811360010684	0.00522948380952583	0.78896675281343
GLA	0.576315649697525	9.2060291373913	3.98494011863852	0.000119048530631895	0.00525696628757929	0.781602303578431
RNGTT	0.258231687537812	9.29483728695652	3.9848930190317	0.000119069256489722	0.00525696628757929	0.78143970609718
HIBADH	-0.597587240381133	11.8891821834783	-3.98372287804975	0.000119585276862639	0.00527095456356597	0.777400603481369
MYO1B	-0.478644975589832	10.8092453686957	-3.98341384371918	0.000119721914046145	0.00527095456356597	0.776334024916332
RPS26P11	0.328769449334549	11.8061473043478	3.98299240547245	0.000119908490135335	0.00527158530391278	0.774879603872285
IFT52	0.21213273030853	7.45742297652174	3.98262334404421	0.000120072106409405	0.00527158530391278	0.773606034878116
FBXO31	-0.745590722534786	9.91052925304348	-3.97972250762681	0.000121365582158751	0.00531626664585444	0.763598824219646
PRR5	-0.253880179219601	7.67699942173913	-3.97958207696856	0.000121428536366399	0.00531626664585444	0.763114510220919
PYCARD	0.618267566394435	8.48289194782609	3.9787398981266	0.000121806734886361	0.00532539723512223	0.760210292942268
BCL2L12	0.314029044827588	8.97218363391304	3.97680979105551	0.000122677739164955	0.00535601795567052	0.753556145766336
TMEM88	-0.276166420961887	7.27469941826087	-3.97436124990944	0.00012379126007261	0.00539712700686015	0.745118164127789
FAM81A	0.218954612159711	6.6107455226087	3.97343696245842	0.000124214101649938	0.00540805113022636	0.741933969521025
LOC643287	0.365704498517847	9.50150544521739	3.97290659136763	0.000124457357413473	0.00541113698970404	0.740107078787756
KHDRBS1	0.297842133151848	11.3919414904348	3.97053478715606	0.000125550767106839	0.00545112604460689	0.731939521877992
AP1G2	0.222904951391407	7.23675675304348	3.96936311543627	0.000126094290739042	0.00546716281849347	0.727906102167931
WDR68	0.350327214216579	8.62031675565217	3.96862873130472	0.000126436106876208	0.00547088173097265	0.725378479464001
LOC389816	0.486234804748944	7.17617400869565	3.96843027949864	0.000126528627207994	0.00547088173097265	0.724695503236135
TSKU	-0.934563670175432	11.3028063852174	-3.96664409898381	0.000127364277861943	0.00549943885332086	0.718549481551054
BHMT2	-0.587255342407753	10.3311956956522	-3.9660359055981	0.000127650017082	0.00550420561294103	0.716457240504925
SETD8	0.22664894618875	8.19111207565217	3.96512637300172	0.000128078472741252	0.00551510471580334	0.713328815889629
U2AF1	0.250517432093162	8.49391633913043	3.96276268688287	0.000129198370025476	0.00555570689516402	0.705201218931534
M6PR	0.337956327555965	9.60433585913044	3.96219404675699	0.000129469179300401	0.00555973598826115	0.703246479903521
COIL	0.252498219419239	9.40376039826087	3.96093357123925	0.000130071401666507	0.0055779663520674	0.698914263570035
LOC100132948	0.0909131415305549	6.83859116347826	3.96054175765336	0.000130259144184267	0.00557839671908368	0.69756782379318
CBX5	0.384503025105865	8.15926349130435	3.95958745744932	0.000130717492347337	0.00559039891318154	0.694288858536004
CKAP4	0.517797242044766	10.5687344252174	3.95817543376542	0.000131398509459328	0.00561187838154799	0.689438253342724
FHOD3	0.336083660223836	6.87077772956522	3.95469453538738	0.000133091837786734	0.00567064852114055	0.677486192178223
ATP1A1	0.451589888324259	11.4818461443478	3.95460459421347	0.000133135865696556	0.00567064852114055	0.677177474050718
CKS1B	0.465054666636416	10.5825822547826	3.95294632254316	0.000133950116491186	0.00569759906067048	0.67148649723755
FOXO1	-0.476503731185726	8.90007501217391	-3.95226714110783	0.000134284980902552	0.00570057460934976	0.669156153194426
RAMP3	-0.38726606588022	7.6551529773913	-3.95179486104989	0.000134518305229766	0.00570057460934976	0.667535888031824
LOC100131769	0.10677304909256	6.83463929217391	3.95170070437333	0.000134564868450453	0.00570057460934976	0.667212879410883
IQGAP2	-0.477174168330309	10.6001490913043	-3.95078030921296	0.000135020841568224	0.00571218226100824	0.664055729298718
TDRD6	-0.189740084966724	7.20507537130435	-3.94954442465468	0.000135635431271262	0.00573046005792219	0.659817257155147
LDHD	-0.456087775468844	8.11605160086956	-3.94754723848143	0.000136634253623032	0.0057649003433879	0.652970014106946
ABHD14B	-0.389216192377489	8.8557789826087	-3.94257719395045	0.00013915040576168	0.00585692050242667	0.635941847334975
LOC390298	0.192050165970966	7.9798114426087	3.94216639547196	0.000139360344735014	0.00585692050242667	0.634535111495762
FIT1	-0.445148437840286	7.63796965217391	-3.94213780369607	0.000139374967835135	0.00585692050242667	0.634437206114619
POLD3	0.145626948911072	7.11744870173913	3.94055159107734	0.000140188524927465	0.00588323260160166	0.629006458972895
CKMT1B	0.313629381790683	6.74884794695652	3.93904793086201	0.000140963923651106	0.00590250664494124	0.623859873917676
LOC100133803	0.16220235496068	7.5700298826087	3.93893203090944	0.000141023859823068	0.00590250664494124	0.623463244249788
MBL2	-1.24488427752572	9.8597764826087	-3.93753290006116	0.000141749323560292	0.00592497072687233	0.618675873112433
NXF5	-0.0810335936176658	6.76680478695652	-3.93663013926483	0.000142219302767021	0.00593671028345687	0.615587601856213
MIA3	-0.161280463278886	7.30736008086957	-3.93584188274905	0.000142630886261072	0.00594598426377331	0.612891478533289
TNFAIP8L3	0.432991946702963	7.54808846173913	3.93244755926188	0.000144416230641035	0.00601242691784182	0.601286328266164
GPM6A	-0.125590183000604	6.93336572173913	-3.9262836030721	0.000147712989971871	0.00614153439497617	0.580231222606781
ROMO1	0.307940700695706	12.7888953173913	3.92352994654092	0.00014920885461806	0.0061955226922163	0.570833250882359
SFRS9	0.313121661222018	11.4889533217391	3.91758198679212	0.00015248941535652	0.00632303215255224	0.5505504823611
PARP2	0.23618320553539	8.21409283478261	3.91688826849505	0.000152876479993574	0.00632303215255224	0.548186396382643
SNRPA1	0.381919659225652	10.7397214852174	3.91687482102155	0.000152883992347716	0.00632303215255224	0.548140572585435
LEAP2	-0.715752037205085	12.755906126087	-3.91620568000068	0.000153258249044757	0.00633017065232102	0.545860549100543
RBMX	0.269714186085908	9.39475372956522	3.91340640999087	0.000154833399609377	0.0063839770876902	0.536325553386072
NAT2	-1.30011962746521	7.97880901478261	-3.91316902648355	0.00015496768312	0.0063839770876902	0.535517205337302
CRBN	-0.298830551996369	9.73271742347826	-3.90850804617895	0.000157626918969109	0.00648501522065441	0.519652986736706
PNPLA6	-0.333231101875374	9.18184917304348	-3.90752344997056	0.000158194201067227	0.00649983529542056	0.516303629779955
AACS	0.211879645039322	7.51286817391304	3.90680520115729	0.000158609252481632	0.00650836999300772	0.513860726309146
HMGN1	0.434796540895347	11.5467694817391	3.90426594172902	0.000160084942266299	0.00656034781028904	0.505226948399176
TOMM40	0.379285189473698	10.7276338286957	3.90355172318667	0.000160502362846775	0.00656887832089062	0.502799290875599
GMNN	0.539290276376287	9.43563345130435	3.90288841608855	0.0001608909576505	0.00657089222099282	0.500544985759336
APLP1	0.192052379764069	6.95782902608696	3.90275331089384	0.000160970218149899	0.00657089222099282	0.500085855059496
LOC100128765	0.0608350096188737	6.66877555304348	3.90190898340511	0.000161466393135441	0.00658258642456443	0.497216833688448
FLJ35785	-0.0871261320024237	6.88152161913044	-3.9011534060246	0.00016191164927971	0.0065907334635671	0.494649784982233
LRRC26	0.663602565033275	7.52970056086957	3.90085783258086	0.000162086146789647	0.0065907334635671	0.493645687020261
LOC643856	0.430283783393836	8.65535674608696	3.90017084182219	0.000162492417891939	0.00659870567923137	0.491312121625467
STAG1	0.226431340955841	8.27070172086957	3.8994679800142	0.000162909079238942	0.00660707869042586	0.488924969047031
ALG1L	0.887204063672106	8.66009525217391	3.89824250270161	0.000163637987490865	0.00662602552625464	0.484763622989981
NOSTRIN	-0.317684397277673	7.74507429304348	-3.89797349522732	0.000163798407453525	0.00662602552625464	0.483850289074153
DMGDH	-0.619311833363581	8.54123414173913	-3.89710398957742	0.000164317954504435	0.00663848765746297	0.48089847230843
LOC440313	-0.102623506261342	7.02571047913044	-3.89622700909971	0.000164843558684499	0.00665116214738447	0.477921787342206
MAGOH	0.291887923835452	9.35744514260869	3.89441374911697	0.000165935393137721	0.0066866212143597	0.471768758848954
ZNF681	0.083700489836664	6.79903055043478	3.8918167829542	0.000167511138441275	0.00674146429078215	0.462960137124203
LOC100133592	0.0826741781306728	6.47174708956522	3.89066502362972	0.000168214539802447	0.00676110450568326	0.459054929055087
LOC158572	-0.0973929780701734	7.22510630869565	-3.88965210243685	0.000168835475499247	0.00677738415779652	0.455621199416768
ACOX3	-0.307553499879011	8.59818174608696	-3.88774460552945	0.000170010733665698	0.00680834813169283	0.449156771530715
FAM111A	0.3250511115245	9.55870124695652	3.88769627128378	0.000170040614674498	0.00680834813169283	0.448993000156964
AKR7A3	-0.711709455353899	10.718100106087	-3.88703568782343	0.00017044949991448	0.0068128968135156	0.446754894555691
WDR34	0.317609416273444	7.96951682521739	3.88681181165121	0.000170588286305733	0.0068128968135156	0.445996451276263
LOC643870	-0.457811888596494	8.39116129217391	-3.88611297708388	0.000171022204183688	0.00682154766395189	0.443629167434444
TTLL7	0.177318390925589	6.80863892869565	3.88475083325815	0.000171871006302228	0.00684383343703716	0.439015873152997
WDR4	0.233378528856619	8.03386432	3.88451724547948	0.000172016966067418	0.00684383343703716	0.438224884349089
CFI	-0.571975934361765	11.993267926087	-3.88290009401571	0.000173030704001106	0.00686771894313007	0.432749784403915
LOC643577	-0.075741891560801	6.94138874782609	-3.88286164063673	0.000173054878277719	0.00686771894313007	0.432619616087074
HOMER2	-0.603198621415608	9.01168757130435	-3.88222579095978	0.000173455081268424	0.00687490966678925	0.430467347410202
LOC643123	0.243908106836061	6.86362227304348	3.88152979961357	0.000173894148127622	0.00687784560497367	0.428111815063734
EVC2	-0.809846025499092	8.35018560347826	-3.8811518714616	0.000174133007884298	0.00687784560497367	0.426832879489931
PRIM2A	0.126114050574714	6.97555328608696	3.8808822499504	0.000174303606233243	0.00687784560497367	0.425920519281877
REEP5	-0.31409904038113	11.608723226087	-3.88072122907537	0.000174405565339079	0.00687784560497367	0.425375670976133
HSD17B4	-0.420780723744704	12.253451166087	-3.8756562840492	0.000177641868474548	0.00699668242570205	0.408246157349085
SNX19	-0.292512364065336	8.04046335913043	-3.87497548645688	0.000178081208530853	0.00700519701377444	0.405945018854241
KCTD21	-0.230079094585602	7.76755200521739	-3.87012532132852	0.000181241258273665	0.00712058114952268	0.389560088500929
FADS1	1.16946513045978	9.51952767043478	3.86896079428824	0.000182007900489786	0.00714176250534357	0.385628391705859
TNFAIP8L1	-0.410871494192373	9.54796858173913	-3.86748688928694	0.000182982644235275	0.00717104642345757	0.380653463549113
SNX26	0.294240627918937	7.99955289826087	3.86674758465183	0.000183473442006956	0.00718131523446427	0.37815860563855
RPA1	0.321657790078641	9.3395729173913	3.86416683838515	0.000185196551886025	0.00723973220455072	0.369452474604334
GYS2	-0.386281588142771	7.26554776695652	-3.86221166631006	0.000186512227738925	0.00728209619521466	0.362859672314814
MED15	0.0876025945553565	7.03096120608696	3.86175792316392	0.00018681883088912	0.00728500611234829	0.361330023950003
HNRNPUL1	0.0713573166666626	7.07037805913043	3.85975391053318	0.000188178731681604	0.00732893122359459	0.354575787041365
SLC35B1	0.337728520780393	11.13024686	3.85802126089594	0.00018936208136131	0.00736139184141406	0.348738301730276
ADH1B	-1.18842087610405	10.2807381713043	-3.85784740798349	0.000189481208240023	0.00736139184141406	0.348152683026483
FMO4	-0.604655157713248	9.12272536695652	-3.85312821206845	0.000192742269896603	0.00747882891758251	0.332263917687471
LOC652071	0.255652714700545	13.8178702617391	3.85234004218749	0.000193292092247659	0.00749090378734106	0.329611728674266
LSM2	0.288958516424685	11.3184037530435	3.85123075820761	0.000194068451898035	0.00751171735330607	0.325879695607636
CCT8	0.27985131318815	11.3277520634783	3.8482882225352	0.000196142264700309	0.00758147147506831	0.315983927910486
LOC730176	-0.207130480459767	7.91624174086957	-3.8479900030301	0.000196353614387262	0.00758147147506831	0.314981337031393
GIMAP8	-0.435352192468235	8.78973966869565	-3.84722101165264	0.00019689960316854	0.00759143639335634	0.312396322242779
SLC9A3R2	-0.329430027949184	7.2858144973913	-3.84694578491348	0.000197095366843535	0.00759143639335634	0.311471225760717
ANKRD57	-0.453661242014517	11.0621770243478	-3.84503951200849	0.000198456357512649	0.00763448960622495	0.305065223211526
DDX11	0.0559667686025414	6.82388776086957	3.84409522624562	0.000199133842321715	0.00765117557444425	0.301892865874163
OSBPL11	-0.272900182002424	7.8915277573913	-3.84345777992451	0.000199592426848134	0.00765942038042761	0.299751682863119
HMGA1	0.261075863944345	7.79517386434783	3.84311400647073	0.000199840157541656	0.00765956335212469	0.298597060381377
DAND5	0.0839545768300081	6.68476514782609	3.84156128504176	0.000200962733216847	0.00769319653464638	0.293382964014539
LOC100128191	0.22459734310345	7.16032041826087	3.84016792535307	0.00020197520159166	0.00772253782358561	0.288705385873876
SPATS2	0.214322264942532	8.01035859826087	3.83798633885184	0.000203570182166053	0.00777017689203609	0.281384305276374
ELMOD2	-0.322404634150033	8.06192199565217	-3.83769015812351	0.000203787644865189	0.00777017689203609	0.280390612766286
MAP1LC3A	-0.589298949304293	9.49168648434783	-3.83745053980677	0.000203963739894802	0.00777017689203609	0.279586731381158
PITX1	0.951287063097398	7.9696720973913	3.83449746149958	0.000206145874609018	0.00784378806042629	0.269682785449914
ISL2	0.0983684604658217	6.83452498782609	3.83350864352986	0.000206881498938581	0.00785492546662461	0.266367825099227
PRPF38A	0.169747925862075	7.7539193026087	3.83343144049491	0.000206939038606561	0.00785492546662461	0.266109033598195
FLJ32569	-0.0793055958862654	6.88219734347826	-3.8322240710277	0.00020784087851622	0.00787069077107474	0.262062343420073
RBBP9	-0.283419687326075	8.87584943826087	-3.83211951533754	0.0002079191516761	0.00787069077107474	0.261711954497837
PSMD2	0.309685612976409	10.0799837869565	3.83186931783281	0.000208106570035744	0.00787069077107474	0.26087351788916
C9orf140	0.157394277192981	6.86050561565217	3.83084811314793	0.000208873204013213	0.00788656358473854	0.257451795844853
GLYAT	-0.976224865426497	8.88646689391304	-3.83045412386909	0.000209169695507669	0.00788656358473854	0.256131854200348
FRAG1	-0.287244544948576	10.5010780547826	-3.83030772549491	0.000209279967700526	0.00788656358473854	0.255641417396498
LYVE1	-0.371466648941318	7.17570035826087	-3.8298232169785	0.000209645310427389	0.00789085844079878	0.25401840908766
FAM136B	0.175066393496673	7.48384906782609	3.82826224967896	0.000210826486001875	0.00792581343962259	0.248790547977568
HNRPUL1	0.335619907078044	10.58890474	3.82764500280883	0.000211295297946987	0.007929960658623	0.246723768113505
LOC645251	0.207427110919538	7.53418272086957	3.8274520673749	0.000211442039796994	0.007929960658623	0.246077798619678
PPM1E	0.462971314246822	7.48814355043478	3.82680208495497	0.000211937113951687	0.00793904289266993	0.243901768627716
LOC649970	0.529796643103448	7.27553371478261	3.82341955384543	0.000214531349613471	0.00802664314149756	0.23258221816273
LOC728715	0.499077216757409	7.4491459626087	3.82097715025656	0.00021642330389451	0.0080877903958959	0.2244135640303
C19orf75	-0.0764917869328476	6.62286002434783	-3.81933899346951	0.000217701146842719	0.00812587003631366	0.218936974149569
GPR153	-0.0767030913793079	7.0940713373913	-3.8184024258258	0.000218434936641883	0.00814357612366431	0.215806707670186
COX6B1	0.334960560526314	13.00617268	3.81741278699229	0.000219212863026959	0.00816288372868241	0.21249970445746
LOC440093	0.386538133787059	9.57835759217391	3.81663391003479	0.000219826967889299	0.00817605254622391	0.20989745251179
ARHGAP11B	0.0925100407441057	6.79507012521739	3.81378876883348	0.000222084150780868	0.00824674145921576	0.200395220983795
NDRG2	-0.602104293859639	9.89823414782609	-3.81357707010573	0.000222252979341102	0.00824674145921576	0.199688405447811
LOC389787	-0.45113379863883	12.4893265295652	-3.81272895533571	0.000222930570936753	0.00826211753515422	0.196857039498656
ECM2	-0.51313153514821	8.39109323565217	-3.80990374939266	0.00022520193688343	0.00833645518951385	0.18742880498244
ZFAND5	-0.451035122504528	12.7861948782609	-3.80938026988569	0.000225625205307312	0.00834228600683371	0.185682448170005
LOC653073	-0.0871227028433097	7.07933108086957	-3.8086210055228	0.000226240466181485	0.00834613632411287	0.183149828425346
SRRD	0.236100360435568	8.51425750173913	3.80859558334304	0.000226261094320667	0.00834613632411287	0.183065036344141
ALAS1	-0.416665980278281	7.88500292521739	-3.80524652120902	0.000228994292581424	0.00843704206387733	0.171898526850823
ACSS3	-0.251579239292195	7.48567816347826	-3.80305144245287	0.000230802714455361	0.00849370223853252	0.164583759279792
NSUN6	-0.4045291045372	8.75096951130435	-3.80136154494622	0.000232204182965783	0.00853527108604087	0.158954648716014
USP47	-0.245047667332117	7.85998055304348	-3.8003165788727	0.00023307484001481	0.00855725415544432	0.155474793778241
KCNMA1	-0.284195269903209	7.30465101217391	-3.79943426348772	0.000233812393487717	0.00857302131209433	0.152537158539988
LOC653498	-0.692667990229879	8.18190896173913	-3.79914998725176	0.000234050500604149	0.00857302131209433	0.151590783782828
BRI3BP	0.280800549606779	8.41313463043478	3.79782285870687	0.00023516514427833	0.00859569805957162	0.147173406167946
CPSF6	0.134887165940718	6.76996957565217	3.79776096878368	0.000235217248038356	0.00859569805957162	0.146967433206257
SFRS1	0.240699797791896	11.3383385521739	3.79536565353606	0.000237242263300051	0.00865961847354874	0.138997686471082
MBNL2	-0.463945868451301	9.44160602	-3.79491171303805	0.000237627890721574	0.00866362034569212	0.137487762831765
PPM1G	0.237585606533573	10.3716685947826	3.79348034122132	0.000238847761836153	0.00869591283235419	0.1327275623763
CALM3	0.390212094827589	12.6146264782609	3.79322306185751	0.000239067655516602	0.00869591283235419	0.131872095653545
MGC3731	0.329681722474289	9.51937264347826	3.79118756607586	0.000240814165891851	0.00873923662968965	0.125105549899595
DSG1	-0.342714467059891	7.23148580695652	-3.79118600459561	0.000240815510327213	0.00873923662968965	0.125100360187891
MSRA	-0.523947259588628	9.38871700521739	-3.79035992739797	0.000241527764297136	0.00875496310514018	0.12235505419292
CKMT1A	0.408916728433154	7.09846738608696	3.78920276278116	0.000242528853228163	0.00878111099386997	0.118510220891178
ZNF18	-0.269400183514823	7.90164735304348	-3.78721638548109	0.000244256513368878	0.00883347489765258	0.11191233280545
ST3GAL6	-0.624393489261944	8.74873962173913	-3.78477883329066	0.000246392568819238	0.00890047080299734	0.103819489647734
C3orf26	0.210149594041134	8.83294506347826	3.78438734091533	0.00024673728825645	0.00890267840880257	0.102520083005094
LOC654053	0.108882027555956	6.85597248434783	3.78377506444836	0.000247277332951298	0.00891192050364432	0.100488077777862
LOC644563	0.368731891863282	9.1740261	3.78283350491227	0.000248110006598327	0.00892315952443122	0.0973637535044647
NR3C2	-0.299372259013912	7.78389392521739	-3.78277966921283	0.000248157696945891	0.00892315952443122	0.0971851316865795
SLC25A23	-0.418188892982453	10.554269766087	-3.78216474542164	0.000248703045420379	0.00893224129652666	0.0951450114739059
IER5	0.308907667150631	8.26320858434783	3.7815338346368	0.000249263755480282	0.00893224129652666	0.0930521180752804
KLHL29	0.454085133121604	7.83362017130435	3.78144997303564	0.000249338376273924	0.00893224129652666	0.0927739478960543
BCL2L11	0.16003386430732	6.91843219826087	3.78121400445395	0.000249548457107256	0.00893224129652666	0.0919912621944725
THOC3	0.28743925057471	8.07095757217391	3.77848045343475	0.000251994405533923	0.00900951752177151	0.0829270828815289
LOC400145	-0.0998728750453717	7.13544051478261	-3.77774663929287	0.000252654881407737	0.00902285481486949	0.0804946925744146
PEX11G	-0.523802646097998	8.63914635217391	-3.77557005412999	0.000254623623537024	0.0090828297346031	0.0732820667991447
IGFBP5	-0.709174471536597	9.59594075391304	-3.77465042105621	0.000255459812601903	0.00910231438976884	0.0702356135140825
TMEM134	-0.238277396249243	9.20639990434783	-3.77106029737029	0.00025874921955917	0.00919683284433404	0.05834816954125
GPR88	1.47462622652753	8.67815350695652	3.77040901063271	0.0002593502482891	0.00919683284433404	0.056192598994679
GFOD2	-0.365286721476101	8.45003361826087	-3.77038570016186	0.000259371784516658	0.00919683284433404	0.0561154534294639
AMZ2	0.29792122604356	9.36026898782609	3.77027216696039	0.000259476700587105	0.00919683284433404	0.0557397227135557
TUBB	0.409770851451897	11.131094546087	3.77016324682127	0.000259577391611607	0.00919683284433404	0.0553792668619373
PNPO	-0.37818421542649	11.8597668921739	-3.7695367852605	0.000260157243862609	0.00920698539130909	0.0533062372042341
UGT1A3	-0.60239767794918	8.16106453826087	-3.76703932064292	0.00026248114709074	0.00927876766703314	0.0450445068834275
C16orf33	0.396861509165159	9.95776789217391	3.76611503917026	0.000263346183616252	0.00929887519673538	0.0419880159067496
ADH1A	-0.641926169691473	14.248511826087	-3.76283019431793	0.000266442436902012	0.00938783911651477	0.0311301214803459
TIE1	-0.17909076215971	7.25028833130435	-3.76280767274759	0.000266463784295329	0.00938783911651477	0.0310557028783007
ODF3L2	-0.204180650453724	7.20566294086957	-3.76154886789874	0.000267659546436884	0.00941351693823615	0.0268967508528046
OR9A4	-0.110687719540225	7.5703005773913	-3.76140936000206	0.000267792380804845	0.00941351693823615	0.0264358986046833
ALDH4A1	-0.47115104969752	9.95735092521739	-3.76041327389921	0.000268742638748647	0.00943635366102773	0.023145799651612
ZNF496	-0.0853390052631537	6.95486803652174	-3.75963183146609	0.000269490368877522	0.009452035943502	0.0205651475118431
PSMD10	0.336758835692681	9.13699778347826	3.75810407723242	0.000270957924367916	0.00949290201320675	0.0155210610983669
C20orf52	0.279980671143385	13.0399618834783	3.75726889628468	0.0002717634012564	0.00949870211349617	0.0127642710603855
TMEM48	0.281156644676349	7.77734164869565	3.75699448287096	0.000272028550743996	0.00949870211349617	0.0118585828852913
ERAL1	0.248712999425287	10.355567306087	3.75652115641249	0.000272486475507996	0.00949870211349617	0.0102965124615411
DNAJB14	-0.148705341379308	7.57366181565217	-3.75638329897543	0.000272619984736958	0.00949870211349617	0.00984158451658423
RANBP10	-0.310933664972778	8.15073714956522	-3.75636630840326	0.000272636443702337	0.00949870211349617	0.00978551672202688
NEURL1B	0.27085683088324	8.5539707373913	3.7551943605355	0.000273774003031529	0.00950334351155061	0.00591863913800772
LOC100130550	0.111801991923778	7.09550684	3.75509250238253	0.000273873084929735	0.00950334351155061	0.00558259929838023
NKIRAS1	-0.315569739534169	9.13360291913044	-3.75479313329108	0.00027416449151138	0.00950334351155061	0.00459499283377429
KDELC2	0.41850919125832	8.42920699217391	3.75474051909186	0.000274215736703905	0.00950334351155061	0.00442142704298032
SLC13A5	-1.08822112713248	11.719120986087	-3.75436938646346	0.000274577470975361	0.00950334351155061	0.00319717374447848
ALDH1L1	-1.11766998194192	11.4817275730435	-3.75436052912026	0.000274586109552942	0.00950334351155061	0.00316795721946495
ASB13	-0.420865979522075	8.48713672956522	-3.75315051960384	0.000275768661844153	0.00953375998232358	-0.000822835280031242
CSPG5	0.21092209525106	7.02899122434783	3.75127580370251	0.000277610390830952	0.00958687324375622	-0.00700395654656738
TMSB15A	0.273182848094374	6.65685341391304	3.7503648216842	0.000278509553579032	0.00960735538065868	-0.0100066873980387
CYP3A4	-1.45492247849365	10.7466494365217	-3.74962442885658	0.000279242376351703	0.00962206085187299	-0.0124467139455717
LOC100130932	0.286882825710823	8.73378676173913	3.74891819169916	0.000279943098157021	0.0096356291603586	-0.0147738289412596
LOC648695	0.336092704234727	7.87001772086956	3.7485275882291	0.000280331367784316	0.00963748801097379	-0.0160607562943937
TMEM166	-0.639766855595889	11.0146780982609	-3.74824646067488	0.000280611131917748	0.00963748801097379	-0.0169869271747833
CCPG1	-0.416026033968542	8.79314375565217	-3.74713319388575	0.000281721604574797	0.00966505233793164	-0.0206540394118297
PKM2	0.533442831336962	7.66802668521739	3.7460338986425	0.000282822233142469	0.00969221912726555	-0.0242742987257474
PDSS1	0.268801307168787	8.10692496086956	3.7454457181164	0.000283412801993522	0.0096955912551239	-0.0262109880843209
F7	-0.458778305051423	8.96024654782609	-3.74532081426073	0.000283538363613894	0.0096955912551239	-0.026622225899942
LOC648541	-0.0896213554143968	6.96977222173913	-3.74473575834825	0.000284127203763912	0.00970515457383349	-0.028548342530514
LOC400013	0.283214470235936	8.93613457130435	3.7430275958414	0.000285853063838311	0.00975349296407438	-0.0341706038851202
LOC340527	-0.0486523054446453	6.69111046869565	-3.74101005804189	0.000287904321162373	0.00981281709620852	-0.040808577091398
DDX39	0.371990173532962	9.69759812956522	3.73949209646153	0.000289456854084858	0.00984950257370456	-0.0458010420774171
FAM20C	-0.281950940925586	8.25410017043478	-3.73934453831604	0.00028960819583732	0.00984950257370456	-0.0462862660268959
HIBCH	-0.402344529098613	10.1326754008696	-3.73887917244907	0.000290085986398879	0.00985507489074372	-0.0478164578675431
SLFN13	0.182420172988505	6.98353691565217	3.73721935384805	0.000291796219508704	0.00990245959632188	-0.053272980563019
HNRPA2B1	0.224887942437991	12.6944003165217	3.73524791905019	0.000293839965616226	0.0099610479056792	-0.0597514677077831
RANBP6	-0.180537366364184	7.74609497913043	-3.73309943203987	0.000296082723382813	0.0100262489425134	-0.0668087505572439
C1orf174	0.255456848608596	9.07907511304348	3.73266901987486	0.000296533969683251	0.0100307088818178	-0.0682221749444887
RCC2	0.405538279643068	9.79878496956522	3.73026211205783	0.000299069435767095	0.0101055852079278	-0.0761238465143261
C6orf162	0.167473195432544	7.17618439304348	3.72911199973518	0.000300288227890505	0.0101358578082912	-0.0798981650598023
SH3BP4	-0.502906051542647	9.84237388434783	-3.72782397990937	0.000301658756245388	0.0101711815438227	-0.0841239779547456
DDX23	0.181052663853603	8.92476598608696	3.72699359556126	0.000302545477678032	0.010190134216514	-0.0868477499470757
MYLK	-0.327570752934059	8.04932742695652	-3.72643204323128	0.000303146529232603	0.0101994348329482	-0.0886894489300412
TMEM54	0.508490225771328	7.83484725478261	3.72432096620999	0.000305416247565955	0.0102647981020802	-0.0956111227270986
SSR1	0.31246179833636	10.5749284747826	3.72052715588348	0.000309535724356728	0.0103921239821198	-0.108042358039894
EHHADH	-0.728549006079854	10.0493106547826	-3.71842459738928	0.000311841411823823	0.0104583480326513	-0.114927588244693
FAM43A	-0.667493287023593	8.21695934086956	-3.71781783077176	0.000312509821260282	0.0104639328141804	-0.116913997229777
UAP1L1	0.232675894888087	7.13980242173913	3.71766841992843	0.000312674619467401	0.0104639328141804	-0.117403093846642
ZNF428	0.316290809981856	11.6612490965217	3.71603076693636	0.000314486340367419	0.0105133553892158	-0.122762948167109
LOC100128761	-0.301189817422864	7.17486941913043	-3.71452089818368	0.000316165511780518	0.0105582463620237	-0.127702946421534
NCAPH	0.078497496581968	6.73785616	3.71354619409738	0.000317254022566323	0.010583337962146	-0.130891157321297
RDM1	0.134544892770718	7.13220985652174	3.7110042027418	0.000320109562101859	0.0106672603651162	-0.139202817811443
FABP4	-1.01515826403508	8.74499554956522	-3.71062839080951	0.000320533791807067	0.0106700702636433	-0.140431249527584
THOC6	0.2440590245614	7.89991888608696	3.70985148038422	0.000321412486404497	0.0106870065421097	-0.14297046017505
BLCAP	-0.413982501663641	9.79162807826087	-3.70957700966549	0.000321723461574773	0.0106870065421097	-0.143867425692119
MAPRE3	-0.310567628765876	8.07060134	-3.70817574230371	0.000323315548031238	0.0107285395013199	-0.148445935210841
CAT	-0.509234709588624	11.6433004626087	-3.70777571797261	0.00032377141500945	0.0107323215296321	-0.149752729245379
ST6GALNAC6	-0.397063246975195	8.69599426086956	-3.70573508108999	0.000326106420789845	0.0107983192563439	-0.156417340080953
SNHG6	0.611452478312161	10.966254613913	3.70365496210449	0.0003285030309367	0.0108662156418693	-0.163207946741489
YWHAH	0.301694746097999	12.1929441843478	3.70263980365936	0.000329678700295844	0.0108936253484072	-0.166520877911514
SLC44A1	0.41329918750756	10.2697203286957	3.70047095881823	0.000332203848297964	0.010965521558277	-0.173596442269823
CCDC14	0.348616790411372	9.49445192347826	3.69931145000543	0.000333561354409143	0.0109898395476039	-0.177377853963441
OR3A2	-0.0617869942831231	6.80954736782609	-3.69924376479727	0.000333640759735801	0.0109898395476039	-0.177598561596275
LOC647246	-0.0715815452208108	6.89223637391304	-3.6978375890111	0.000335294482280066	0.0110327348985886	-0.182183099117906
TIAM1	0.234239086358136	7.07611423478261	3.69535535255	0.000338232677382593	0.0111177612311172	-0.190272576151113
LOC729617	0.328557406019362	13.1976056356522	3.69188474086689	0.000342381738602572	0.011242369410537	-0.201575989098815
TSPAN31	-0.311614610889286	9.70593232	-3.68970269688316	0.000345014985326001	0.0113169962428093	-0.208678417281957
PPM1M	0.365197677313976	8.52137312956522	3.68789322175786	0.000347213168499942	0.0113772114534256	-0.214565661291404
ZNHIT3	0.323020764095586	9.7003787973913	3.68373700743586	0.000352312569466943	0.0115310022785025	-0.228079606747785
LOC100130015	-0.10983321167574	6.88782096434783	-3.68347106068848	0.000352641272573745	0.0115310022785025	-0.228943927071825
TMEM8B	-0.0819692424682374	7.10042914608696	-3.68280203856381	0.000353469451498829	0.0115460557252859	-0.231118016106138
CTR9	-0.224654613702358	7.72546097130435	-3.68180545704725	0.000354706532236418	0.0115744207416148	-0.234355985206608
RALY	0.324730918935268	9.61488086521739	3.6768011429859	0.000360980770421056	0.0117669235350855	-0.250604994025434
SCARNA7	-0.111822963581369	7.12569108086957	-3.67576397186855	0.000362294226594477	0.0117919822752036	-0.253970520359427
C6orf129	0.362681006745312	9.57924551391304	3.67553118500493	0.000362589645415949	0.0117919822752036	-0.25472579029692
LOC100133213	-0.0623055372958277	6.78865529913043	-3.67473112643843	0.00036360670270114	0.0117919822752036	-0.257321269989975
KIF2A	0.18369978233515	7.67890828956522	3.67472482485813	0.000363614724165488	0.0117919822752036	-0.257341711263447
LOC648822	0.16153214258923	7.25115198521739	3.67471458861917	0.000363627754528274	0.0117919822752036	-0.257374915853487
PI4KA	0.0755598006352098	6.91761781565217	3.6742786901078	0.000364183048240285	0.0117932822981492	-0.258788827940362
ELOVL7	0.185704167211131	6.94714070521739	3.67400195962102	0.000364535993585353	0.0117932822981492	-0.259686382759073
BUB3	0.255252530792504	10.0684282269565	3.67379911254176	0.000364794912920994	0.0117932822981492	-0.260344268530039
C9orf103	-0.503224704627947	9.8414484173913	-3.67261640346408	0.000366308025924597	0.0118300156808632	-0.264179533677686
STOX1	0.21495454449486	7.09272822347826	3.67018925940201	0.000369431859167671	0.0119186387370322	-0.27204719188394
GTSE1	0.271128787386572	7.46822395391304	3.66907643642243	0.000370872528302556	0.0119450426614299	-0.275653074731204
HIST1H2BF	0.143158857410768	6.66760347130435	3.66896943907768	0.000371011327925014	0.0119450426614299	-0.275999733227977
KBTBD9	0.285352942135511	7.36438310782609	3.66769098487281	0.000372673580813163	0.0119773692057758	-0.280141156611614
MAP2K3	-0.244425311161528	7.59062372695652	-3.6676104762325	0.00037277849428317	0.0119773692057758	-0.280401918291203
ZKSCAN1	-0.238977629189347	7.61235395478261	-3.66658534137371	0.000374116829312052	0.0119885275325087	-0.283721863096921
SLC1A5	0.459615370810648	7.41780539391304	3.66648014053597	0.000374254428348802	0.0119885275325087	-0.284062519444695
CGNL1	-0.616574156624313	11.5893956513043	-3.66634102365873	0.000374436461980181	0.0119885275325087	-0.28451298930906
AATF	0.256498435964915	9.1820172573913	3.66604385292166	0.000374825589063093	0.0119885275325087	-0.285475203297933
PTGFRN	0.332248161433761	7.97284052521739	3.6658837981213	0.000375035329773616	0.0119885275325087	-0.285993421968585
CCDC137	0.127938503962493	7.12238122347826	3.66493743317484	0.000376277748523712	0.0120160069215746	-0.289057159173681
ABCC2	-0.55342756569873	9.54566137913043	-3.66436764429641	0.000377027664637976	0.0120277189234255	-0.290901479114326
MARCKSL1	0.665240361131275	9.63632411565217	3.66241119612449	0.000379613391291311	0.0120979126558635	-0.297232489163059
SF3B4	0.358749388445256	11.2434303556522	3.65868557610459	0.000384583832977508	0.0122438854979685	-0.309281139377782
MT1X	-1.04067526733212	12.1062010034783	-3.65804756110262	0.000385441180028977	0.0122587478037382	-0.311343512146887
NOL7	0.29162232843316	11.3610900617391	3.65656772483211	0.00038743671452692	0.0123097428195491	-0.316125969148475
FAM13A	-0.525674167725345	7.74926129565217	-3.65578949818649	0.000388490060562621	0.012330729515795	-0.318640390433178
LOC399959	-0.424244914307319	7.50285127043478	-3.65470543449281	0.000389961882867102	0.0123564573811659	-0.322142258137229
BTBD15	-0.192060148578339	7.90715100086957	-3.65461279736919	0.000390087899867332	0.0123564573811659	-0.32244146737764
ALG10	0.102591698457349	6.94623581043478	3.6534490760242	0.00039167423166977	0.0123941994015582	-0.326199670121746
GPHN	-0.314503630338775	8.1710004626087	-3.65197710238618	0.000393689507025329	0.0124324709665963	-0.330952015232489
LOC649540	-0.141005011524499	7.0776439026087	-3.65173775964721	0.000394018116860791	0.0124324709665963	-0.331724603533394
PRKAG2	-0.228105370568662	7.68215015478261	-3.65169866041345	0.000394071823508754	0.0124324709665963	-0.331850810429744
HSPA14	0.227891831639447	8.64146848521739	3.6506980266649	0.000395448652713087	0.0124378209145548	-0.335080355294009
DCXR	-0.784188424621892	12.5808513991304	-3.65059312316062	0.000395593258851818	0.0124378209145548	-0.335418890950188
PRKDC	0.286291824016939	8.26753793391304	3.65044552308596	0.000395796805610053	0.0124378209145548	-0.335895200376204
SNORD71	-0.372210513218387	7.28074029652174	-3.6502142505199	0.000396115939648601	0.0124378209145548	-0.336641492705497
TCF7L1	0.255192995069572	7.15450798173913	3.64967340863261	0.000396863200811664	0.0124378209145548	-0.338386587489761
TMEM140	-0.420323717362372	10.134980046087	-3.64957610109186	0.000396997788578192	0.0124378209145548	-0.338700540975663
USP48	0.128789462159713	7.44127002	3.64956368954517	0.00039701495831238	0.0124378209145548	-0.338740585171695
LOC728937	0.228145662825172	14.0624264747826	3.64691193392306	0.000400699472197381	0.0125407349269671	-0.347293661401292
CC2D1A	-0.161178640199635	7.47341576521739	-3.64393132716244	0.000404879537740604	0.0126589378179435	-0.356901582104293
CD2BP2	0.317242401330912	10.3014834617391	3.64187015003415	0.000407794275216535	0.0127373831774351	-0.363542121652352
CFLAR	-0.280425123169987	10.1538935573913	-3.64070278680914	0.000409453854723961	0.0127765069121669	-0.3673017280191
PHIP	0.310974501361168	9.50283026521739	3.63826703647919	0.000412937235770007	0.0128689681224262	-0.375143238595114
MAPRE1	0.423999365154272	10.2772276208696	3.63805839819069	0.00041323691081538	0.0128689681224262	-0.375814723990902
C17orf79	0.282217409013919	10.401945286087	3.63764274546728	0.000413834541933345	0.012873676832054	-0.377152378046198
LOC644300	0.0891342457652762	6.86729619130435	3.63721316783506	0.000414453053749076	0.012873676832054	-0.378534718623342
CLPX	-0.24319996188748	9.2810964826087	-3.63709840802195	0.000414618434494174	0.012873676832054	-0.378903983162885
EXPH5	-0.323726522202058	7.30037148	-3.63513253000472	0.000417461182093083	0.0129491343548261	-0.385228194340227
AXIN1	0.277756653841505	7.81948285826087	3.63281715659286	0.000420832964264192	0.0130321527430751	-0.392673269964697
LOC642377	-0.174802814700545	7.64666786695652	-3.63238924871457	0.000421458922750277	0.0130321527430751	-0.394048796609434
SMARCB1	0.277942837507563	8.81440590956522	3.63226916974902	0.00042163473662827	0.0130321527430751	-0.394434772178069
PPP2R3B	0.114094207017545	6.96186944173913	3.63215757090567	0.000421798196520158	0.0130321527430751	-0.394793480657261
ZNF271	0.213819622988511	8.26169387130435	3.62997999505297	0.00042499973506976	0.0131181579976154	-0.401791050251551
POLE4	0.371660571929825	10.8890319704348	3.62819672104432	0.000427638665203227	0.0131866457164976	-0.407519076634003
PGRMC2	-0.286665161161523	11.6317562034783	-3.62682318014897	0.000429681821343088	0.0132245156130151	-0.411929490782697
ZNF207	0.216208813248638	10.3087185234783	3.62680472182299	0.000429709341061942	0.0132245156130151	-0.411988751143549
USP38	-0.35761703354507	9.61427302782609	-3.62645523318377	0.000430230712183893	0.0132275928365961	-0.413110737683748
RIPPLY1	-0.498978147912882	7.52387516521739	-3.62304662866167	0.000435347178290792	0.0133655724140093	-0.42404912861489
C14orf143	0.180217145946763	7.38516123913043	3.62289898946873	0.000435570086315554	0.0133655724140093	-0.424522726949946
ORC1L	0.118033795886268	7.30495157304348	3.61715798892196	0.000444322123668755	0.0136208161953964	-0.442926932282404
CIT	0.0830631752873616	6.41020983478261	3.61542691438307	0.000446993571327054	0.0136893416561244	-0.448471794644822
CLDN5	-0.803290461857229	8.50225511043478	-3.61427766968107	0.000448775501428811	0.0137305182898166	-0.452151819194634
HSF2BP	0.151264185662435	6.83971450521739	3.61396035260412	0.000449268690763371	0.0137322234389026	-0.453167744944041
CLK1	-0.244687364851789	8.80868877913043	-3.61180196585248	0.000452636980510164	0.0138111873052719	-0.460076186788561
NRIP1	-0.296696716727155	9.61001627391304	-3.61157785979139	0.000452988076108206	0.0138111873052719	-0.460793305640788
EFTUD2	0.300665420175445	10.0102798191304	3.61146051213229	0.000453172021421109	0.0138111873052719	-0.461168793348942
TMED2	0.229589709951602	11.797265206087	3.61111237699276	0.000453718147322633	0.0138144193623713	-0.462282695417443
GLUD1	-0.511164293284942	13.1749509895652	-3.60867119278447	0.000457565191828528	0.0139180512952416	-0.470091183486725
SNORD8	-0.227711355353902	7.18295981652174	-3.60746435476343	0.00045947840942989	0.0139422611748285	-0.473949889226314
PLXNC1	0.129946162552931	6.89339606347826	3.6074359635653	0.000459523509314359	0.0139422611748285	-0.474040654045187
LOC648294	0.361745774077438	11.7791362017391	3.60732894177817	0.000459693552800086	0.0139422611748285	-0.474382790673335
ABCA9	-0.228363664882031	7.29284175478261	-3.60477626097059	0.000463767097856533	0.0140287600134334	-0.482541042433325
SIL1	-0.34245737967332	10.326385113913	-3.60470836990693	0.000463875902188386	0.0140287600134334	-0.482757956755814
AFMID	-0.369737214640047	8.79699571130435	-3.60470192147494	0.000463886237900794	0.0140287600134334	-0.482778559553274
LOC652834	-0.11357091197822	6.68094774782609	-3.6013323750365	0.000469316909156013	0.0141793331042506	-0.493540297173121
COPA	0.284463035753182	12.00964236	3.59969366288297	0.000471979672807515	0.014246071066443	-0.498771173205989
AFM	-0.731973412462192	12.3367924765217	-3.59886791781595	0.000473326839862658	0.0142672051027699	-0.501406290456374
ZNHIT1	-0.311641948578341	11.9484316217391	-3.59870757444723	0.000473588854037343	0.0142672051027699	-0.501917922586058
SLC1A1	-0.441058856563819	7.59705749478261	-3.59774212898095	0.00047516937035302	0.0143010946354282	-0.50499813531098
EXD3	-0.131612520114943	6.91911192173913	-3.59688946484774	0.000476569397897144	0.0143186585021465	-0.507717979209893
DYNLL1	0.319054931518462	11.4844423669565	3.59683118838702	0.000476665226808418	0.0143186585021465	-0.507903851889825
AOC3	-0.174664100211738	7.37928744695652	-3.59648686736718	0.000477231794694264	0.0143219725308295	-0.509002014518029
SEC61G	0.32632234730792	12.4557484773913	3.59450869939399	0.000480499148614678	0.0144062547986279	-0.515309483181166
LOC645070	-0.0647059958257676	6.85231397043478	-3.59105370622112	0.000486256539490103	0.0145573123384815	-0.526319267498454
CTDSP1	-0.229195870931632	9.47734812521739	-3.5908472849067	0.000486602574588825	0.0145573123384815	-0.526976789937192
VPS26B	-0.252700102359347	8.77827071043478	-3.59065288372848	0.000486928672403094	0.0145573123384815	-0.527595996715612
MRPL51	0.308713186721112	11.3937756052174	3.59037623549612	0.000487393091339428	0.0145573325692065	-0.528477131016085
CXorf57	0.529812699485785	7.90621448695652	3.58917254749221	0.00048941863979542	0.0146039358572415	-0.532310292343672
TCP1	0.266413526799761	9.24299207130435	3.58875306413416	0.000490126406982413	0.0146111662313247	-0.533645903327069
FMO2	-0.18938775816697	7.20273163043478	-3.5877847845398	0.000491763816350883	0.0146460701698962	-0.536728377059832
FIGNL1	0.182939787628555	7.20020549826087	3.58659878402531	0.00049377644421618	0.0146867272485638	-0.540503055806799
ZNF3	-0.0844289999395027	7.16249048608696	-3.58642931392462	0.000494064667404142	0.0146867272485638	-0.541042346679703
ZCWPW2	-0.118745526255294	6.96953792521739	-3.58606034654667	0.000494692731718828	0.0146914849019733	-0.542216411494957
COL22A1	0.767201513914094	7.41340489130435	3.58453816106772	0.000497291811768041	0.0147547138593673	-0.547059035574891
GPR175	-0.190301066908654	8.64890834869565	-3.58408583396468	0.00049806662749683	0.0147637483510415	-0.548497737521147
DNMT3B	0.0787904631881444	6.99347086608696	3.5835633612554	0.000498963018705275	0.0147763661511107	-0.550159369850467
C6orf150	0.125306791409558	6.52257129391304	3.5811399576935	0.000503140743898304	0.014886042499257	-0.557864061793437
SMAP1	0.150519670296432	7.69843510869565	3.57982677150548	0.000505418335948691	0.0149393474423403	-0.562037326050409
MGC35361	-0.132729197217182	7.46867164347826	-3.57861751115445	0.000507524287702179	0.0149874834574403	-0.565879241738614
USP37	0.163997494555356	7.86914700434783	3.57806956543683	0.000508481272308956	0.0150016312209121	-0.567619769011906
LAMB2	-0.466825779824557	9.6462815373913	-3.57766763090506	0.000509184332286211	0.0150082679575553	-0.568896363031527
TMEM47	-0.627297453992739	9.07953767565217	-3.57588012319081	0.000512322157913807	0.0150865899240828	-0.574572329012534
LOC644602	-0.0723911128856587	6.68593045304348	-3.57520364699614	0.000513514413226439	0.0151075266594106	-0.576719790844959
NUP62CL	0.387924516061708	7.36242534521739	3.57454887706678	0.000514670907243031	0.0151273730798371	-0.578798038901297
HAUS8	0.155313652510591	7.1716971426087	3.573864265233	0.000515882739714632	0.0151488073736034	-0.580970681897233
LOC100130701	-0.17940364056261	7.84700258347826	-3.57182384682942	0.000519510488878229	0.0152133248484419	-0.587444068280405
MYH10	0.516157880066549	10.4076516391304	3.57151995855312	0.000520052841595145	0.0152133248484419	-0.588407925969624
HES6	0.603890968663039	8.66099248521739	3.57128483111553	0.000520472842887837	0.0152133248484419	-0.589153646700055
CCDC5	0.167435441530553	7.30131150782609	3.57092612396718	0.000521114208060129	0.0152133248484419	-0.590291232643912
VWF	-0.864375111191769	11.0345873591304	-3.57091899507404	0.000521126962016574	0.0152133248484419	-0.590313839938639
PDE7B	-0.325199158318209	7.31141220608696	-3.57075571063084	0.000521419166978391	0.0152133248484419	-0.590831641145114
RHOD	-0.427352517150632	9.32828591826087	-3.57064363401718	0.000521619822717523	0.0152133248484419	-0.59118704319551
ARFGAP2	-0.228836598396851	8.76236133391304	-3.57045541825771	0.000521956957783182	0.0152133248484419	-0.591783867342894
DENND4A	-0.158248012189954	7.51554623391304	-3.56972932015826	0.000523259484975358	0.0152371414590552	-0.594086058947178
SELENBP1	-0.6635250215366	10.1698372530435	-3.56697074120301	0.000528236053501713	0.0153678016269437	-0.60282910790126
LOC285741	-0.49508096820932	10.399431553913	-3.566464196825	0.000529154718652819	0.0153802738641024	-0.604433966764732
EIF4EBP1	0.181804573744706	7.26526103565217	3.56584244186948	0.000530284390736313	0.0153988504251652	-0.606403593475503
CCND1	-0.827263674621898	11.4144191078261	-3.56546019226739	0.000530980033117352	0.0154048005726311	-0.607614367371097
SPTBN1	-0.533255850090745	9.60207132347826	-3.56478123909339	0.000532217760188688	0.0154264521792088	-0.609764693753428
ATP6V0E2	-0.695446553085301	11.2152293782609	-3.56352098025657	0.000534522426450962	0.0154608560762799	-0.613755220907806
PMS2L1	-0.0813664137023524	7.13470117913043	-3.56342585696882	0.000534696762563379	0.0154608560762799	-0.61405637697866
C18orf56	0.655852124531158	8.95810162956522	3.56315152527312	0.000535199841474957	0.0154608560762799	-0.614924862998934
LOC652904	0.131405350120991	6.90185330434783	3.56262026793505	0.000536175350150264	0.0154608560762799	-0.616606579148298
TNKS2	-0.131252084603753	6.96317559652174	-3.56261959582422	0.000536176585360145	0.0154608560762799	-0.616608706615278
CCT6B	-0.255874533212336	7.46002693826087	-3.56248492362104	0.000536424141055313	0.0154608560762799	-0.617034985021879
PFAS	0.26424999491833	8.47843949478261	3.56225209571247	0.00053685238199309	0.0154608560762799	-0.617771925765337
SIRT5	-0.270174027071986	8.51957321304348	-3.56147977720184	0.000538275221051065	0.0154876237067039	-0.620216173270297
ENPEP	-0.350388701633392	8.04117318521739	-3.5607383336589	0.000539644527486939	0.0155128034453686	-0.62256231000986
TUBB2C	0.400217674379924	10.3981582	3.55967107711744	0.00054162132255216	0.0155467436909428	-0.625938727981896
DNCL1	0.25674555916515	12.7068830669565	3.55931510689889	0.000542282176649892	0.0155467436909428	-0.627064711127998
C16orf35	0.207912229310348	7.94665361913043	3.5592995949194	0.000542310991735924	0.0155467436909428	-0.627113775629754
MMP14	0.0957252383242571	6.95500840695652	3.55773246077776	0.000545229562837107	0.0156161507363318	-0.632069754113073
RPS26	0.283986136206897	10.1024065095652	3.55639726650337	0.000547727866876561	0.0156639967151105	-0.636290863043965
OTX1	0.165116023714457	6.54027316782609	3.55630651102449	0.000547898072479098	0.0156639967151105	-0.63657773333694
PDE2A	-0.196452482365397	6.93916230521739	-3.5552972875025	0.000549794167958995	0.0157039023898096	-0.639767409238597
DDX46	0.243012606926802	8.28163212173913	3.55452609427402	0.000551247232069043	0.0157310926017085	-0.642204298150084
PPM1D	0.283891988445246	8.22790652260869	3.55151001945029	0.000556964924236187	0.015874237894403	-0.651730727756076
PIF1	0.131392050574715	7.09685383826087	3.55134744783322	0.000557274701654362	0.015874237894403	-0.652244035540457
ANKLE2	0.263510666999396	8.44305595391304	3.5510495667492	0.000557842730824929	0.0158760119341118	-0.653184524276994
ITGA7	-0.128733483030851	7.30843513652174	-3.55059722144459	0.00055870635247658	0.0158861876001742	-0.654612576777479
ZIC2	0.814944198185119	8.07147016	3.55017113311815	0.000559520997764819	0.015894953521118	-0.655957603393204
SORD	-0.545874702359344	9.5554923826087	-3.54835794297743	0.000563000214648185	0.0159658095998901	-0.661679833719443
NME1	0.316565794555361	11.106187613913	3.54834119984083	0.000563032436911163	0.0159658095998901	-0.661732662366557
ZNF668	0.176813719963702	7.9120473426087	3.54747073653461	0.000564710047274163	0.0159790135020623	-0.664478910783304
LOC729687	0.146021083454325	7.24015432434783	3.54736384648186	0.000564916377155934	0.0159790135020623	-0.664816104067018
GPR116	-0.48747102365396	9.38526457913044	-3.54730750277528	0.000565025166044064	0.0159790135020623	-0.664993841566447
MYOM2	-0.455987665214764	7.26119820521739	-3.54685851124676	0.000565892789136121	0.0159891454039352	-0.666410115027175
LOC339766	-0.458927715486992	7.3920534973913	-3.54638150173009	0.000566815930614478	0.0160008263290639	-0.667914610131929
EPHA8	-0.0870801913188126	7.13970800869565	-3.54604890705848	0.000567460431040223	0.0160046274849808	-0.668963523129206
SKP2	0.410403625771327	8.89502621826087	3.54558679540113	0.000568357056579455	0.0160110275428057	-0.670420767107712
FTSJ1	0.150781623321233	7.64019386869565	3.54540639066839	0.00056870745469174	0.0160110275428057	-0.670989622487777
ZCCHC6	-0.689249037447061	8.82247648173913	-3.54491840525997	0.000569656284803691	0.0160233695665526	-0.67252823091971
BOLA3	0.320230317967331	10.5638715773913	3.54377486909589	0.000571885609584117	0.0160666028528885	-0.676133115855661
RPL36A	0.206522943496676	7.35480962521739	3.54360527119073	0.000572216940827924	0.0160666028528885	-0.676667677466829
CYP4A22	-0.339393486811852	7.16184353217391	-3.54216221139219	0.000575043477661764	0.0161315369144597	-0.681215282275341
SLC25A19	0.279149532395643	8.41024931913043	3.54085270409518	0.000577619817368901	0.0161893425777028	-0.685340734791431
SLBP	0.293476348154872	9.15609923478261	3.53992185449947	0.000579457797751966	0.0162259727235632	-0.688272528973394
MDC1	0.326903024137936	9.31500137043478	3.5394399673235	0.000580411458918123	0.0162259727235632	-0.689790033965362
SBDS	-0.261158363611617	9.60710506347826	-3.53940665376326	0.000580477441577568	0.0162259727235632	-0.689894935191674
PWP1	0.186609524379913	9.91271420608696	3.53846627837798	0.000582342921746142	0.016263635815421	-0.692855762339906
C21orf34	-0.382945390078643	7.76489695043478	-3.53809400982797	0.000583082974746749	0.0162698290313557	-0.694027698109655
RGL1	-0.454857660163336	9.46382888260869	-3.53597130167962	0.000587319799833431	0.0163734954143617	-0.700708297134791
SIP1	0.175685701058678	7.61051816	3.53520331150156	0.000588859811748677	0.0164018618905082	-0.703124530988395
GPX7	0.651442988626736	8.17966468521739	3.53359881530721	0.000592089524427942	0.0164772005862744	-0.708171208196227
POLR2D	0.248302081941922	8.53310033739131	3.53282110342111	0.00059366099541201	0.0165002144134393	-0.710616713327756
SH3BGRL2	-0.4526517515124	10.9270091391304	-3.53266950866346	0.000593967770608976	0.0165002144134393	-0.711093351005033
APCS	-0.811118757199036	13.4179204643478	-3.53219869908464	0.000594921479215332	0.0165120956269217	-0.712573545870635
LOC348021	-0.160151527737447	7.12002646608696	-3.53176145837482	0.000595808481183317	0.0165221060360649	-0.713948061138109
C2orf42	-0.249460792558985	8.94113854	-3.53055064231923	0.000598271298163424	0.0165757584471739	-0.717753687380565
MTAP	0.217329011010291	8.44508942434783	3.52658851534597	0.000606397587594719	0.0167860905398464	-0.730199460294925
LOC641996	-0.102196572050816	7.14410924	-3.52305338059316	0.000613735861457466	0.0169742576449439	-0.741294533489485
MSX1	0.45271705359952	7.84124204695652	3.52223177905912	0.000615453299815538	0.0170067733578429	-0.743871866821963
C1orf189	0.106318892831218	6.92910548173913	3.52156870820194	0.000616842655344883	0.0170190162122003	-0.745951544483475
HNRNPR	0.26973800686631	9.82361032086957	3.52128136385305	0.000617445655752708	0.0170190162122003	-0.746852683587899
VPS41	-0.24377323327284	9.12842117043478	-3.52124460285376	0.000617522839848878	0.0170190162122003	-0.746967965317779
HIST1H2BG	0.294690054748942	7.10713858695652	3.52042198151674	0.000619252412087252	0.0170517126910798	-0.749547436719074
RGMB	-0.298171976073808	7.28671997565217	-3.51916995441109	0.000621893581582195	0.0171094315683143	-0.75347245803257
PUSL1	0.242812347852393	7.38151099565217	3.51879924427275	0.000622677635099404	0.017116001439059	-0.754634395034053
CES2	-0.744052651119171	11.3283303721739	-3.5180718506022	0.000624218784240142	0.0171433524550151	-0.756914019813609
PJA1	0.109623807803995	7.10390792347826	3.5173613364191	0.000625727640814988	0.0171697695566637	-0.759140380503291
LOC100132299	0.257487980096798	8.2324783426087	3.51573376096046	0.000629196945914084	0.0172498876237459	-0.764238949308321
RCL1	-0.572082251905622	9.00192092956522	-3.51464937880493	0.000631518445858137	0.0172926218785957	-0.767634852781179
HNRPR	0.221182090623113	10.2950596495652	3.51449134181187	0.000631857452605819	0.0172926218785957	-0.768129698979413
IQCC	0.204353310828797	7.83136218	3.51296940383883	0.000635130967342569	0.0173670698570127	-0.772894285890461
NCOA5	0.217143893980648	8.2801076	3.51269643833757	0.000635719772634823	0.0173680412382765	-0.773748658199401
LOC442181	0.0884646392316988	6.80852482695652	3.51213035286098	0.00063694249773393	0.0173863147359702	-0.775520316019665
SIK2	-0.236426762099212	7.61785142173913	-3.50887005595373	0.000644027874399141	0.0175644474415842	-0.785719497426003
UBA2	0.165028816545675	7.45694343478261	3.50729490313336	0.000647477590564899	0.0176432022963739	-0.790644324379427
ACCS	-0.501252720961887	8.67053760434783	-3.50670456957785	0.000648774949744631	0.0176632215502461	-0.792489587246054
NUP93	0.27167079071385	8.57080508869565	3.5050062555037	0.000652520957772339	0.0177348932435064	-0.797796782956401
MIR345	-0.0971520454627948	7.35889338608696	-3.50499881892866	0.000652537405506353	0.0177348932435064	-0.797820017561905
SIPA1L3	-0.151728696642469	7.62544003304348	-3.50412192442681	0.000654479604677955	0.0177680111111503	-0.800559482399145
MYO10	-0.300854618088321	7.58859662347826	-3.50393785275387	0.00065488798877388	0.0177680111111503	-0.801134462214792
NR1H3	-0.323014674016935	10.5644025556522	-3.50364536435009	0.000655537401646638	0.0177702716537907	-0.802048050657882
FCGR3B	-0.0904054918330255	7.56850238695652	-3.50289050765763	0.000657216216609771	0.0178004091937854	-0.804405565148455
DCAF7	0.317528448366609	10.1104195226087	3.50262297082863	0.000657812194885496	0.0178011919048712	-0.80524101922658
SLC22A25	-0.4226991908046	7.82500645130435	-3.50067349623234	0.000662170337008585	0.0179026350723182	-0.811327220007946
RAE1	0.18948981346038	7.99847170521739	3.50043673622193	0.000662701473480735	0.0179026350723182	-0.812066192411735
FAM160B1	-0.233034484392016	9.09809874086957	-3.49976141978116	0.000664218652861621	0.0179281923748746	-0.814173761285667
ABHD1	-0.427326979552331	7.36539171913043	-3.49877943866513	0.000666430629924763	0.0179724432164676	-0.817237805602175
LOC729858	0.0630654130671511	6.96486065391304	3.498073428108	0.000668025250701783	0.017984371131531	-0.819440321223841
ABCC4	0.621475199576523	8.02231610956522	3.49800537332049	0.000668179151450571	0.017984371131531	-0.819652610427147
LOC100132521	-0.126925392891712	6.92729265826087	-3.49764139355606	0.0006690028312275	0.017984371131531	-0.820787947789309
OR2A42	-0.0965330221113101	7.2020408373913	-3.49756996508695	0.00066916458480546	0.017984371131531	-0.821010738627971
RPS26L	0.252085249546274	12.453867326087	3.49706620807409	0.000670306415860938	0.0179996481610699	-0.822581891399699
SLC41A1	0.307767396460983	7.3204890773913	3.4962551720424	0.000672148591258751	0.0180336892548748	-0.825111025745982
NHEDC2	-0.154565153145795	7.12533471652174	-3.49579515163505	0.000673195593141909	0.0180463559900236	-0.826545343760323
LOC649495	-0.646735021929821	8.58987533043478	-3.49451674220899	0.000676113311789526	0.0181091066300213	-0.830530557177138
HOXB6	-0.125386637991526	7.21748227478261	-3.49409711709735	0.000677073617087851	0.0181193673606178	-0.831838408396947
PFN2	0.508312192316999	7.42038300521739	3.49331922879731	0.000678857200556001	0.0181413892729156	-0.834262529573433
PRPF4	0.218654328130672	9.44823669652174	3.49323423251758	0.000679052352447386	0.0181413892729156	-0.834527375876495
NUP188	0.18797231122202	7.75770742434783	3.49138595010685	0.000683309106437767	0.0182288984967752	-0.840285297630445
PIGT	0.296395958287967	9.83956502347826	3.49130793689423	0.000683489329129509	0.0182288984967752	-0.840528276964236
EPAS1	-0.360448879915303	10.537470673913	-3.49004124049787	0.000686421866476066	0.0182915694486844	-0.844472908936719
C6orf138	-0.101208445523288	7.23579421913043	-3.48920625867615	0.00068836141312884	0.018327272782278	-0.847072505076683
IGF2BP3	0.764837332577137	7.90912434347826	3.48896217011472	0.000688929370937148	0.018327272782278	-0.847832345361456
LRP1	-0.281582336811855	8.41119790434783	-3.48801485993043	0.000691137802990464	0.0183704545077677	-0.850780888485885
SNORD117	-0.301736719691471	7.53096311652174	-3.48767380774603	0.000691934516977984	0.0183760714233976	-0.851842270287675
ZCCHC24	-0.28889115689655	8.86401332695652	-3.48708213846753	0.000693318736075192	0.0183972683382387	-0.853683394680546
LOC646990	-0.125328713157892	7.05604510086957	-3.48628463031698	0.000695188644257583	0.0184313063613934	-0.85616463990061
DGCR14	0.101725805656388	7.19481473913044	3.48586110376545	0.000696183611461036	0.0184421094914543	-0.857482150285795
ACAT1	-0.590880351421655	12.7249137382609	-3.48554389015708	0.000696929701595786	0.0184463071355762	-0.858468857059569
APBA3	-0.218146475287352	8.81993903391304	-3.48425263113548	0.000699974534017462	0.0185064813949779	-0.862484629314725
LOC729692	-0.151827772081069	7.96397052608696	-3.4840801184232	0.000700382271900664	0.0185064813949779	-0.863021047441557
MACROD1	-0.489692559165157	8.54564744608696	-3.48266032462081	0.000703746491194751	0.0185722312260873	-0.867435001247242
TBCB	0.347837408923173	10.2035894765217	3.48193923676213	0.000705460937481178	0.0185722312260873	-0.869676215182012
BOLA2B	-0.116265581276466	7.15086667913044	-3.48187932582072	0.000705603557488243	0.0185722312260873	-0.869862407642709
ATP5G1	0.332241998820328	11.1475821017391	3.48179123204825	0.000705813316969397	0.0185722312260873	-0.870136182606204
NUP210	0.338151683877799	8.26347039826087	3.48178473064475	0.000705828799742669	0.0185722312260873	-0.870156387235909
VSIG8	0.0846297860254088	6.59850184086956	3.48098613948091	0.000707733038897971	0.0186067402211442	-0.872637964913615
HGFAC	-1.05053917710224	9.91438047826087	-3.48046117874593	0.000708987440075015	0.0186241211141379	-0.874269001721005
DUOXA2	0.322890330338781	7.09112892347826	3.47980172365096	0.000710566183388103	0.018649985838408	-0.876317627832669
LOC100132203	-0.0909831878100427	6.66643708	-3.47889491914011	0.000712742488458512	0.0186780933016613	-0.879134145563426
KATNA1	0.239108479431339	8.35140596521739	3.47885971287098	0.000712827108897142	0.0186780933016613	-0.87924348365839
LRRN2	0.199927392831217	7.02761233826087	3.47825993495286	0.000714270165741095	0.0187002958905577	-0.881106042782831
LOC729841	0.256520975529343	10.9349887843478	3.47796351461893	0.000714984363573735	0.0187033951307859	-0.882026455380726
LOC100128300	-0.087461778886869	7.1084625826087	-3.47677500195812	0.000717854732844237	0.0187628458940162	-0.885716263126613
EIF2S2	0.222754157894743	7.7795302826087	3.47432823570024	0.000723798083763897	0.018902450621824	-0.893309196562044
TTC30A	-0.161720226013307	7.27763433565217	-3.4711916479476	0.000731484802804002	0.0190773887520903	-0.903036523284599
UGT1A4	-0.72744551058681	8.59132084782609	-3.47109935188217	0.000731712148625934	0.0190773887520903	-0.903322648792889
RCAN3	0.114787793254688	6.89662103478261	3.46931233239755	0.000736127105186783	0.0191671958900521	-0.908861350044564
CES1	-0.617719562371438	12.5981562008696	-3.46921112777418	0.000736377886763813	0.0191671958900521	-0.909174955628982
FNDC3A	-0.352986723048996	8.61245994956522	-3.46850304531705	0.000738134740916182	0.0191911883627914	-0.911368904217483
TIMM17B	0.233290839715666	9.17505047565217	3.46834703109618	0.000738522364443693	0.0191911883627914	-0.911852255865345
NDFIP1	-0.317491736358134	9.11709065826087	-3.46550773081948	0.00074561026663551	0.0193593481223782	-0.920645703001781
PIGA	0.28150540305505	8.17235043913043	3.4652572328771	0.000746238661325656	0.0193596510889865	-0.921421228275547
BIRC2	-0.215768719812463	9.55123603565217	-3.46452878893271	0.000748068855312661	0.0193911060587281	-0.923676186336328
DNALI1	-0.455185880641257	8.11662263217391	-3.46403303155426	0.000749316845248301	0.0194074299415754	-0.925210625419951
PTBP2	0.281710194857832	8.3051856773913	3.4633491573911	0.000751041603996604	0.0194283112777835	-0.927327021908751
ZMYM1	0.254351654779191	8.43869197304348	3.46322271879259	0.000751360896155877	0.0194283112777835	-0.927718276584585
TFRC	0.549147097338185	11.3898596008696	3.46217950577073	0.000754000172984924	0.0194805098190697	-0.930945980709132
IFT88	-0.158538718753777	7.55755937043478	-3.46170919369606	0.000755192889093565	0.019495279590079	-0.932400871140024
CUGBP1	-0.152408244373865	7.66186839304348	-3.46145360235587	0.00075584181541522	0.0194959987080519	-0.933191465235371
PRRG1	-0.254389471960077	8.05339750347826	-3.46060756690665	0.000757993576748961	0.0195354485777723	-0.935808082745743
TRRAP	0.273061492952213	10.3134643208696	3.45975684725494	0.000760163060964167	0.0195752901121626	-0.938438667256705
IL5RA	-0.0875761339382937	7.23312006434783	-3.45825340064999	0.000764011402294463	0.0196568456074452	-0.943086329759704
CNTNAP1	0.357898395946765	7.30605418695652	3.45803090446013	0.00076458247544489	0.0196568456074452	-0.943774002350114
DPP4	-0.545554797096184	8.75626854434783	-3.45657552565388	0.000768327859086363	0.0197237634108151	-0.94827128460729
ESCO2	0.0956306333635846	6.53165513304348	3.45653127981348	0.000768441994566175	0.0197237634108151	-0.948407985239371
RAET1K	-0.0561644995462771	6.85693926956522	-3.45542035568112	0.000771312939205001	0.0197795107508737	-0.951839800447531
C8orf81	-0.0741083704174201	6.69168791130435	-3.45520365680837	0.00077187412538053	0.0197795107508737	-0.952509112744526
KIAA1600	-0.265991682244403	9.92184755652174	-3.45363447559772	0.000775949314995962	0.0198677201851862	-0.957354791655152
STIM1	-0.263327119116759	8.97419315130435	-3.45245366129238	0.000779029242116137	0.0199303235038856	-0.961000009930197
DHX15	0.270825526860257	10.5576589921739	3.45218865163	0.000779722046701319	0.0199318035570042	-0.96181796644278
HEATR6	0.200768720235937	7.84238320608696	3.45147767233536	0.000781583596058908	0.0199631331683362	-0.964012164768251
TUBD1	0.208115346763464	7.58723108956522	3.45115383901545	0.000782432869924226	0.0199685774144645	-0.965011446343486
SLC25A39	0.29121784062311	11.7798329713043	3.4506200903532	0.000783834554541102	0.0199880995138909	-0.966658317279001
CBX1	0.283099963974598	7.67218785913043	3.44880093845692	0.000788629612663053	0.0200832960394696	-0.972269728715931
CUL4B	0.205895987295829	8.03425046956522	3.44871861814277	0.000788847249742474	0.0200832960394696	-0.97252359993233
LOC100133913	0.206273786842106	7.07710420086956	3.44704389623623	0.000793287131729128	0.0201799646289376	-0.977687285017285
LOC389049	0.19704727676951	7.51896488695652	3.4467075176362	0.000794181739322464	0.0201863635458069	-0.97872419975264
SOX6	-0.109578995099818	6.77553241217391	-3.44558385453804	0.000797177031896354	0.0202205827355625	-0.982187390915634
SNRPB2	0.276125078856628	10.4282130904348	3.44536375753603	0.000797764976059113	0.0202205827355625	-0.982865635030717
MRGPRD	-0.0647070321234118	6.99206818782609	-3.4452740285242	0.000798004785739487	0.0202205827355625	-0.983142131130494
LOC440896	-0.073278449122804	6.7188648773913	-3.44523668264738	0.000798104616270969	0.0202205827355625	-0.983257209132132
ZNF577	-0.301095651905628	8.61042302695652	-3.44407405033622	0.00080121836713385	0.0202831014215312	-0.986839252999443
RAB18	-0.229645451875372	8.18375437565217	-3.44373793241683	0.000802120680917083	0.0202895812205223	-0.987874642596288
SULT1B1	-0.248767414519055	6.9922688626087	-3.4433465598388	0.000803172530469228	0.020293113886259	-0.989080137667922
AHCY	0.354015532335147	11.8434283113043	3.44320501453052	0.000803553265605426	0.020293113886259	-0.989516094366926
ZCCHC11	0.249405692014518	8.25019071826087	3.44246922110756	0.000805535171859942	0.020312572591317	-0.991782089864683
LOC730841	-0.104194214882031	7.4033953626087	-3.44243852858474	0.000805617943875302	0.020312572591317	-0.991876603972564
LOC731751	0.194781666273443	7.34258413391304	3.44159599549433	0.000807893223307583	0.0203535924340677	-0.994470822026298
BCL2L1	-0.331266070145189	10.301040753913	-3.44061410739867	0.00081055245588065	0.0203794228299437	-0.997493475912498
SET	0.257840281276465	11.2651021286957	3.44037160853306	0.000811210477683276	0.0203794228299437	-0.998239879379393
TRIM69	-0.0504070963399865	6.82143812173913	-3.44023142447251	0.000811591096795799	0.0203794228299437	-0.998671341861627
ACADS	-0.43788580753176	8.79977051826087	-3.44019327688012	0.000811694701838103	0.0203794228299437	-0.99878875114358
LOC644464	0.287132102782817	13.3805184095652	3.4400203285364	0.000812164568196604	0.0203794228299437	-0.999321032100513
LOC652595	0.378684462220209	8.77132042347826	3.43967435982271	0.000813105263977896	0.0203867311034586	-1.00038575073536
LOC645638	0.62598375756201	7.44468789130435	3.43857339740478	0.000816105622519836	0.0204329281857492	-1.00377338590941
SUCLG2	-0.371424651663641	11.5858467191304	-3.43852065273834	0.000816249623934551	0.0204329281857492	-1.00393565797327
CFL2	-0.132830191016337	7.25533523913044	-3.43709560827654	0.000820149275737394	0.0205141879798188	-1.00831912877063
ENO1	0.455586960798545	13.2642346330435	3.43646766351097	0.000821873206634675	0.0205409409470295	-1.01025023522937
APAF1	0.124475416545677	7.90890225391304	3.43610403083753	0.00082287306374995	0.0205495690884445	-1.01136837726144
CYYR1	-0.315472512613431	8.14235194434783	-3.43533857027174	0.000824981538304654	0.0205858469546275	-1.01372179571726
LOC100133503	0.084540511826984	6.9141748626087	3.43465128027172	0.000826879015939874	0.0206168063458051	-1.0158345162114
LOC100129144	0.0987277320326685	6.86654704086957	3.43244714148221	0.000832991931948895	0.0207527378855617	-1.02260770189424
LOC731985	0.358437207682996	12.1219422191304	3.43150009813016	0.000835631465715081	0.020801988374514	-1.02551682794798
C3orf22	-0.0651193038112519	7.04318195826087	-3.43103917623722	0.000836918957004383	0.020817530094552	-1.02693245183888
XLKD1	-0.382693526285539	6.83337532347826	-3.43078351120963	0.000837633908616806	0.0208188171222408	-1.02771760638726
ESPL1	0.282716992135511	7.37667934347826	3.4302301843563	0.000839183218983752	0.0208335549910001	-1.0294167266164
C18orf55	0.293588308348458	9.75488395913044	3.43009781986594	0.000839554237316909	0.0208335549910001	-1.02982315001811
VNN2	0.61921147419843	7.8914186426087	3.42961037359493	0.000840921881074856	0.0208510100859564	-1.03131973778512
SUV39H1	0.315179684059288	9.09349478695652	3.42930926338359	0.000841767761449887	0.0208555104969798	-1.03224413896157
KCNMB3	0.212697801875378	7.02254093478261	3.42783970984318	0.000845907523831706	0.0209415481708211	-1.0367546900205
TMEM195	-0.422041803811256	8.32692324521739	-3.42737348362806	0.000847224884683592	0.0209576330615466	-1.03818536690364
NUP62	0.302309573049003	9.83649266086957	3.42610952890231	0.000850805996735255	0.0210157166137624	-1.04206318632357
CYP26A1	-0.411989759891105	7.10422246608696	-3.42607222237902	0.00085091191156994	0.0210157166137624	-1.04217762531735
WDR57	0.239225668148821	8.21186920695652	3.42573729513315	0.000851863339505861	0.0210226745993935	-1.04320498049889
ALDH5A1	-0.439042474289169	10.2193761086957	-3.42530488653143	0.000853093160959236	0.0210364865794748	-1.04453122944712
LOC644191	0.267014172807016	10.3396971052174	3.42303105503637	0.00085958770293586	0.0211799981027155	-1.05150311038922
ANKRD36	0.0726197290381139	6.65652158173913	3.42171925123223	0.000863355589407984	0.0212526114970165	-1.05552357488989
OTUD4	-0.106362680852991	7.1032782973913	-3.42150021402828	0.000863986238275639	0.0212526114970165	-1.05619476645489
ACBD7	0.109324124258927	6.7928243226087	3.4212990544371	0.000864565795345484	0.0212526114970165	-1.05681114530552
LOC389523	-0.125223035238965	7.34224102173913	-3.41992670197983	0.000868529408700638	0.021333338551269	-1.06101542572316
AKAP11	-0.192243478402902	7.88516763304348	-3.41895165144406	0.000871355903892178	0.0213860306325875	-1.06400171786172
NRSN2	0.465609134936479	7.89129657130435	3.4180680343249	0.000873924810654159	0.0214323232275349	-1.06670737997215
ITGB3BP	0.285798426436783	7.63233381826087	3.41481987922986	0.000883429314799367	0.0216373601725674	-1.07664845283859
RANBP3L	-0.277004550998183	7.09015208521739	-3.41463734025194	0.000883966317124697	0.0216373601725674	-1.07720689111831
UCHL5IP	0.241967838294009	8.08084186782609	3.4145058752488	0.000884353257347776	0.0216373601725674	-1.07760906468329
DR1	0.347351758318212	8.34311837826087	3.41411161684908	0.000885514629976808	0.0216489016741448	-1.07881509213072
LOC653884	0.202450279007868	8.10867952434783	3.41323137746206	0.00088811273456938	0.0216716456694281	-1.08150731653679
LRRC16A	0.188697464398067	7.20126627913043	3.41321824118937	0.000888151561600742	0.0216716456694281	-1.08154748974333
GNB1	0.2706231099516	11.9066854	3.41309494382421	0.000888516070738555	0.0216716456694281	-1.08192455029146
ADNP	0.193123481488207	8.21233111826087	3.41258728503708	0.000890018364102763	0.0216914335928182	-1.08347692525197
XPA	-0.126308481941919	7.75341035565217	-3.41194771717219	0.000891914406064958	0.0217207797678705	-1.08543239954724
ZC3H5	0.224904036146407	8.96844783478261	3.41166825542939	0.000892744079423716	0.0217241313156511	-1.08628675849164
LOC100129297	0.203866327979432	8.15440848347826	3.40946784446053	0.000899302080962582	0.0218667634573946	-1.0930117798597
G6PD	0.611535703902	8.34125752347826	3.40862986870441	0.00090181141697789	0.0218765534600124	-1.0955719229494
CDO1	-0.775347502601324	11.5432447765217	-3.40830349830895	0.000902790517698634	0.0218765534600124	-1.09656889577294
GTF2A2	0.288876696188742	10.6318346452174	3.40829935526899	0.000902802953098705	0.0218765534600124	-1.09658155113536
LYRM2	0.332180509800368	9.31897985043478	3.40817842975294	0.000903165983812191	0.0218765534600124	-1.09695092566383
LOC730051	-0.334866714579547	7.50969855391304	-3.40789526144724	0.000904016620243581	0.0218765534600124	-1.09781583927233
ITGB4	0.160765752661827	6.91053879652174	3.40769205214296	0.000904627523699734	0.0218765534600124	-1.09843648891736
AQP7P2	-0.181002166485173	7.33297539304348	-3.40760209095915	0.000904898095697867	0.0218765534600124	-1.09871124221522
PPP1R14A	-0.316701405807625	8.03875902869565	-3.40747517265886	0.000905279951086494	0.0218765534600124	-1.09909885739493
UFD1L	0.143806504143978	7.1624868426087	3.40680623501874	0.000907295065598641	0.0218841486914707	-1.1011416344645
MRPL53	0.20945303366606	9.71878557043478	3.4067143684749	0.000907572133969575	0.0218841486914707	-1.1014221476874
LOC285908	-0.269820985087718	7.68734269217391	-3.40667672365359	0.000907685693233565	0.0218841486914707	-1.10153709385491
ZP3	-0.142487337084092	7.43082472782609	-3.40596909623679	0.000909822803993644	0.0219188393247617	-1.10369759908873
PHACS	-0.221361565880217	7.19027830347826	-3.40495807072446	0.00091288440720295	0.0219757319221685	-1.10678379709197
CCNYL1	0.204349916606176	7.63080632695652	3.40373864580149	0.000916589956745736	0.0220480270744869	-1.11050515282285
REPS2	-0.187473300120987	7.42834194434783	-3.40329965213687	0.000917927409934317	0.0220632919795162	-1.11184457789073
ZNF330	-0.185017926346033	8.22954526086957	-3.40211990911326	0.000921530738423158	0.0221329544069176	-1.11544342721229
AOX1	-0.87615890057471	11.7118264034783	-3.40136167229525	0.000923853651348612	0.0221717813222357	-1.11775592115546
EPPB9	0.304484649122808	7.60657837826087	3.4010076411297	0.000924940132520565	0.0221808981665035	-1.11883551282627
COPS3	0.250324781790688	10.1443713843478	3.39803720779559	0.000934103416423133	0.0223835422480447	-1.12789002962114
PSMG3	0.237514261373262	7.92646235826087	3.39541456666414	0.000942264577133233	0.0225618820295876	-1.13587905428309
ACVRL1	-0.262046248124621	7.77529396434783	-3.39481494663923	0.000944139856085288	0.0225895535231504	-1.13770489743494
FLJ11827	-0.0769213755293423	6.83039894782609	-3.39266777390732	0.00095088378767093	0.0227168492556475	-1.14424088766642
LIPC	-0.776404500846946	10.2343138730435	-3.39266022330386	0.000950907582489276	0.0227168492556475	-1.14426386575521
ABTB1	-0.225158087658799	8.05638920782609	-3.39152879075986	0.000954479477803648	0.0227848405229919	-1.14770658486456
PBRM1	0.0805652504234722	7.23938161565217	3.39076481447463	0.000956898442302055	0.022825227205398	-1.15003068085899
LRP8	0.0974537349062299	6.80465094521739	3.39016688164674	0.000958795677976333	0.0228531170291231	-1.15184935801062
TMEM199	0.193892405444643	8.1534197026087	3.38924113945112	0.000961740013801829	0.0229059034698431	-1.15466458778053
LOC441876	0.253652695160316	14.430735633913	3.38892584634859	0.000962744743083146	0.0229124489993351	-1.15562326751424
LOC441131	0.223454133091353	9.26220981304348	3.38772109133991	0.00096659295585695	0.0229866056646254	-1.15928577510684
RTCD1	0.245655170447678	8.82669633478261	3.38712402237242	0.000968505449720955	0.0230146514551026	-1.16110049784833
COX7A1	-0.370267862220206	7.8607858826087	-3.38501998569058	0.000975273304084266	0.023157945755302	-1.16749340044194
TMED5	0.319476143375679	11.1134474173913	3.38419200600658	0.000977948732343496	0.0231904980662817	-1.17000824601098
PINK1	-0.362215563732601	9.32763143565217	-3.38413853852909	0.000978121736795799	0.0231904980662817	-1.17017062703613
RHBG	-0.745710419751968	7.37359388347826	-3.38296617870964	0.00098192235978184	0.0232583058025965	-1.17373056509771
NPY5R	-0.0755644339987889	7.07729948608696	-3.38279958478831	0.000982463556249975	0.0232583058025965	-1.17423635560151
TARS	0.311063835571689	10.007089393913	3.38209795696919	0.000984745934320788	0.0232947698751046	-1.17636632282893
LOC100129673	0.512292050453716	8.53707724434783	3.37824480795464	0.000997369044487511	0.0235756112014363	-1.18805710617871
GSTT2	0.382128992982453	7.14746546608696	3.37674662885372	0.00100231800567596	0.0236747663778587	-1.19259977717221
ATP7A	0.13742694310345	6.95804082	3.37575812308282	0.00100559595483851	0.0237343327957411	-1.19559615390547
LOC100134041	-0.0962665617059875	6.95115585217391	-3.37460968813555	0.00100941686356387	0.0238066151496119	-1.19907641271499
LOC400768	0.0911121017241436	6.85977160956522	3.37413950634574	0.0010109851097824	0.0238257008867712	-1.20050099005116
LOC100133576	-0.30188519416213	7.19653928	-3.37305404941239	0.00101461427719457	0.0238932909042872	-1.20378913673044
LOC100130172	0.0590632451300692	6.61880589826087	3.37203786811216	0.00101802289363456	0.0239555896957141	-1.20686664655753
VIPR1	-0.454803065396248	7.61836764434783	-3.37178549075449	0.00101887111580414	0.0239575904091443	-1.20763085532641
LOC220429	-0.0634436452208096	6.88049854173913	-3.3714518477032	0.0010199934832801	0.0239660295162018	-1.20864106827062
PACSIN1	0.40862506137326	7.28870179826087	3.36910077375074	0.00102793536955969	0.0241345693237459	-1.21575739791575
WDR23	-0.316012504809434	8.97649014086956	-3.36867065238702	0.00102939457099442	0.0241507660523809	-1.21705886910748
FBL	0.352469021566844	10.687751266087	3.3665955533778	0.00103646174123997	0.0242984096484421	-1.22333584666323
NIT1	-0.161330841712037	7.81747504	-3.36574738048326	0.00103936344045609	0.0243482520592217	-1.22590058034976
CYP2C9	-0.894832891409557	10.6496942217391	-3.3640603404769	0.00104515765497485	0.0244657300129124	-1.23100034045552
LOC100133333	-0.0868849651845078	6.7388585626087	-3.36279253906091	0.00104953188817192	0.0245387293195565	-1.23483140871579
CPN2	-0.646080757078041	11.4742782147826	-3.36270355325251	0.00104983955516436	0.0245387293195565	-1.23510026356815
HACE1	-0.0803573072292822	7.46201831391304	-3.36183153032107	0.00105285903709841	0.0245846739167724	-1.2377346189208
COMMD2	0.254002260859046	8.93785064173913	3.36168374908806	0.00105337155293106	0.0245846739167724	-1.23818100634359
IFNAR1	-0.265052620235934	9.02213883913043	-3.36014445217267	0.00105872386534835	0.0246912339206167	-1.24282964782161
RAD1	0.100857230762251	7.10856895913043	3.35937914459261	0.00106139440458238	0.0247351386445772	-1.24514021197372
PLXNA1	0.22679928756806	7.45658645130435	3.35754649068788	0.0010678151294128	0.0248663091449534	-1.25067148731093
TXNIP	-0.736429164549302	11.9206499043478	-3.35648909571429	0.00107153626679553	0.0249325657612294	-1.25386177140564
BRCA2	0.0823034122504529	6.49758786347826	3.35624266597392	0.00107240523572812	0.0249325657612294	-1.2546051607215
C14orf80	0.234872192528736	7.52808608695652	3.35606189042882	0.00107304311246602	0.0249325657612294	-1.25515046673682
LOC727837	0.255674753418024	6.85374249217391	3.35312710313676	0.00108344854380885	0.0251557198511122	-1.26399983863728
RCOR2	0.161133357683002	6.84296308695652	3.35203120101735	0.00108735830576063	0.0252095792298139	-1.26730272964791
LOC644291	-0.0512878904718708	6.89506288869565	-3.35202669311538	0.00108737441550661	0.0252095792298139	-1.26731631399169
MRPS23	0.254276943496675	8.52013069913044	3.351025056864	0.00109095948160484	0.025274028846537	-1.27033432582021
INMT	-0.797340533666062	7.45158611217391	-3.35053584354539	0.00109271450119747	0.0252960183680602	-1.2718080974219
NOS2	-0.145688545704775	7.08368065043478	-3.34896259261989	0.00109837638007716	0.0254083514716302	-1.27654637595139
ANKRD33	-0.490641796763455	10.4365524113043	-3.34807972386981	0.00110156571145063	0.0254315264515722	-1.27920458106705
LOC643272	-0.164850794071383	6.99730998347826	-3.34807330508088	0.00110158893082831	0.0254315264515722	-1.27922390512206
EIF4EBP3	-0.216805457259522	7.69338364	-3.34775252265735	0.00110274991590482	0.0254315264515722	-1.28018959654595
FUK	-0.274757524198426	8.65704415652174	-3.34759476512876	0.00110332129692729	0.0254315264515722	-1.28066448598702
NFE2L3	0.312679213067151	7.49682727652174	3.34756504328909	0.00110342897731966	0.0254315264515722	-1.28075395407546
SERPING1	-0.510012516727157	11.692798233913	-3.34571140418165	0.00111016408448273	0.0255679829611133	-1.28633245735884
SH3BP1	0.234361209770112	7.1454791	3.34350567533161	0.00111822866575133	0.0257348358112902	-1.29296727587037
LOC728362	0.194783494978831	7.05199527652174	3.34134392012889	0.00112618568715747	0.0258952483978149	-1.29946634690659
CMAS	0.293305997640656	9.90039322086957	3.34114061969567	0.00112693672029003	0.0258952483978149	-1.30007736950891
SLC6A16	-0.387286800877193	8.02711540521739	-3.34094125155992	0.00112767368225966	0.0258952483978149	-1.30067654397024
MAPK1	0.176264417180883	7.65596052086957	3.34061298615539	0.00112888809498664	0.0259041858112029	-1.30166303827999
XRCC1	0.20125666954023	8.08961096956522	3.33977223015278	0.00113200404692939	0.0259567122258294	-1.30418929351722
PIGU	0.31130789718693	9.86237847565217	3.33891844057021	0.00113517654471227	0.0259784595843299	-1.30675417844974
AP2A2	-0.170661131457952	7.67628704608696	-3.33885716590099	0.00113540454809105	0.0259784595843299	-1.30693823415357
LILRB5	-0.172246765366001	7.38897909043478	-3.33872073299042	0.00113591236976046	0.0259784595843299	-1.30734803883902
LOC728844	0.1296726253781	6.92661936521739	3.338418043084	0.00113703978189635	0.0259784595843299	-1.3082571821031
RPL30	0.277584721143382	14.1061671756522	3.33840447054723	0.00113709035930264	0.0259784595843299	-1.30829794626959
CLOCK	-0.200725331064732	7.7028115826087	-3.33786121293289	0.00113911651343332	0.0260058228895893	-1.30992947113923
DNAJA2	-0.291464934392016	10.8564879113043	-3.3374940181619	0.0011404879313224	0.0260182097762655	-1.31103211650094
ZNF114	-0.0805426824561355	7.00736504434783	-3.3368728740155	0.00114281133285724	0.0260522807187521	-1.31289711760783
LOC651280	-0.0718818375378074	6.81397797130435	-3.33649060521526	0.00114424341907827	0.0260659979450552	-1.31404474806783
POP4	0.245026840290382	8.5432662826087	3.33598978641893	0.00114612216994913	0.0260898629709016	-1.31554812109222
ARHGEF10L	-0.157913145553535	7.46528910956522	-3.3357609494249	0.00114698158067753	0.026090506376122	-1.31623498937252
MOGAT2	-0.153255295281307	7.04149234869565	-3.33461281743343	0.00115130257379433	0.0261698327979563	-1.31968059529477
IL17RC	-0.110934201209922	7.23555325304348	-3.33312854138474	0.00115691123552965	0.0262782927601384	-1.32413354726199
CCDC134	0.111639928917119	6.80559322173913	3.33218386062328	0.00116049423005302	0.0263323092509214	-1.32696682229318
CLEC14A	-0.44337799721718	9.18651309043478	-3.33205940801998	0.00116096702887054	0.0263323092509214	-1.327340029957
SUSD1	0.281908325468843	7.59799262608696	3.33014951184287	0.00116824543407353	0.026478261675814	-1.3330659812066
C11orf1	-0.347112059497881	8.54794286173913	-3.3288861871332	0.00117308327619028	0.0265608740156648	-1.33685200437611
FOXN4	0.471065652540831	7.26093210956522	3.3287560673894	0.001173582627496	0.0265608740156648	-1.33724188976555
TOMM5	0.306849613097402	9.99257132434783	3.32810341670515	0.00117609026216491	0.0265984505905033	-1.33919727661049
MIF	0.400052161705995	12.8525073408696	3.32699525026212	0.0011803595856021	0.0266757867182402	-1.34251670020311
SILV	-0.186554715154265	7.49456018608696	-3.32667578221924	0.0011815930599273	0.0266844516145164	-1.34347347272685
UQCRH	0.463852550181489	11.7749527852174	3.32636437421245	0.001182796575443	0.0266924279652992	-1.34440603378437
LOC729798	0.297438001512408	11.9344601782609	3.32599033710685	0.00118424365385528	0.0267058854440884	-1.34552605304187
PSPH	0.381319462159712	7.82597406347826	3.3255516459967	0.00118594297787097	0.0267162024364604	-1.34683954106034
SLC27A2	-0.621182725226864	11.175563193913	-3.32543291054951	0.0011864033065664	0.0267162024364604	-1.34719502322857
NIPSNAP3A	-0.187864886539622	7.44178992782609	-3.32362608210416	0.00119342891787864	0.0268551449183715	-1.35260320390041
LOC728481	0.324054377495457	12.811437673913	3.32337143347562	0.00119442221007294	0.0268582432638966	-1.35336522173555
QDPR	-0.44926494249848	11.6345475321739	-3.32262496068005	0.00119733839081604	0.0269032807366494	-1.3555987122324
BCAT2	0.585505284331523	8.62283887391304	3.32242027981945	0.0011981391631307	0.0269032807366494	-1.35621105748728
RPUSD1	0.203540762462186	7.85965848173913	3.32118166749661	0.0012029956862534	0.0269930218636029	-1.35991596274987
LOC389137	-0.172279274712642	8.35870184434783	-3.3208748431941	0.00120420156939371	0.0269998555822317	-1.36083355249736
C13orf15	-0.592992179764069	9.88394929043478	-3.32066664564112	0.00120502047308804	0.0269998555822317	-1.36145614914782
PRAP1	-0.657331036721111	10.3099803495652	-3.31995241707261	0.00120783371146715	0.0270435863314304	-1.36359174401553
MLLT11	0.992506564912288	8.20988203652174	3.31889100914803	0.00121202579263534	0.0271181052434895	-1.36676473361328
GATM	-0.800152700665453	11.9120932365217	-3.3185238728723	0.0012134789812938	0.0271312811266336	-1.36786206272698
LOC652045	-0.0947433026618221	7.23682732434783	-3.31721786858935	0.0012186615976595	0.0272277624285618	-1.37176475509177
LOC644021	-0.0600120398064128	6.75563863304348	-3.31688504303238	0.00121998565691296	0.02723795857479	-1.37275912578012
TFR2	-0.45661333136721	9.80083752173913	-3.31512666511293	0.001227003272539	0.0273751668289066	-1.37801120705377
SLC27A5	-0.831013187900783	10.8870902965217	-3.31412540976483	0.00123101610043474	0.0274451892107578	-1.38100082455473
LOC645098	-0.10843111923775	7.06141818347826	-3.31309376933926	0.00123516354633785	0.0275181113435709	-1.38408039204406
DAAM1	-0.309986844434361	8.89314211391304	-3.31196765148736	0.00123970573614226	0.0275997182718026	-1.38744108659814
ANGPTL3	-0.611848342589235	11.9198648113043	-3.31128242446267	0.00124247723754556	0.0276418164165788	-1.38948556307294
CD14	-0.71599639449486	12.7590647443478	-3.3094434864092	0.00124994377058952	0.0277291743798131	-1.39497058932678
OR4M1	-0.0421117521173615	6.76670374782609	-3.30930385830519	0.00125051240550066	0.0277291743798131	-1.39538695774732
RBM42	0.256894490320628	10.1774571608696	3.30924098908523	0.00125076851915422	0.0277291743798131	-1.39557442788326
POLR3GL	-0.326192482698124	11.1932515730435	-3.30923119834196	0.00125080840863623	0.0277291743798131	-1.39560362270089
PFKFB1	-0.480133379280097	8.18871242782609	-3.30922819459785	0.00125082064674	0.0277291743798131	-1.39561257948995
LOC728465	0.0892251421052608	6.86816963565217	3.30760455924031	0.00125745221501871	0.0278498696580702	-1.40045307894859
LOC729218	-0.0828169986388376	6.79971035217391	-3.30746117957976	0.00125803941177865	0.0278498696580702	-1.40088043896123
LOC729435	-0.0811358129159112	6.91174172173913	-3.30671134822362	0.00126111444975951	0.027877923921717	-1.40311515180352
TGFBR2	-0.391780626467025	9.89951467217391	-3.30670666825187	0.00126113366425364	0.027877923921717	-1.40312909815574
EGFL6	0.123113581155475	6.75608164	3.30650280131848	0.00126197094367047	0.027877923921717	-1.40373660745444
CAMK1D	-0.239974705626137	7.34598219478261	-3.3058346496843	0.0012647186813837	0.0279189761795469	-1.40572743706469
AQP11	-0.468631051845131	9.56090954521739	-3.30464185146359	0.00126963791634733	0.0279696926679208	-1.40928068515854
LAPTM4B	0.753802099213548	10.6696554043478	3.30462563227274	0.00126970492928025	0.0279696926679208	-1.40932899353214
MED10	0.268092196672722	9.46568149043478	3.30451673603157	0.00127015494223734	0.0279696926679208	-1.40965333267223
LOC644934	0.269738279340599	11.0639512869565	3.30441387344632	0.00127058015814899	0.0279696926679208	-1.40995969295698
NANS	0.239968063036903	8.83336568521739	3.30332570682139	0.00127508660953702	0.0280442408287663	-1.41320014846383
AMD1	0.258659694676354	9.07482203652174	3.30313504644515	0.00127587773339396	0.0280442408287663	-1.41376782635137
CLRN1	-0.0766994932546909	7.29509011391304	-3.30294980438615	0.00127664681419219	0.0280442408287663	-1.41431934576933
SORBS2	-0.46482599591651	9.2862295173913	-3.30156101429592	0.00128242656347582	0.0281515050727758	-1.41845336692807
LOC100132715	0.216703903478527	9.68061145913043	3.29949390664179	0.00129107460825351	0.0283215395022263	-1.42460389198553
STBD1	-0.338995545916513	8.89178490347826	-3.29880439605193	0.00129397138351582	0.0283652623602968	-1.42665477454201
TUBA3E	0.382077882940111	6.85462866086957	3.29850368932717	0.00129523661625449	0.028373183964302	-1.42754908715833
RCAN1	-0.369794949697516	8.62024599652174	-3.29782654998701	0.00129808993714805	0.0284158585892708	-1.42956267828191
FBXO8	-0.301458078523895	9.42337727217391	-3.2963514317853	0.001304326130157	0.0285324749489606	-1.43394801985033
LOC391092	-0.158986049909251	6.86044877391304	-3.29513491541827	0.00130949012462373	0.0286254906003228	-1.43756335545825
SNORD59A	-0.126922363551117	6.82544393217391	-3.29474814056929	0.00131113594697021	0.0286415229724021	-1.43871257213005
RNFT2	0.15501082105263	7.13901715043478	3.29414028957794	0.00131372641112194	0.0286781542222037	-1.44051844366773
PPBP	-0.127608317392621	7.36564266869565	-3.29267434917331	0.00131999347182541	0.0287794831382546	-1.44487249431902
KLF7	-0.068216031125222	6.98389020173913	-3.29262572299606	0.00132020183234324	0.0287794831382546	-1.44501689360772
LOC643387	0.126339269116761	8.51516167304348	3.29226866600278	0.00132173274410381	0.0287928609092038	-1.44607714886884
AUH	-0.270414753448279	8.64408229304348	-3.29201285229707	0.00132283058700745	0.028796792619106	-1.44683671119073
RCN2	0.298137777313977	8.61026224434783	3.29133980274633	0.00132572310055002	0.0288397601173706	-1.44883489843977
C1orf71	-0.311808214912286	10.7781967304348	-3.29098692067157	0.00132724201630429	0.0288528075718892	-1.44988242006845
LOC646795	-0.117259385450692	7.10402156	-3.29035882477538	0.00132994956433522	0.0288916586671604	-1.4517466781878
HNRNPAB	0.248018147731397	10.7418019547826	3.28983581960928	0.00133220803368828	0.0289207070439204	-1.45329879174903
ALDH1B1	-0.511880914065333	8.98761871043478	-3.28947213684218	0.00133378062095399	0.0289348358482148	-1.45437796712604
PNPLA7	-0.68906803039927	8.7113312	-3.28895970518634	0.001335999352749	0.0289603809896535	-1.45589836625364
DPF3	-0.071612367332123	6.85433053652174	-3.28862691973985	0.00133744209769233	0.0289603809896535	-1.45688564551492
HN1	0.264550044373867	7.69056453391304	3.28856150650778	0.00133772585884481	0.0289603809896535	-1.45707969819094
MAN2B2	-0.380740161191767	11.0369311234783	-3.28774994848113	0.00134125106259131	0.0290166864960743	-1.45948697422968
GALNTL2	-0.235171328009677	6.78109942347826	-3.2874086455968	0.001342736188338	0.0290288097025607	-1.46049921433281
LOC100127922	0.107562348759831	7.10332329130435	3.28705666208748	0.00134426939885791	0.0290334514792407	-1.46154304046162
C10orf72	-0.103199088112524	7.04494432521739	-3.28673525787843	0.00134567083754409	0.0290334514792407	-1.46249610157657
LOC643263	-0.0668161460072572	6.68266090956522	-3.28672270805085	0.00134572558702479	0.0290334514792407	-1.46253331406981
LOC100129445	-0.175495554325468	7.50169575043478	-3.28627260957137	0.00134769054921435	0.0290558750208706	-1.46386785951163
LOC643206	-0.0872139160617049	7.2314850173913	-3.28503063166332	0.00135312647841361	0.0291530496114494	-1.46754955226457
UFSP2	-0.255023276557774	9.24076989478261	-3.28222355827833	0.00136548814977772	0.0293823368824961	-1.47586655405568
ANKRD24	-0.221318793829395	7.20252671043478	-3.28209670430503	0.00136604926845652	0.0293823368824961	-1.47624226783004
HDHD1A	0.286116431790683	8.28298404347826	3.28197749134237	0.00136657678469766	0.0293823368824961	-1.47659533968633
KIAA1370	-0.222005990865094	8.72454696869565	-3.28139940807227	0.00136913749828107	0.029404203926539	-1.4783072932452
TMEM147	0.336506299576531	10.7401814547826	3.28114285251503	0.00137027538856161	0.029404203926539	-1.47906698508812
MESDC1	0.196984091802783	7.37073772608696	3.28111387915883	0.00137040394840963	0.029404203926539	-1.47915277560039
SLC22A18	-0.68732809416213	9.54922806869565	-3.28059187455112	0.0013727221056823	0.0294338248766893	-1.48069833151612
LOC400657	0.187001734150033	7.5851375626087	3.28012186789251	0.00137481248075785	0.0294426100634385	-1.48208975794283
GCDH	-0.401146231790683	8.88761188608696	-3.28007801082688	0.00137500768860504	0.0294426100634385	-1.48221958575969
LOC642009	-0.0697656751966118	6.63398490521739	-3.27754038242454	0.00138634687768629	0.0296516465741399	-1.48972915847713
CBFB	0.218348160284332	7.70101747652174	3.27747077434051	0.00138665914341172	0.0296516465741399	-1.48993508127157
UNQ1940	-0.0989304865093761	6.77577195826087	-3.27646842783971	0.00139116301749138	0.029727704752942	-1.4928999401409
PLVAP	-0.391950027767693	8.55032123391304	-3.27487614371168	0.00139834578378176	0.0298608656453695	-1.49760824773438
CYC1	0.328573797640658	12.2099569826087	3.27139591868578	0.00141416579801844	0.030178163538815	-1.50789252958949
PNPLA2	-0.338853603690257	8.97776846434783	-3.27104372387332	0.00141577604634217	0.0301920012708744	-1.50893278424932
ROBO4	-0.176300970508168	7.30137702173913	-3.27075058372637	0.00141711760015002	0.0302000940843919	-1.50979854251815
RAB17	-0.471521382849369	11.1616740791304	-3.27024814848566	0.00141941975335007	0.030228633295395	-1.51128228260745
LOC100131447	-0.109390431730185	6.78418408608696	-3.26908701477347	0.00142475342683578	0.0303216507266454	-1.51471050321032
MAT1A	-0.544220968814274	10.9993796713043	-3.26858839065918	0.00142704959914535	0.030349941711905	-1.51618237089639
TMEM82	-0.447590762068963	7.69827352782609	-3.26806265939787	0.0014294743429655	0.0303809269465335	-1.51773405422911
ELF4	0.27218503151845	7.41292459913043	3.26645952810328	0.00143689197737549	0.030517913438291	-1.52246438540886
ACAA1	-0.469032752389596	11.0595431104348	-3.2658964885226	0.00143950566023159	0.0305527533335564	-1.52412528143458
LOC389834	0.218065055898367	6.87985670521739	3.265103062473	0.00144319635564879	0.0306103897298453	-1.52646538709765
LOC652903	0.109963267664852	7.02346158956522	3.26361909639371	0.00145012289105436	0.0307365345530638	-1.53084088868691
FYCO1	-0.290619043617664	8.83244015304348	-3.26138745047708	0.00146059774531293	0.0309376678968409	-1.53741784354729
LOC653820	0.101247352813071	7.14310948086957	3.25797054698267	0.00147677290789968	0.0312591897180572	-1.54748070271445
KIAA1920	-0.144526368935272	7.18694496173913	-3.2575803838428	0.00147863048772428	0.0312774188949816	-1.54862918733537
SYT14	0.0610565520871154	6.74350938173913	3.25684052247112	0.00148215898378473	0.0312989187284468	-1.55080673168943
APOA5	-0.716836466394435	10.4491476626087	-3.25661339516361	0.00148324375956814	0.0312989187284468	-1.55147512592381
MYL2	-0.144294774924375	7.09977751043478	-3.25660562392583	0.00148328088864826	0.0312989187284468	-1.55149799457693
DTX3	0.231485860768303	6.98921813391304	3.25639311861831	0.00148429652351174	0.0312989187284468	-1.55212332279127
UBE2D3	-0.221345289080455	10.3857867486957	-3.25632290956572	0.0014846322190009	0.0312989187284468	-1.55232991586844
APITD1	0.218768797791896	7.68376380434783	3.25534360167242	0.00148932204733938	0.0313594932294747	-1.55521118628339
PAQR5	0.185817274803391	6.9875651	3.25530576920606	0.00148950350116743	0.0313594932294747	-1.55532248068211
CMTM4	0.175139741046582	7.31518273304348	3.25484163724592	0.0014917312724922	0.0313853460957123	-1.5566877628922
PLA2G1B	0.66358789939504	7.48430355043478	3.2535024631839	0.00149817657356473	0.0314998397995783	-1.56062615053788
LOC644717	-0.055477891984272	6.68098471913043	-3.25315156880759	0.00149986968290085	0.0315143301311516	-1.56165787691023
COQ4	-0.110133640199635	7.03273563043478	-3.25283842912326	0.00150138212890481	0.0315163463134139	-1.56257851632221
LOC653800	-0.0911889563520871	6.85211868347826	-3.25271604458299	0.00150197362571652	0.0315163463134139	-1.56293831035817
XRCC6	0.237486316333943	10.24627044	3.2524909730709	0.00150306198682365	0.0315181154498205	-1.56359996099709
SLC25A20	-0.303707660586811	8.89584428434783	-3.25196454949182	0.00150561044781361	0.0315504790169006	-1.56514735898324
BRIX1	0.256027625892314	9.51785412521739	3.25174717792257	0.001506663937849	0.0315514927771967	-1.56578625229209
PEMT	-0.489592363127645	9.1561677826087	-3.25040309504081	0.00151319332113732	0.0316391913587868	-1.56973596362353
GRB10	-0.15131395438596	7.67433820956522	-3.25030426795717	0.00151367445121295	0.0316391913587868	-1.57002632277665
CNOT10	0.202996409165156	8.28393243391304	3.25013299642365	0.00151450860818138	0.0316391913587868	-1.57052951021818
CLYBL	-0.391605980187538	9.78273507391304	-3.24997902097816	0.00151525889285034	0.0316391913587868	-1.57098186386096
POLR2I	0.292146570114944	10.6342379791304	3.24984929189059	0.00151589130016933	0.0316391913587868	-1.57136297206502
CIB2	0.209130993829404	7.15808118	3.24957939474558	0.00151720779237575	0.0316456277810412	-1.57215581493418
NCRNA00092	-0.334502368239564	8.59849698434783	-3.24913473577968	0.0015193790570996	0.0316698724976186	-1.57346191474344
YWHAZ	0.407357732093168	11.4136420747826	3.24888726361068	0.00152058871652559	0.0316740546784704	-1.57418875235135
NEUROG3	-0.0770185087719302	6.86771830869565	-3.24849997006501	0.00152248363552183	0.0316924958903619	-1.57532616005784
USP35	-0.219439277737446	7.41759011391304	-3.24782946197277	0.00152576945478449	0.0317398468887608	-1.57729504980255
ITGB1BP1	0.257289942710226	8.97235115391304	3.24760196863027	0.00152688578659818	0.0317420342563599	-1.57796298812879
DUSP12	0.274156570659406	9.51599992782609	3.24710757733693	0.00152931444083941	0.0317714822054202	-1.57941442624919
IFT20	0.21280135317604	8.33566568434783	3.24530510128499	0.00153819950818856	0.0319349343661027	-1.58470460108917
OBSL1	0.0838622995765288	6.74303520695652	3.24369724600055	0.00154616583902162	0.03207910895752	-1.58942152121451
GPN3	0.224438661191778	8.45333859826087	3.24333248385674	0.0015479784499081	0.0320955029861725	-1.59049134430117
RTEL1	-0.111787433151846	7.56538982608696	-3.24288601963506	0.00155019976086917	0.0321203436920422	-1.5918006585088
LOC729390	-0.0449853052631557	6.65746903565217	-3.24266341329158	0.0015513084136067	0.0321221124086596	-1.59245342468889
L3MBTL4	-0.0758560259225654	7.13959301826087	-3.24059106420746	0.00156166494771166	0.0322966856995915	-1.59852855630158
NXT1	0.240910172020568	9.57603655565217	3.24045312296967	0.00156235659139871	0.0322966856995915	-1.59893281950173
ARD1A	0.265797832909861	9.53369584956522	3.24035957090353	0.00156282582834824	0.0322966856995915	-1.59920698362384
C17orf91	-0.299978102661826	7.82743694956522	-3.24011098464946	0.00156407332214642	0.0323012010891436	-1.59993545979431
FAM63A	-0.285889288475495	9.31468000956522	-3.23978940018269	0.0015656885249411	0.0323132994651059	-1.6008777868064
HPN	-0.505781234482756	10.453450166087	-3.23797850745802	0.00157481307381427	0.0324597045973472	-1.60618273130237
LOC389141	0.30021095423472	11.7100921034783	3.23769651332313	0.00157623841353253	0.0324597045973472	-1.60700860168385
NNAT	-0.0429517441318827	6.70311305913043	-3.23761830335131	0.00157663393902479	0.0324597045973472	-1.60723764304828
ACAT2	0.559004250483969	9.77291304956522	3.2374418743533	0.00157752652029975	0.0324597045973472	-1.60775430633786
ADM2	0.370812376467029	7.83149471913043	3.23735769296497	0.00157795257288878	0.0324597045973472	-1.60800081900052
ADH6	-0.563032076769508	9.07872195130435	-3.2352919844339	0.00158844107362379	0.0326540626994921	-1.61404827388255
CABC1	-0.474741026376284	10.8109475747826	-3.23453106814455	0.00159232093629521	0.0326972264000432	-1.6162750841298
TDG	0.231709806442836	9.81631543652174	3.23447170941341	0.00159262397393094	0.0326972264000432	-1.61644877831635
LOC729080	-0.0527361684512986	6.60053600173913	-3.23347175894379	0.00159773700322932	0.0327807596525305	-1.619374413633
IGSF3	0.457657616757416	7.71284234782609	3.23265711557488	0.00160191381644701	0.0328449879896068	-1.62175732658593
MLH1	0.178142426920745	8.93168391565217	3.2314435773726	0.00160815471597077	0.0329514260372313	-1.62530612321891
CDC37L1	-0.108415017937086	6.70170203826087	-3.23118384185946	0.00160949340794346	0.0329573434890757	-1.62606553422621
DHX58	-0.243605559951604	7.7364291573913	-3.23052062695131	0.00161291637198571	0.0330059047151261	-1.62800440285294
CCDC92	-0.297258981760429	9.33422297913043	-3.23030687301834	0.00161402103775794	0.0330069930920257	-1.6286292291819
GALR2	0.144321328100427	6.64830368173913	3.23004258202029	0.00161538785101138	0.0330134375202462	-1.62940173350851
SMOC1	-0.283723029249848	7.87294789652174	-3.22900692951487	0.0016207542624367	0.0330818169516253	-1.6324283688916
FBXL14	-0.0943434790986082	7.00834524086957	-3.22899012662078	0.00162084146639482	0.0330818169516253	-1.63247746775295
TMSB10	0.481455436358141	13.297504506087	3.22755628276132	0.00162829899018141	0.0332124324891389	-1.63666644728562
MAP3K15	0.0922385688445271	6.87324077130435	3.22521372312107	0.00164055167214082	0.0334406217793327	-1.64350692098195
LCMT1	0.203069564428313	8.78576034347826	3.22394962750874	0.00164719913551171	0.0335543335904271	-1.64719647533463
TNIK	0.137310276527526	6.70204389913043	3.22311326430486	0.00165161108791875	0.0336223888851217	-1.64963693404694
RNPEP	-0.332164299001805	9.7142138	-3.22193844716175	0.00165782704673819	0.0337205667971248	-1.65306409358543
PSMA2	-0.25414982295826	9.03489977913043	-3.22179599512246	0.00165858224123987	0.0337205667971248	-1.65347958208564
NFKBIA	-0.328202570114939	12.567321486087	-3.22107843194474	0.00166239120518425	0.0337450789765911	-1.65557225978423
LOC644841	-0.10454720892317	6.92684664	-3.22093547913333	0.00166315099961119	0.0337450789765911	-1.65598911643124
SCMH1	0.142064590260135	7.42180936782609	3.22078007756335	0.00166397732639091	0.0337450789765911	-1.65644225677314
ZNF648	-0.350348116666665	6.96870214434783	-3.22075929427324	0.00166408786772524	0.0337450789765911	-1.65650285804813
IL28RA	-0.397433015638231	8.00955017043478	-3.22040718336633	0.00166596170178614	0.0337612677732529	-1.65752951667197
LOC401561	-0.058677179552328	7.11755969391304	-3.2175263877858	0.00168136650708414	0.0340484115612159	-1.66592562292816
LOC651386	-0.0694401873260739	6.7396975426087	-3.21716303718412	0.00168331889347077	0.0340484115612159	-1.66698416842188
APOBEC3B	0.256312508499698	6.89535453652174	3.21702758317268	0.00168404726696978	0.0340484115612159	-1.66737875975685
LOC642185	-0.0671738418935242	6.92695785130435	-3.21694908002915	0.00168446953440694	0.0340484115612159	-1.66760744109345
ATMIN	-0.177203890986088	7.65438332	-3.21624107352376	0.00168828235312526	0.0341035208152865	-1.66966966971221
PDK4	-0.707605738052024	10.6923518086957	-3.21589442605105	0.0016901520809601	0.0341193337449637	-1.67067922111491
DUSP8	-0.376742194222623	7.93597404173913	-3.2155113848645	0.00169222035124665	0.0341391317776245	-1.67179465781844
FARP2	-0.105468237719297	7.27270068869565	-3.21426237079197	0.00169898092700112	0.0342172051184618	-1.67543108748903
CRAT	-0.225285795069571	8.13657998695652	-3.21400359224669	0.00170038476907434	0.0342172051184618	-1.676184358892
LOC649282	0.0621191513611663	6.90644122	3.21398346637683	0.00170049399475383	0.0342172051184618	-1.67624294062461
ULBP2	0.170931822232308	6.82926079652174	3.21365873298223	0.00170225726859969	0.0342172051184618	-1.67718812196396
RPN1	0.222573381185718	12.5722355078261	3.21351308196387	0.00170304869416441	0.0342172051184618	-1.67761203355813
OSBPL9	0.367806758227466	9.26162513826087	3.21335387041639	0.00170391419594756	0.0342172051184618	-1.67807539427311
TEC	-0.0688107317604265	6.99804330086956	-3.21322094728657	0.00170463710321144	0.0342172051184618	-1.67846223197683
KCTD5	0.233082026436787	8.62029302	3.21318905805609	0.00170481057644784	0.0342172051184618	-1.67855503519135
COX11	0.131275081911674	6.78864604869565	3.21291562112786	0.00170629871289089	0.0342251903491105	-1.67935075284854
GIPC3	-0.0863172474894132	6.34663926173913	-3.2126037939573	0.00170799725921587	0.034237383118803	-1.68025811968656
RPA3	0.475246382032676	10.9942712782609	3.21224891784253	0.00170993221306883	0.0342542961713106	-1.68129066295197
MTFMT	-0.142962930429525	7.59386647826087	-3.21091381398757	0.00171723014734076	0.0343785532877384	-1.68517441556281
IRX1	-0.138148836963097	8.29242902173913	-3.21057342145298	0.00171909543540052	0.0343939610023313	-1.68616438625463
NCRNA00081	0.0938705410465834	6.9874637773913	3.21034443236213	0.00172035131511623	0.0343971644158049	-1.68683031089448
DHFR	0.136370124107684	7.2148409226087	3.20920299371026	0.00172662424064895	0.0345006120548767	-1.69014914682687
TTC26	0.134115075801571	7.21279484956522	3.2077708985476	0.00173452464674181	0.0346364269630231	-1.69431170458149
STK4	0.270698087235333	10.5981620678261	3.2069839565246	0.00173888027542607	0.0347013291328034	-1.69659838884519
SLC2A1	0.487789966817912	7.79353456608696	3.20628240228661	0.00174277188140001	0.0347568946181879	-1.69863656109321
HM13	0.160111993194192	7.65392396956522	3.20543570686745	0.00174747940697644	0.0348286514694586	-1.70109590698173
LOC100129951	-0.0607268931639409	6.53423467304348	-3.20485620148134	0.00175070821258013	0.0348528630793124	-1.70277885035297
LOC730185	-0.0622449452510594	6.68555317826087	-3.20481916516489	0.00175091475505959	0.0348528630793124	-1.70288639902643
NDUFA9	0.204027305444647	10.2332582878261	3.20350832716785	0.00175823961242115	0.0349579422108787	-1.70669223701214
PRDX6	-0.296350518390799	12.8933549730435	-3.20347594735786	0.00175842090889037	0.0349579422108787	-1.70678623094402
FAM122B	0.298459036751364	8.29891876521739	3.20271478956814	0.00176268769494218	0.0350205882480569	-1.70899553481111
ATG16L1	-0.165167622746518	9.02145021217391	-3.2019106038942	0.00176720615486268	0.0350881520602747	-1.71132925489423
LOC100129716	-0.0835711961282497	7.39209597565217	-3.20099223633793	0.00177237935850549	0.0351686222773994	-1.71399373041314
LOC342979	-0.254692771476102	7.1645041	-3.20038378432718	0.00177581455830152	0.0352145260894777	-1.71575869225769
ODF3B	-0.2371562507562	7.60913629565217	-3.19989438809146	0.00177858209097197	0.0352471404152154	-1.71717810143218
BAPX1	0.126209995523292	6.86419470347826	3.19895128125773	0.00178392668596341	0.0353235035777028	-1.71991291007734
SNORD59B	-0.215966029945552	7.25523306086956	-3.19873885384143	0.00178513257599897	0.0353235035777028	-1.72052881165835
FLVCR2	-0.306549365033273	9.34334673391304	-3.19837400829933	0.00178720547199746	0.0353235035777028	-1.72158654736999
BFSP1	0.0996328434059306	6.80700110956522	3.1982891844495	0.00178768772578781	0.0353235035777028	-1.72183244859024
LOC100128023	0.0576753647307955	6.65647500956522	3.19808028125964	0.00178887593156023	0.0353235035777028	-1.72243802809798
SFRS10	0.180431075983067	10.576811486087	3.19790602185295	0.0017898676519354	0.0353235035777028	-1.72294315519605
FGF1	-0.0398002176345997	6.82830813043478	-3.1978279156607	0.00179031232493789	0.0353235035777028	-1.72316955478471
FBXL19	-0.105376259830611	7.0563630173913	-3.19663323005548	0.00179712672424972	0.0354356815332431	-1.7266319115883
GNB2L1	0.119335713127642	14.669320753913	3.19605521946408	0.00180043231633025	0.0354785755442078	-1.72830667594228
ZNF652	-0.313102313339382	11.2039945973913	-3.19567513625333	0.0018026090634263	0.0354991851380269	-1.72940781555121
LMO2	-0.353938774016934	8.55308985826087	-3.19510648667259	0.00180587031119993	0.035541112814343	-1.73105504738581
MGC3032	-0.136408385753175	7.29775619913043	-3.1944151946453	0.00180984232090822	0.0355969676037781	-1.7330572140518
SCAMP4	-0.12244553753781	7.62167016347826	-3.19274195237416	0.00181949009315715	0.0357643165399475	-1.73790187731661
HBA2	-0.74487313681186	10.6917753121739	-3.19168728817604	0.00182559577500855	0.0358616089548872	-1.74095443867805
CALN1	-0.0968027112825176	7.4925106826087	-3.19149265607936	0.00182672462549344	0.0358616089548872	-1.74151767913524
CCNY	-0.198644587689047	9.06869098	-3.19065054626067	0.00183161628662803	0.0359156178797062	-1.74395430768042
LOC100133473	0.0838835631578965	6.93305897043478	3.19062514692355	0.00183176401597304	0.0359156178797062	-1.74402779184837
LOC100131349	-0.151345728886869	7.44927411391304	-3.19035865792788	0.00183331465614346	0.0359235832528086	-1.74479875589038
ACAD8	-0.182187350483971	8.25763456608696	-3.18956885935021	0.00183791749851854	0.0359913089182754	-1.74708336165867
WDR20	-0.136186006049607	8.00466096521739	-3.18878258834995	0.00184251046588171	0.0360587568793595	-1.74935729509578
CCDC102A	0.251117724077435	7.47599251826087	3.18772537064838	0.00184870299818475	0.036142866305799	-1.75241408275178
C12orf57	0.398674876739271	11.0967406434783	3.18765583110827	0.00184911099637199	0.036142866305799	-1.75261511636561
FLJ25006	0.0868062436479127	6.81933009130435	3.18725886359908	0.00185144166536995	0.0361659025000797	-1.75376264976239
ARMCX1	0.241420498790082	7.16468982608696	3.18581260900424	0.00185995603781547	0.036276432381995	-1.75794240080715
C22orf30	0.15913580601935	8.61143885130435	3.18571917530555	0.00186050735083485	0.036276432381995	-1.75821237466373
LOC649279	-0.0657980564428318	6.72324813304348	-3.18570908164571	0.00186056691838463	0.036276432381995	-1.75824153959448
LIN28B	0.844920396098005	6.97760020869565	3.18531075869384	0.00186291903164559	0.036299746320538	-1.75939240464656
DHX9	0.0956839364488804	7.40956802869565	3.18416530465706	0.00186969841511976	0.0364092450055982	-1.76270126904766
APOB	-0.183277553720503	14.38630632	-3.18395022902826	0.00187097390026408	0.0364114951662676	-1.76332244571195
B9D1	0.285982950695704	7.80324356086957	3.18283631528758	0.00187759282474076	0.0365176681297629	-1.76653906669185
FDX1	-0.264458491349059	7.81035036695652	-3.18239648943351	0.00188021228472528	0.0365410770413982	-1.7678088823295
PFAAP5	-0.246982914186329	8.20276637304348	-3.18224344884253	0.00188112454203114	0.0365410770413982	-1.76825068954718
WDR40A	0.21051629509982	9.90858418	3.18203800916259	0.00188234979182509	0.0365422648826106	-1.76884373788988
KLHL24	-0.247181813974592	9.7488975	-3.18075377379036	0.00189002586518557	0.0366456752462938	-1.77255025133849
LOC650418	-0.0585405957350265	6.84634926956522	-3.18064127360757	0.00189069968184897	0.0366456752462938	-1.77287488581148
ODC1	0.656492338263762	10.5826668356522	3.18056130190856	0.00189117880599522	0.0366456752462938	-1.77310564912531
MIR1282	0.149890265486995	6.95219376869565	3.18035983820318	0.00189238631039897	0.036646451986264	-1.7736869637242
ZNF860	-0.23883900353902	7.68448192695652	-3.17975940341752	0.00189598936719559	0.0366935895349178	-1.77541930946325
RFX2	0.0872165091954074	6.63472857652174	3.1789179631781	0.00190104937780511	0.0367553185948239	-1.77784653336258
LOC653219	0.857112874833635	7.56531732521739	3.17883968626257	0.00190152073517868	0.0367553185948239	-1.77807230420029
LOC100128265	0.055150693587418	6.69571339565217	3.17852483536952	0.00190341776035634	0.0367693457940589	-1.77898036861883
CECR6	0.0684331183605558	6.89297467043478	3.17775517603132	0.00190806249233124	0.0368364020275339	-1.78119983431685
TSSC1	0.207655680822747	8.81194889652174	3.17690631821155	0.00191319739769288	0.0369128331352043	-1.7836471643503
LOC100128781	-0.131291961554748	7.20190384521739	-3.17559608858666	0.00192114847286864	0.0370272024459137	-1.78742359759231
FLJ32810	-0.0529974719600741	6.92852338608696	-3.17554086451809	0.00192148427206503	0.0370272024459137	-1.78758273961061
LOC653604	0.0961848378402923	6.91405808086957	3.17497886724602	0.00192490469725691	0.037070357884412	-1.78920214444867
ZNF828	0.24250990559589	9.09317928086957	3.17457876608874	0.00192734324174127	0.037094562661864	-1.79035489701463
RAB1B	-0.1147877315487	7.68660691304348	-3.17374261238847	0.00193244872918137	0.037170035574591	-1.79276359195211
CYTSA	0.253068486327892	9.68211086608696	3.1726381402498	0.00193921183236569	0.0372772802386964	-1.79594441548802
MS4A3	-0.0512729378705359	6.73735199826087	-3.1705473969044	0.00195207457265353	0.0375015746084254	-1.80196311805402
COL18A1	-0.374993349274046	10.5582164226087	-3.17014646848833	0.0019545502274089	0.0375261689226867	-1.80311690728215
F11	-0.430566779189352	8.62591932608696	-3.16953865256772	0.00195830894182607	0.0375753520738766	-1.80486584358512
ITGAE	0.389350687810042	8.57015792	3.16901910785715	0.00196152711775848	0.0376071221102476	-1.80636056523966
VPS37B	-0.210354888263762	7.84257891130435	-3.16861882758995	0.00196400989684508	0.0376071221102476	-1.80751202541933
TMEM126B	-0.255647263157901	10.4942327782609	-3.16849430816387	0.00196478283704855	0.0376071221102476	-1.80787019756263
RPA2	0.249586235420452	10.2964273791304	3.16831574558926	0.00196589173769	0.0376071221102476	-1.80838380083263
RHBDD2	-0.376997852510589	10.5751645017391	-3.16830559237743	0.00196595480815891	0.0376071221102476	-1.80841300400163
RPP21	0.245042589927401	11.4102999182609	3.16657835403348	0.00197671162602343	0.0377898627603541	-1.81337983398429
FAM102B	0.344828048578348	7.80248224086957	3.16568848444098	0.00198227485469894	0.0378731527473246	-1.81593785099212
RNF144B	-0.295992555172408	8.07192310173913	-3.16502530257135	0.00198643035649035	0.0379294618738374	-1.81784384123757
LOC647597	0.122688400393226	7.22455309478261	3.16439480701635	0.00199038855558996	0.0379819374763067	-1.81965558123532
METTL4	0.121350945372053	7.40322564608696	3.16410060955773	0.00199223801127722	0.0379892286022349	-1.8205008595379
DAD1	0.259883907441017	12.5220582478261	3.16394911024069	0.00199319102634134	0.0379892286022349	-1.82093611668509
LOC645644	-0.0673896300665451	6.82319856956522	-3.16334730432313	0.00199698090852615	0.03800801884747	-1.82266493147532
LOC641975	-0.0773637606170583	7.07322452869565	-3.16330342612149	0.00199725749409129	0.03800801884747	-1.82279097013727
LHX2	0.344291431760439	7.04396350695652	3.16321590640043	0.00199780927967652	0.03800801884747	-1.82304236323452
FNBP1L	0.261021529007865	8.80160544173913	3.16209220959378	0.0020049064550318	0.0380904169038782	-1.82626957192503
LOC731196	-0.0508125993950372	7.09578575913044	-3.16171785355475	0.00200727605731063	0.0380904169038782	-1.82734449340295
POP1	0.101413368269808	6.96489194782609	3.1616179672579	0.00200790875842894	0.0380904169038782	-1.82763128774314
SEC61B	0.218788709437392	12.7842468373913	3.16158705855692	0.00200810457829739	0.0380904169038782	-1.8277200315195
TLK2	0.177905777253478	8.29608148869565	3.16157082258872	0.0020082074472275	0.0380904169038782	-1.82776664726531
LOC650152	0.226724778705384	13.0403313156522	3.16026850970275	0.00201647470359243	0.0382037972003331	-1.83150511852385
DOK1	-0.120904313732604	7.30649373130435	-3.16024579858376	0.00201661915711357	0.0382037972003331	-1.8315703025398
ARID4B	-0.219161183030854	8.43204705043478	-3.15964008885552	0.00202047531072255	0.0382469805635996	-1.83330862770022
SAP18	-0.327354526830007	8.50583608782609	-3.15945773596129	0.00202163757292476	0.0382469805635996	-1.83383190733607
STAT6	-0.329849951179675	8.9774114373913	-3.15931404639161	0.00202255384459161	0.0382469805635996	-1.83424422095092
SFRS13A	0.0990381184210518	7.15152820869565	3.15841977085631	0.00202826509484698	0.0383318901820239	-1.83680996959085
KCNJ8	-0.530541064428316	9.67726689565217	-3.15814527277878	0.00203002116927841	0.03833674144042	-1.83759740484647
CCDC97	0.24141088660012	8.45016846695652	3.15799793649059	0.0020309643214749	0.03833674144042	-1.83802003551749
RBM12	0.152212398578348	8.16715362521739	3.15758774845557	0.00203359222758317	0.0383632774134996	-1.83919656335046
LOC732229	-0.0820041286146349	6.82004084434783	-3.15567575067765	0.00204588336765733	0.038571966843322	-1.8446789919394
ALAD	-0.365839770659409	9.23855209478261	-3.15517256457909	0.0020491295212045	0.0386099788716269	-1.84612135702451
ENG	-0.427820112885662	8.46129289652174	-3.15380721106738	0.00205796182226338	0.0387222975346075	-1.85003412468135
LRRC59	0.0951081032365435	7.2000255226087	3.15363753375614	0.00205906191193488	0.0387222975346075	-1.85052027914994
MYO9A	-0.145676227313972	7.52424580434783	-3.15360798091941	0.00205925357133309	0.0387222975346075	-1.85060495083485
RPAP3	0.115285152359351	7.63202272086957	3.15348909541281	0.00206002474858382	0.0387222975346075	-1.85094556239697
C13orf1	-0.266838773109498	8.17598221478261	-3.15304422013717	0.00206291291297565	0.0387533807607533	-1.85222005186878
SMARCD1	0.281524052298854	8.94419098956522	3.15251390136854	0.00206636069976307	0.0387949334487216	-1.85373912529778
LOC650515	0.266496162704173	7.84314677652174	3.15128128608292	0.00207439505994238	0.038922495712284	-1.85726906810051
CES3	-0.111006222262554	7.06443925565217	-3.15079353192006	0.00207758231943556	0.038955535910258	-1.85866557109896
FAM35A	-0.197328533333332	8.25662088347826	-3.15063214549255	0.00207863791053749	0.038955535910258	-1.859127601384
GPR27	-0.0603145389594673	6.85174994695652	-3.15014206254688	0.00208184648468245	0.0389923884252188	-1.8605305295449
ALOX12B	0.0582042075317633	6.56241357130435	3.14931804271349	0.00208725172106365	0.0390703153106196	-1.86288898491809
DEPDC7	-0.25453122794918	7.51730315043478	-3.1482973108283	0.00209396539054073	0.0391726266832325	-1.86580974020279
FAM57A	0.256754297912887	7.42812090695652	3.14758787953204	0.00209864335296056	0.0392144388934811	-1.86783926285526
TBX3	-0.50432433862674	8.08530614347826	-3.14757946361078	0.00209869890545214	0.0392144388934811	-1.86786333660555
ITPRIP	-0.389587139292193	8.70696354782609	-3.14657373061794	0.00210534747550412	0.0393152662721891	-1.87073984855773
LOC647211	0.0576816559286142	6.83463312608696	3.14618809038398	0.00210790200267109	0.0393205993739546	-1.87184261972874
GOLT1B	0.278722702329098	8.94711244608696	3.14615244309012	0.0021081382799645	0.0393205993739546	-1.87194455049243
SERGEF	-0.268975478765885	8.92049772956522	-3.14483128318918	0.00211691256361392	0.0394608089574849	-1.87572162578242
LOC731789	-0.232476476799756	7.67835925130435	-3.14446559025287	0.00211934724638149	0.0394827474250216	-1.87676687358442
HIVEP2	-0.107986001119178	7.81363354	-3.14272411221344	0.00213097725891005	0.0396758642553057	-1.88174308429915
KIAA1333	0.17080022658802	7.10229471913043	3.14144804173133	0.00213953677359331	0.0398070391022791	-1.88538794319224
CCDC11	0.0617813810344847	6.63348979478261	3.14122751656459	0.00214101922565649	0.0398070391022791	-1.88601770675342
TSC22D1	-0.477421644918326	9.69585496347826	-3.14110742509747	0.00214182692630848	0.0398070391022791	-1.88636064173313
DYNLT1	0.266500352964307	10.2035879982609	3.14059974139521	0.00214524458919367	0.03984696621265	-1.88781026944487
CCT6P1	0.20460159951603	8.7143408	3.14027561768834	0.00214742919789092	0.0398639562099314	-1.88873566168631
LOC345643	-0.0593165849062265	6.89541856608696	-3.13949509297524	0.0021526984527422	0.0399381543321692	-1.89096377711593
SH3PXD2B	0.147994994857832	7.21785794782609	3.13919321010076	0.00215473965658654	0.0399524114352676	-1.89182541889833
FBXO43	0.0951436660314595	6.94196672869565	3.13871855803718	0.00215795268797003	0.0399883664864624	-1.89318004243462
C4BPB	-0.527532651905627	11.9931015356522	-3.13834656421836	0.0021604739112792	0.04001146699054	-1.89424156654619
SGSM1	0.162540249546278	7.04204695217391	3.1376643934399	0.00216510449829673	0.0400525048360749	-1.89618793966926
LOC441097	0.0864245693284946	6.6895155773913	3.13764420879968	0.00216524165228311	0.0400525048360749	-1.89624552518337
EGR1	-1.13056613781004	9.70359368086956	-3.13729954924956	0.00216758484853324	0.0400575603037382	-1.89722876935598
SNHG10	-0.254046539413189	7.95235063391304	-3.13722865516106	0.00216806711974933	0.0400575603037382	-1.89743100465976
GOLT1A	-0.475322698638836	11.4260471486957	-3.13702455717175	0.00216945609361567	0.040059644843935	-1.89801320132708
NMT2	-0.367380991500305	8.7033401973913	-3.13645920737912	0.00217330785630481	0.0401071763182035	-1.89962571558774
LOC729832	0.0697883960980095	6.88120004782609	3.13579157659309	0.00217786464372028	0.0401676551298609	-1.90152964612324
LOC651553	-0.0660128137326046	6.7009330226087	-3.13506528572977	0.00218283187966071	0.0401944725859111	-1.9036004757806
LRRC1	0.347795506836055	8.11476308869565	3.13500949678855	0.00218321386519771	0.0401944725859111	-1.90375952681088
ASGR1	-0.290462159437386	13.8018622113043	-3.13495835297145	0.00218356410021814	0.0401944725859111	-1.90390533277664
ARHGAP19	0.194271733454328	7.95792311391304	3.13483041518702	0.00218444045209023	0.0401944725859111	-1.90427006201306
HPX	-0.654920402722317	13.4531431234783	-3.13336219458982	0.00219452091957112	0.0403342468909414	-1.90845481971833
PHGDH	0.777672735541444	11.3616090078261	3.13330951678555	0.00219488339477323	0.0403342468909414	-1.90860493270636
LOC644145	-0.0524009679975803	6.60541037043478	-3.1331079825502	0.00219627066216405	0.0403342468909414	-1.90917921398475
MAGED1	0.484301029310346	10.6267270286957	3.13297647605532	0.00219717633027013	0.0403342468909414	-1.90955393121749
CEACAM21	-0.0691885604355713	7.08413409478261	-3.13176156302744	0.00220555969372739	0.0404644794540014	-1.91301510461796
KIAA0528	0.292948011675737	9.60902668434783	3.13132775644211	0.00220856031348098	0.0404835632510584	-1.9142507060577
BAAT	-0.525139697489417	12.4110891104348	-3.13110152159407	0.00221012667263824	0.0404835632510584	-1.91489502865671
NIPA2	0.196544871082873	9.06267754434783	3.13105212069522	0.00221046884177994	0.0404835632510584	-1.91503571847667
RBBP4	0.203171467543861	8.04149962956522	3.13047541025382	0.00221446699474803	0.0405331390274842	-1.91667800602662
LOC649553	0.278947635027228	9.70662279826087	3.12986770830958	0.00221868726637104	0.040572345535149	-1.91840827281427
SMR3B	-0.182828792558985	6.95315593565217	-3.12974805172797	0.0022195191177215	0.040572345535149	-1.9187489293237
INGX	0.0618692682395645	6.76170242695652	3.12960896180867	0.00222048643335306	0.040572345535149	-1.91914489787097
SYT12	-0.226931097156684	7.17151467043478	-3.1292802658376	0.0022227739400142	0.0405905158528131	-1.92008058827816
NTN4	-0.250367564065336	7.60172912086957	-3.12905014564083	0.00222437672624778	0.0405961684963046	-1.92073561646689
CYP2J2	-0.506973364851779	11.5312181530435	-3.12799223026138	0.00223175891641862	0.0407072307642632	-1.92374641127651
ATXN3L	-0.0681933732909883	6.59987292869565	-3.1274393130304	0.00223562624624453	0.0407540902995715	-1.92531965677228
IFIH1	-0.333173127707195	8.85221013565217	-3.12704727991495	0.00223837205481505	0.0407804626655249	-1.92643498849156
C5orf33	-0.402669657985481	9.39700550347826	-3.12682841175693	0.00223990637366241	0.0407806251730468	-1.92705761595386
LONP2	-0.298715149879007	9.38878124347826	-3.12636516584871	0.00224315706030937	0.0407806251730468	-1.92837531889164
CCDC21	0.244031271022382	7.67141367826087	3.12634434599138	0.00224330326007806	0.0407806251730468	-1.92843453712502
LRRC37B	0.107107468421056	7.32144354956522	3.12630530311581	0.00224357744811735	0.0407806251730468	-1.92854558647073
DHRS13	0.233050445825771	7.73544937217391	3.12588830935172	0.00224650782876152	0.0407953810032747	-1.92973156594976
ERCC-00054	-0.0568082821536571	6.54869956869565	-3.12581996812967	0.00224698842836042	0.0407953810032747	-1.92992592378362
RARRES2	-0.386334410738055	13.4079361973913	-3.12526043538747	0.00225092685104046	0.0408432628791972	-1.93151706304832
SLC25A34	-0.319264866485177	7.24604058521739	-3.12357980509939	0.00226279498253825	0.0410112959704736	-1.93629482128915
LOC643637	-0.127557268027827	6.84621348521739	-3.12357905212006	0.00226280031285592	0.0410112959704736	-1.93629696140313
LOC646492	0.0770583503327309	6.71413920782609	3.12137458166802	0.0022784557506158	0.0412712085791001	-1.94256063836156
EP400	0.216757149879012	8.56268839565217	3.12083472102724	0.00228230495953017	0.0413170905332247	-1.94409400637852
LOC440927	0.31293945620085	12.3292723252174	3.12029397747078	0.00228616651258294	0.0413631429374588	-1.94562965879304
FLJ23152	0.493781573049003	7.82078507391304	3.11893583685448	0.00229589200853008	0.0415151762901888	-1.94948564334512
CCS	-0.223441026346038	8.47222296782609	-3.11800925726592	0.00230254915949985	0.0415982647145541	-1.95211554575735
PTGES3	0.280881175589847	10.367317473913	3.1179275113038	0.00230313733471043	0.0415982647145541	-1.95234753305818
SEPHS1	0.23538780871143	9.26442947565217	3.11752670064494	0.00230602324934352	0.0416264380794379	-1.95348492179359
FLJ34690	-0.0634926778281892	6.82263218	-3.11720380835234	0.00230835057658596	0.0416290662719893	-1.95440111059411
BCO2	-0.15400455338778	6.55061416521739	-3.11713855943441	0.00230882113916515	0.0416290662719893	-1.95458624105923
ARPC3	0.373936087598315	10.7591029278261	3.11664477210014	0.00231238512453002	0.0416627473876289	-1.95598715609007
FAM8A1	-0.370283448638837	9.59748223130435	-3.11612967344435	0.00231610836695095	0.0416627473876289	-1.95744833430757
KCNH4	-0.123394388747732	7.03082634434783	-3.11609369673959	0.00231636862191293	0.0416627473876289	-1.95755038169276
POLE	0.205597783212345	8.03539633130435	3.11607368811163	0.00231651337577976	0.0416627473876289	-1.95760713543835
ZNF516	-0.19649628245614	7.48632049043478	-3.11596148808293	0.0023173252505113	0.0416627473876289	-1.95792538106501
RBX1	0.225500660193596	11.0821657234783	3.11556509594417	0.00232019564191254	0.0416904758988418	-1.95904963578218
GPIHBP1	-0.232214483635812	7.21015051913044	-3.11455777964692	0.00232750476334339	0.0417758574751334	-1.96190606394402
LOC650631	-0.059982125226858	6.59793159130435	-3.11426787519299	0.00232961227528453	0.0417758574751334	-1.962727996744
C10orf119	0.120380872958258	7.2591801	3.11405743716718	0.00233114320077037	0.0417758574751334	-1.9633245872188
LOC100129417	-0.0658505458862626	6.64156101826087	-3.11389095047093	0.00233235504392619	0.0417758574751334	-1.96379655193885
GLOD5	-0.207586366485176	7.24333037652174	-3.11370654847892	0.00233369797323	0.0417758574751334	-1.96431927906481
KLRF1	-0.112539113460375	7.00332827652174	-3.11343667442364	0.00233566465615197	0.0417758574751334	-1.96508424823019
LOC729828	-0.0502621200241942	6.87079452956522	-3.11331513261834	0.00233655088321346	0.0417758574751334	-1.96542874529538
OR4D10	-0.0525349479431316	6.79183340608696	-3.11328204729295	0.00233679218023338	0.0417758574751334	-1.96552252010401
LOC100134436	-0.09822661890502	7.25359428521739	-3.11320484748671	0.00233735530172462	0.0417758574751334	-1.96574132675525
EPHA6	-0.0314634442831228	6.71916305130435	-3.11290375149388	0.00233955280094449	0.0417758574751334	-1.96659467657243
ESP33	-0.0348369326073792	6.71243274	-3.11289914655891	0.00233958642417522	0.0417758574751334	-1.96660772708883
WDR93	-0.0664046033272827	6.58215472434783	-3.112629705231	0.0023415545481377	0.0417872307109669	-1.96737130319814
SFN	0.54770092785844	7.61798244347826	3.1122976136722	0.00234398241146179	0.0418067908398846	-1.96831234880915
ABCB11	-0.51956916984271	8.17527683043478	-3.11168426430559	0.00234847264205967	0.0418196237600636	-1.97005017080821
LOC439953	0.240132595220818	13.1202360704348	3.11150210926301	0.00234980770535971	0.0418196237600636	-1.97056622093449
LOC100133298	-0.290965384875983	7.98863253652174	-3.11150209597483	0.00234980780277805	0.0418196237600636	-1.97056625857934
ZNF638	-0.120869330459768	7.8733647173913	-3.11147168206161	0.00235003078311466	0.0418196237600636	-1.97065241953685
SDC1	-0.36258376539625	11.1221694408696	-3.1107451603772	0.00235536313247855	0.0418903242325568	-1.97271040531471
SHROOM1	-0.323163977828191	8.05017163565217	-3.11056696842583	0.00235667269582668	0.0418903242325568	-1.97321510003737
ZFP36L2	-0.33890719506957	8.34416479304348	-3.11009870658661	0.00236011725285929	0.0419278102345818	-1.97454124650119
HPRT1	0.479766641470055	10.2114145426087	3.10924221606213	0.00236642972482529	0.0420161739208091	-1.9769664461221
LOC728565	0.333025086418635	8.22401953391304	3.10862440569462	0.00237099280427425	0.042040226060257	-1.97871546105421
RECQL	0.148429842831215	8.27380661565217	3.10861458191899	0.00237106542747281	0.042040226060257	-1.97874326970275
F12	-0.641946719721714	12.5688815886957	-3.10851494491524	0.0023718021201209	0.042040226060257	-1.97902531293013
IYD	-0.487511049001816	7.93626139565217	-3.10717395654882	0.00238173775213681	0.0421925111610195	-1.98282051897557
SENP3	0.0886480283726572	7.06458160521739	3.10653487022274	0.00238648643120752	0.0422527893750904	-1.98462874811076
STAT5B	-0.183414848124629	8.23701778869565	-3.10573296128526	0.0023924573719093	0.042325352280328	-1.98689722437772
OR5AP2	-0.0604988539019971	6.83577793913043	-3.10562242196097	0.00239328152328955	0.042325352280328	-1.98720988437061
KIAA1688	0.320979413520875	7.60442991478261	3.10541979750608	0.00239479292024855	0.0423282345492806	-1.98778298243559
CHRNA4	-0.125697224289175	6.78222011304348	-3.1046679380231	0.00240040885794364	0.0424036209677597	-1.98990924844859
CACNA1S	-0.0822135718995751	7.14477026608696	-3.10448335039449	0.00240178948241877	0.0424041471555724	-1.99043119783333
MRPL9	0.230252542770719	8.43003661130435	3.10334278136894	0.00241033672228842	0.0425311298759729	-1.99365574963225
LOC731950	0.104214452601336	7.30093691826087	3.10149977336267	0.00242420755854003	0.0427518536349045	-1.99886408900474
LOC100132596	0.0590584022383558	6.82660485304348	3.10084351695605	0.00242916451522797	0.0428152180221904	-2.00071804029537
STK39	0.689929069267995	8.50410419130435	3.10061859203007	0.00243086562094312	0.0428211575235833	-2.00135338644053
SUMO2	0.242240753690261	10.9792727165217	3.09974473848585	0.0024374850561351	0.042897842804577	-2.00382139505486
SERHL	-0.0464745409255896	6.82233706	-3.09968317739797	0.00243795201055607	0.042897842804577	-2.00399523882564
LOC649174	-0.0736856760435547	7.1329096	-3.09892330877456	0.00244372261559528	0.0429752922275359	-2.00614080987642
LOC651380	-0.0809678423169986	7.10466490086957	-3.09775989393542	0.00245258237827705	0.0430855092923904	-2.00942497884731
POLR2E	-0.204431282909861	7.58003416434783	-3.09773988364757	0.00245273502295249	0.0430855092923904	-2.00948145620552
PAPLN	0.471266614035088	7.45170432173913	3.09725490908341	0.00245643725370527	0.0431264104200571	-2.01085016224717
MAPK9	0.189905517241375	8.01821466521739	3.09678670839703	0.00246001634916753	0.0431586198235684	-2.01217135743599
LOC647099	0.125610362220206	14.0694980956522	3.09665531790256	0.00246102161397176	0.0431586198235684	-2.01254209233711
LOC653680	-0.0918362243799171	6.94586758608696	-3.09629333499844	0.00246379310461318	0.043183098462821	-2.01356340435698
NFIC	-0.294015164700545	8.55689165652174	-3.09598517023142	0.00246615482108299	0.0432003716454331	-2.01443279263032
LIAS	-0.218613185238956	8.17755204086957	-3.09505543482803	0.00247329285993509	0.0433012471646528	-2.01705530181895
LOC646207	-0.083035441833033	6.94795161826087	-3.0935065890844	0.00248522665509936	0.0434859252676835	-2.02142266495254
CPB2	-0.418694128463402	12.5249422226087	-3.0924731066761	0.00249321925979392	0.0435820727612149	-2.02433580590688
CANT1	0.207399740502115	9.12521594086956	3.09243709103243	0.00249349822175598	0.0435820727612149	-2.02443731064451
LOC652260	-0.0813289251663605	7.00136060695652	-3.09141030899776	0.00250146342081287	0.043696960624784	-2.02733072409087
C7orf10	-0.370956205474887	8.97614553826087	-3.09083762828563	0.00250591619398406	0.0437503978005304	-2.02894415401016
LOC643763	-0.0632175598003615	6.65442917043478	-3.08825568784798	0.00252608295932363	0.0440689004085761	-2.03621520048759
LOC728499	0.359778956321836	8.01331833217391	3.088142943604	0.00252696698848195	0.0440689004085761	-2.03653258474513
SNORD48	-0.349261289080459	7.99185200521739	-3.08773482598812	0.0025301694419565	0.0440690872969636	-2.03768138748715
MUC12	0.0816193206896525	6.83227997304348	3.08763349130057	0.00253096518657199	0.0440690872969636	-2.03796661278885
INSIG2	-0.384533963702355	9.54770417391304	-3.08750759812409	0.00253195410312221	0.0440690872969636	-2.03832095152581
LOC650459	0.304749616001211	6.88795222173913	3.08742626128863	0.00253259321091148	0.0440690872969636	-2.03854987557742
BMPR2	-0.249793355716877	8.76899320434783	-3.08630497215318	0.00254141903822308	0.0441981634508924	-2.04170524663247
F2	-0.384560842528728	9.78681895826087	-3.08581267940055	0.00254530294042996	0.0442411985620359	-2.04309028095256
CCDC130	-0.256317295523285	9.86143383043478	-3.08452343196001	0.00255550042510261	0.044375835466204	-2.04671661355477
YBX1	0.318891863278893	11.3634296521739	3.08447601168355	0.00255587622321356	0.044375835466204	-2.04684997063579
ASB3	-0.130340231941917	8.01947006	-3.08358556361568	0.00256294239614956	0.0444495735971032	-2.04935380098375
TNS3	-0.361311627071988	11.2437645634783	-3.08358394607178	0.00256295524866226	0.0444495735971032	-2.0493583487632
RBL2	-0.338637220296432	9.40208046869565	-3.08316019191996	0.00256632432807823	0.0444834273786327	-2.05054967858808
WIPI2	-0.199204096884457	7.77573203391304	-3.08285024661492	0.00256879116184204	0.0445016133340969	-2.05142096214712
UTP18	0.175035736721113	8.00781363652174	3.08246925802201	0.00257182643401741	0.0445296213956098	-2.05249185340375
LOC729769	0.513748066817906	10.7038884547826	3.08177190938334	0.00257739070149687	0.044601362464547	-2.05445168731271
SLC35E3	0.25410243529946	9.60738203652174	3.07988788467724	0.00259247948027973	0.0448377539203642	-2.05974469371686
LOC653381	-0.390419259255902	12.9334543678261	-3.07935497723812	0.00259676225140249	0.0448628165057707	-2.06124135604885
RSPH10B	-0.0568687346944925	6.90416721043478	-3.07935191250538	0.00259678690041685	0.0448628165057707	-2.06124996267145
TMEM145	0.320103743950397	7.40850802173913	3.07827340417679	0.00260547459091433	0.0449881479006554	-2.06427826533409
CCDC117	0.284402008681189	9.32009286869565	3.07790581550228	0.0026084417679922	0.0450120121263935	-2.06531019905344
CELSR3	0.500899500635214	7.8414835626087	3.07774702301701	0.0026097245092554	0.0450120121263935	-2.0657559459028
PCAF	-0.131900741954023	6.97037571913043	-3.07742177946441	0.00261235368263969	0.0450326163930492	-2.06666887743044
LOC100128485	-0.100667920447671	7.12471506086957	-3.07714135580561	0.00261462251437808	0.0450469897633602	-2.06745593787377
XAGE1C	0.845111170871142	7.47701572869565	3.07619356012778	0.00262230438711753	0.0451511706376119	-2.07011565216901
LOC730226	-0.175795363672113	7.61582951652174	-3.07604059955928	0.00262354608782785	0.0451511706376119	-2.0705448269163
TMEM127	-0.15805935474894	7.88665771652174	-3.07560844920162	0.00262705713369927	0.0451868221829884	-2.07175725133573
SNX25	-0.159574539897156	7.36385695826087	-3.0742215718258	0.00263835436112503	0.045341583978129	-2.07564724968809
LAGE3	0.362926684513006	10.5792307173913	3.07414940433083	0.00263894345283813	0.045341583978129	-2.07584962893369
TTLL3	-0.0855232895946738	7.34156988869565	-3.07339428779386	0.00264511465745696	0.0454227539454221	-2.07796696099484
C13orf37	0.32836882495463	8.09933674434783	3.0730677031469	0.00264778781431724	0.0454437984030796	-2.07888256190964
EXOC4	-0.159421617543854	8.48916222869565	-3.07192858337464	0.00265713131627646	0.0455545981276238	-2.08207551374985
C1orf213	-0.0469587984270987	6.69907855913043	-3.07192679966398	0.00265714597087315	0.0455545981276238	-2.08208051270544
FN3KRP	0.325752568784029	10.4004106895652	3.0711229957377	0.00266375747801921	0.0456430191007102	-2.08433297168041
COPB2	0.225695138626735	10.3204617878261	3.07012447646888	0.00267199178531872	0.0457591348242989	-2.08713037810297
ANKRD27	0.145803530399272	7.45829386956522	3.06933573835662	0.00267851278205379	0.0458123983392984	-2.08933952784246
RAI14	0.406242795765277	10.7804541834783	3.06916171414683	0.00267995353290741	0.0458123983392984	-2.08982688175256
C12orf56	0.422308186176651	7.2187317826087	3.06909767268968	0.00268048391433534	0.0458123983392984	-2.09000622364932
HADHA	-0.222155909921362	9.35567127478261	-3.06904265687472	0.00268093962439206	0.0458123983392984	-2.09016028758466
PSMA5	0.254501774289173	11.9366678921739	3.06869940251049	0.002683784508271	0.0458360606632943	-2.09112146972908
BEND3	0.0836606057168803	7.05985038695652	3.06674848845337	0.00270000679014293	0.0460390277477842	-2.09658270102393
SIPA1	-0.239301760617058	8.81952570695652	-3.06665795990465	0.00270076175433138	0.0460390277477842	-2.0968360480771
TOR1AIP2	-0.252219544041133	8.11044262434783	-3.06655011986384	0.0027016613430112	0.0460390277477842	-2.09713783364814
THAP7	0.0987285792196033	7.29444805043478	3.0663333161854	0.00270347073272243	0.0460390277477842	-2.09774452198438
KLHL28	-0.20579302728372	8.56944948347826	-3.0663166190522	0.00270361012936662	0.0460390277477842	-2.09779124457725
FAM46B	0.0997888878705355	6.66894178782609	3.06621383314023	0.00270446838797471	0.0460390277477842	-2.09807885953367
C17orf74	-0.0711610538717506	7.10829839826087	-3.06546614933734	0.00271071911441055	0.046120424780738	-2.10017077888223
MOSC2	-0.387749210919537	10.3684047382609	-3.06484620203293	0.00271591208672811	0.0461769339207168	-2.10190498157317
DLGAP2	-0.0921229783121618	6.61329818173913	-3.06471855306805	0.00271698247751151	0.0461769339207168	-2.10226202217516
PLEKHG1	-0.146295502208108	7.33119379043478	-3.06347696026644	0.00272741414988576	0.0463291437116146	-2.10573416414627
FGD1	0.278028506049608	7.28050257826087	3.06283307244124	0.00273283858246623	0.0463832326567115	-2.10753434243945
C14orf121	-0.132364502208103	7.23140532086957	-3.06267006297011	0.00273421343869902	0.0463832326567115	-2.10799003273571
SERPINA1	-0.0876074317906816	13.915055373913	-3.06257314412972	0.00273503117605597	0.0463832326567115	-2.10826095803985
AP3S2	-0.145291116122198	7.77877342347826	-3.06090657589309	0.00274912803945036	0.0465587394100752	-2.11291852084029
LOC647649	-0.0626828326981208	6.77068395391304	-3.06088400691769	0.00274931940242308	0.0465587394100752	-2.11298157970468
LRIG3	0.170161511887479	7.16805120086957	3.06082383520626	0.0027498296602937	0.0465587394100752	-2.11314970060319
LOC646766	0.244466740320636	12.9207960695652	3.06032096361372	0.00275409745420096	0.0466058615551603	-2.11455462404536
LOC387756	-0.180025277797943	6.84872414521739	-3.05926079616249	0.00276311502360756	0.0467229621584264	-2.11751588186275
FCN3	-1.08277181693889	8.17953092956522	-3.0591576100079	0.00276399416164499	0.0467229621584264	-2.11780405490139
LOC647673	-0.434171007289773	10.1916197808696	-3.05753359882655	0.00277786475020935	0.0469073710227002	-2.12233842759967
ARL6IP5	-0.298843594767089	11.3068057208696	-3.05753043448671	0.00277789183941893	0.0469073710227002	-2.12234726070831
NCRNA00157	-0.105337545977009	6.91400779565217	-3.05687789180859	0.00278348333776125	0.0469765190621847	-2.12416863824297
NUDCD3	-0.203108121687837	8.93918778173913	-3.05654643111181	0.00278632754012216	0.0469877448233727	-2.12509368558142
MTCH2	-0.231344003478519	8.55711374347826	-3.05645154885838	0.00278714220194068	0.0469877448233727	-2.12535846930401
LOC732360	0.134549263914097	7.75236777826087	3.05578788523131	0.00279284660220732	0.047058640735314	-2.12721033168539
LRRC37A4	0.0563940565940726	6.8719525626087	3.05553524223151	0.00279502098663994	0.0470700127637416	-2.12791520792244
UBXN6	-0.231694470629156	9.22007380608696	-3.0551270322323	0.0027985375762948	0.0471039641058821	-2.12905401327101
PPIAL4A	0.24961690145191	13.9233030426087	3.05436851528907	0.00280508281296205	0.0471888288219141	-2.13116974680453
SPNS1	0.237583808953419	9.75257484173913	3.0540433179763	0.00280789327317169	0.0472085202508023	-2.13207668445802
FAM107B	-0.320530878826375	11.23465568	-3.05377537546595	0.00281021087614275	0.0472085202508023	-2.13282388368761
C4orf34	-0.361150547307926	12.2310791495652	-3.0536263511123	0.002811500647071	0.0472085202508023	-2.13323943719026
PSMB7	0.228567553841501	11.908842573913	3.05353761533747	0.00281226889455577	0.0472085202508023	-2.13348686820531
LOC100129361	0.0988210164246821	6.90247878782609	3.05315786970333	0.0028155588117983	0.0472384856553504	-2.13454568295584
DCP2	0.297413223018756	9.5634063226087	3.05277540697269	0.00281887586704995	0.0472573374359812	-2.13561196091464
FGFRL1	-0.385635218995763	9.2490715826087	-3.05268121701718	0.00281969332030177	0.0472573374359812	-2.13587453823097
C10orf78	0.15957186591047	7.15605969913043	3.0520548617398	0.00282513489609875	0.047323270823605	-2.13762048085579
SPSB3	-0.365430916212944	10.2043624478261	-3.05115596120597	0.00283296123494357	0.0474290592672607	-2.14012560355207
LMF2	0.245716789110709	9.42603574	3.05063973667943	0.00283746484016711	0.047479135819662	-2.14156397396368
MT1A	-0.766896509921359	12.7810485121739	-3.05009785119302	0.00284219943857568	0.047533022150415	-2.14307362253247
IMPA2	0.385064869207499	9.95687048434783	3.04837013167381	0.00285734382164632	0.0477422833776048	-2.14788539134796
NALCN	-0.18733681817907	7.9326591626087	-3.04822911575258	0.00285858319010876	0.0477422833776048	-2.1482780244901
KBTBD6	-0.110701529401089	7.24749447043478	-3.0479897622315	0.0028606879717095	0.0477422833776048	-2.14894442555202
JARID1C	0.0969105594676369	6.87501331913044	3.04797752595411	0.00286079561126675	0.0477422833776048	-2.14897849224644
PCSK6	-0.224534741923775	7.3074728773913	-3.04751787081633	0.00286484180016696	0.04778440432999	-2.15025812199246
VCX2	0.565706022897762	7.12114712521739	3.04730318852354	0.00286673338858327	0.0477905617636843	-2.15085571807351
LOC647856	0.28673066179674	11.5567584982609	3.04671807616309	0.00287189474154602	0.0478511931167045	-2.15248427340015
LOC100130555	0.076092595160314	6.67289248434783	3.04615408755421	0.00287687789226758	0.047908792528473	-2.15405378384185
LOC730496	0.194895815759228	6.97939883304348	3.04585665825687	0.00287950906363446	0.0479231257631077	-2.15488139361297
C1orf112	0.315805955535387	8.35326717391304	3.04571173752891	0.00288079189305802	0.0479231257631077	-2.15528461694887
LOC100129424	0.221451869479733	12.1434373608696	3.0452490342951	0.00288489125224835	0.0479493526897531	-2.15657192056133
SHF	-0.222494199969747	7.51840866782609	-3.04518900965691	0.00288542344082519	0.0479493526897531	-2.15673890516488
NIN	0.177306056261346	7.37357123913043	3.04482978945123	0.00288861024574694	0.0479769122879588	-2.15773817392297
CREBL1	-0.10567822341198	7.80932192434783	-3.04418778322723	0.00289431388138904	0.0480225793061641	-2.15952384020193
CAMLG	-0.23851995868119	11.8800307191304	-3.04417591461481	0.00289441942108447	0.0480225793061641	-2.15955684837542
ADH4	-1.06343747837265	11.7794349347826	-3.04396621492136	0.00289628472833316	0.0480281425816726	-2.16014003284568
VISA	0.141378595372052	7.38142734434783	3.0434855469578	0.00290056453008867	0.0480737176156355	-2.16147666407903
FMO3	-0.638270871869329	12.1928602582609	-3.04274840385052	0.00290713931361004	0.0481572613158483	-2.16352614846664
RNF125	-0.141002224984875	7.05117161652174	-3.04141999146748	0.00291902259675164	0.0483286067165775	-2.1672184809641
CA9	0.49685417924985	7.17019827130435	3.04056232098499	0.00292671871090386	0.0484304834232911	-2.16960165678643
PI4KAP2	0.263504547096186	8.62026078608696	3.03893203363215	0.00294139947585663	0.0486018776375976	-2.1741301025318
LOC652624	0.24472748660013	11.2974447469565	3.0387741489004	0.00294282484045655	0.0486018776375976	-2.17456854927311
LOC653354	0.107637074349667	6.83567988782609	3.03870870805404	0.00294341581980723	0.0486018776375976	-2.17475027319128
CYB5R1	-0.319641838626742	10.618609226087	-3.03861331012642	0.00294427753036262	0.0486018776375976	-2.175015179549
MREG	-0.0809118195099838	7.09077936869565	-3.03855352645888	0.00294481766323821	0.0486018776375976	-2.17518118662268
LOC100131868	-0.0638447482456135	6.84408086173913	-3.03741610165223	0.00295511152395114	0.0487359682832589	-2.17833905623957
LOC440145	0.178976284664247	7.28106601043478	3.03731287445001	0.00295604738973989	0.0487359682832589	-2.17862559967574
DDOST	0.245226918269809	11.8152821965217	3.03678926564515	0.00296079868855311	0.0487886780222418	-2.18007893306106
TAF1B	0.164800769600725	7.99492702695652	3.03631440655037	0.0029651137289102	0.0488248076305504	-2.18139677259595
NASP	0.204927727918935	7.42456766521739	3.03620573882351	0.00296610200858398	0.0488248076305504	-2.18169832512073
C7orf28A	0.148991880973989	7.76149476521739	3.03565658706776	0.00297110093334354	0.048881461948945	-2.18322207914867
GPR31	0.0623958682093155	6.69943413565217	3.0351757106028	0.00297548474281707	0.0488825393575876	-2.18455619495871
TMEM176B	-0.448150908106467	10.639103066087	-3.03507565462148	0.00297639763328328	0.0488825393575876	-2.1848337619505
C20orf24	0.327505183091349	12.5713921921739	3.03502216623676	0.00297688575663152	0.0488825393575876	-2.18498214180109
LOC649076	0.222485792468241	14.2055343373913	3.03496634143221	0.0029773952805488	0.0488825393575876	-2.18513700064932
SR140	0.236740678856625	8.44555402695652	3.03254124148062	0.00299960761028744	0.049221475428402	-2.19186193226464
RXRG	-0.111753238475503	6.84543637130435	-3.03204825144951	0.00300414176653461	0.0492701223580397	-2.19322846221101
C21orf56	0.164480295644288	7.21408656782609	3.03169345509674	0.0030074088386669	0.0492964894566557	-2.19421181341696
ARMC6	-0.280364843647908	8.35255446782609	-3.03153269480487	0.00300889024876405	0.0492964894566557	-2.19465734343076
LOC100129278	-0.0507118126134269	6.64009506086957	-3.03132259243367	0.00301082736398378	0.0493024944093974	-2.1952395895417
GTF3C1	0.184654370508166	7.98566545913044	3.03032560138736	0.00302003520566234	0.0494274896459574	-2.1980020338476
LOC442727	0.243194374621893	8.65741527391304	3.02971316117774	0.003025704372933	0.0494944689790203	-2.19969858952137
ABCG4	-0.0584290741681786	7.03287047478261	-3.02926592222504	0.00302985053499648	0.0495364782000387	-2.20093732790168
ARHGAP11A	0.0441657112825178	6.83137347391304	3.0289028952814	0.00303321986298362	0.0495657494632581	-2.20194270628289
SARS	0.251223001300668	9.36551400086956	3.02850480596822	0.00303691859181861	0.049590239195337	-2.20304506995999
KTELC1	-0.254084089987895	9.20868343913043	-3.02827048182383	0.00303909769323504	0.049590239195337	-2.20369388802466
NLRX1	-0.194800613490619	7.91116708347826	-3.02823177219379	0.00303945781312569	0.049590239195337	-2.20380106667852
UBE2M	0.23312615825772	11.3628434078261	3.0275067232436	0.00304621031228582	0.0496514404992772	-2.20580835667439
BAZ2B	-0.267004162643682	9.02889003565217	-3.02748934283909	0.0030463723488136	0.0496514404992772	-2.20585646912498
CRLF3	0.133244550665457	7.45751703913044	3.02693073846371	0.00305158442897292	0.0497105795588422	-2.20740267337894
LOC645033	-0.0605232568965475	6.74883997304348	-3.02645118476811	0.00305606549515868	0.0497577551652107	-2.20872987393895
ACADL	-0.418704570054444	7.85024297652174	-3.02585356312529	0.00306165832594647	0.0498003463627038	-2.2103835864927
GNG11	-0.532966984240774	9.40294075391304	-3.02580382842658	0.00306212419315563	0.0498003463627038	-2.21052119768628
FAM164C	-0.233349497277682	7.62187566956522	-3.02544327421173	0.00306550347996999	0.0498003463627038	-2.21151875957729
LOC644686	-0.096181247580156	7.09939444347826	-3.02506029757172	0.00306909669375977	0.0498003463627038	-2.21257824808824
CLDN12	-0.340814380157287	10.5399629426087	-3.02499725968248	0.00306968850894855	0.0498003463627038	-2.21275262880127
LOC728211	0.0479495469751985	6.75707647478261	3.02499523238031	0.00306970754350905	0.0498003463627038	-2.21275823684388
RRP8	-0.162418836267388	8.95633538347826	-3.02498681570277	0.00306978656977579	0.0498003463627038	-2.21278151951876
PPIG	-0.142874280490016	8.29723646434783	-3.02420897417023	0.00307709803488414	0.0498931737670703	-2.21493298998706
CCDC76	0.192658498366608	8.03574281043478	3.02362631916441	0.00308258534329509	0.0499383270816502	-2.21654427660437
CYP4F2	-0.550450832516633	9.01624669478261	-3.02341496202637	0.00308457808865777	0.0499383270816502	-2.21712870299548
HPR	-0.827699606533574	10.7546448182609	-3.0234067695707	0.00308465535380586	0.0499383270816502	-2.21715135536358
HSF2	0.141076722171809	7.63280144782609	3.02295658457202	0.00308890391342095	0.0499813313124727	-2.21839604929526
ITPR3	0.615035450665461	8.29103984608696	3.02263421095737	0.00309194959119671	0.0500048375153301	-2.21928726722778
GTF3C6	0.240112468118573	8.18870934956522	3.02206000688786	0.00309738135070404	0.0500668887641352	-2.22087448308254
DACH1	-0.100448658832425	6.88021475043478	-3.02171850722371	0.00310061599067405	0.0500933796002311	-2.22181833558007
C1orf115	-0.400515846854201	11.3858724791304	-3.02099823658809	0.00310744853286911	0.0501779407897605	-2.22380875569341
NDUFC2	-0.195384398759829	7.73638366869565	-3.02031441941132	0.00311394814146481	0.0502570417011423	-2.22569806613467
KIAA1324	0.164238999516032	6.91386378956522	3.01931453709106	0.00312347452153175	0.0503848862823243	-2.22845997522288
NR5A2	-0.343792951693885	9.37196082956522	-3.01850276445285	0.00313122847627928	0.050484023163268	-2.2307017099148
FOXO4	-0.264765942498482	9.3665361626087	-3.01817444103561	0.00313436962832016	0.0504925028065048	-2.23160823950607
DAPK1	0.301952986751362	8.48854949913044	3.01809980283363	0.00313508411649297	0.0504925028065048	-2.23181431040367
BTG3	0.360354907894736	8.53472374347826	3.01794359558496	0.00313657992649755	0.0504925028065048	-2.23224557376673
AFAR3	-0.428627280641254	7.99477486	-3.01764535242884	0.00313943767524612	0.0505126028004362	-2.23306892300023
LOC100133972	-0.125152453448275	7.20891876782609	-3.01673281230036	0.00314819652346318	0.0506275804651807	-2.23558771052748
ANXA5	0.614668922686016	10.8287348808696	3.01624527916302	0.0031528852641455	0.0506770206486386	-2.23693313111227
RPL39	0.218342455807619	14.224811493913	3.01551404133799	0.00315992987085776	0.0507473391600731	-2.23895074477067
ZCRB1	-0.201757391439805	8.06906779826087	-3.0154556123114	0.00316049339167096	0.0507473391600731	-2.23911194278525
LAMB1	0.371691182546884	8.45246104782609	3.01508757077729	0.003164045115065	0.0507783947888577	-2.24012726004214
C2orf34	-0.182095466606168	7.83604528956522	-3.01396637493038	0.00317488775753166	0.0509263677039735	-2.24321965708008
NEDD8	0.158076176467029	12.3701798591304	3.01326724108178	0.00318166616102406	0.0510090308788081	-2.24514745995009
YIPF7	-0.0658508135813642	6.77766292695652	-3.01273301935376	0.00318685467407978	0.051035146453983	-2.24662027524788
LOC100133191	-0.0806363692982419	6.95135005826087	-3.01272249636426	0.00318695695475428	0.051035146453983	-2.24664928423056
LOC649722	0.140607066394437	6.8620350826087	3.01259746319472	0.00318817247606832	0.051035146453983	-2.24699395963633
UXT	0.218523486358135	10.7429107634783	3.01183264395498	0.00319561705782896	0.0511220083937079	-2.24910205050003
C17orf71	0.148765895402303	8.6501886773913	3.01170553469094	0.0031968558655936	0.0511220083937079	-2.24945236091973
SYDE2	-0.104727411857226	7.19631195478261	-3.01127480869925	0.00320105702169307	0.0511631267657675	-2.25063933909134
PRKCD	0.305042408378706	8.11291771043478	3.01089550511761	0.00320476084105228	0.0511962583010036	-2.25168448982586
LOC653314	0.183055242226258	13.3067689356522	3.00862009887064	0.00322706288702579	0.0515263128619667	-2.2579518996608
CAPS	-0.115220639836668	7.42591026869565	-3.00834200438922	0.0032297983907432	0.051543772894672	-2.25871761052275
LRIG1	-0.292368477283723	9.12077562347826	-3.00796016413031	0.00323355788737469	0.0515775485988714	-2.25976887898635
LOC644288	-0.0629679505142189	6.56692931913043	-3.00760125336976	0.00323709530886002	0.0515810608330108	-2.26075691531815
LOC646463	-0.180481492800962	7.85896846608696	-3.00758801456851	0.00323722585866145	0.0515810608330108	-2.26079335816064
LOC653162	0.209178560102849	13.043931733913	3.00738338609276	0.00323924434890567	0.0515810608330108	-2.26135662770527
PXN	-0.112808601724137	7.62217937304348	-3.00721998262647	0.00324085702279707	0.0515810608330108	-2.26180639602457
RNF170	-0.372682128463396	8.45428277043478	-3.00710482605494	0.00324199397991559	0.0515810608330108	-2.26212335219625
LOC642031	0.280368227223232	8.62540017304348	3.00620492644133	0.0032508915044887	0.0516774254221745	-2.26459987421243
GIT1	0.151382179370847	7.44415563043478	3.00595139890846	0.00325340225869496	0.0516774254221745	-2.26529746764542
MMPL1	-0.0872027696007285	7.13855149043478	-3.00562449222142	0.00325664234906101	0.0516774254221745	-2.26619689353562
DEFB104B	-0.055567801058678	6.72156613826087	-3.00555937461989	0.00325728810876412	0.0516774254221745	-2.266376043151
LOC643959	-0.0720486396249207	7.02613497652174	-3.00552260133749	0.00325765283509672	0.0516774254221745	-2.26647721125667
ZNF213	0.145830376557773	7.25994320695652	3.00549483785867	0.00325792822498434	0.0516774254221745	-2.26655359151754
IMPDH1	0.15880088245614	7.2964529026087	3.00452808605936	0.00326753098466343	0.051803568252308	-2.26921285336121
GLO1	0.276760356200855	11.6518143756522	3.00404651099036	0.00327232421811123	0.0518533717974405	-2.27053725907529
BRCC3	0.163521117241382	7.55971738	3.00369886496539	0.00327578845557609	0.0518820763920227	-2.27149322698389
MPHOSPH10	-0.148497479098605	8.97407709304348	-3.00348301185786	0.00327794110038214	0.0518899894513846	-2.27208673923105
RNU86	-0.19934225804598	7.65734656782609	-3.00293848618513	0.00328337731000246	0.051949847347927	-2.27358381215321
HSPBP1	0.085009430036302	7.14228762086957	3.00257323917804	0.00328702837241306	0.0519750535970933	-2.27458786200045
ATXN3	-0.270097074107684	8.06649097391304	-3.00244792658603	0.00328828187836728	0.0519750535970933	-2.27493231750429
BAIAP2	-0.224696056170597	7.85042280956522	-3.0018684339045	0.00329408430147386	0.0520358847110229	-2.27652505052882
DLK2	0.0965051949485822	6.90665402173913	3.00173259736016	0.00329544579037028	0.0520358847110229	-2.27689835880141
LOC339674	-0.0495121689050215	6.75877735826087	-3.0013170547838	0.00329961399594741	0.0520755067605758	-2.27804027061554
GSTZ1	-0.394600094615847	7.85718691217391	-2.9990650955647	0.00332228759193149	0.052406999898654	-2.28422631804875
ARPC2	0.176742172716274	10.5038055869565	2.99886424920295	0.00332431675744704	0.0524126706845906	-2.28477784345932
ECSCR	-0.306467337961283	8.23441183391304	-2.99858207991961	0.00332716946622941	0.0524313136116503	-2.28555262901199
LOC650157	0.221496974863888	9.56027282434783	2.99798947791264	0.00333316797931223	0.0524994862210688	-2.28717960430271
KRT10	0.319161960223836	9.71394745217391	2.99748429010785	0.00333828953407598	0.0525537847362984	-2.2885663696854
GRHPR	-0.479634483061099	10.7184825913043	-2.99681907539302	0.00334504450397202	0.0526337303379377	-2.29039211325268
IER2	-0.175299846279491	7.83319441217391	-2.99661523931965	0.00334711689449129	0.0526399531237354	-2.29095149121552
DPH2	0.22387642495463	8.30934135913044	2.9954408030732	0.00335908041657073	0.0528016491520139	-2.294173811372
RAB23	0.232304908318207	7.78908060695652	2.99484773056321	0.0033651367925147	0.0528703749018163	-2.29580062540388
CD302	-0.315180983030853	8.73405872782609	-2.99452273457515	0.00336845987828283	0.0528961100746254	-2.29669198186473
[truncated: 29,392 more rows]
