# Supplementary material for: Prognostic implications of cell division cycle protein 45 expression in hepatocellular carcinoma
Source: PeerJ. 2021 Feb 12;9:e10824. doi: 10.7717/peerj.10824 (PMC7883691; doi:10.7717/peerj.10824)
Supplement: File S5 [file peerj-09-10824-s005.zip › Supplement 5.1 File/1.diff/corInput.txt]

id	GSM2011286	GSM2011287	GSM2011288	GSM2011289	GSM2011290	GSM2011293	GSM2011297	GSM2011299	GSM2011301	GSM2011303	GSM2011304	GSM2011306	GSM2011307	GSM2011308	GSM2011313	GSM2011316	GSM2011317	GSM2011319	GSM2011321	GSM2011323	GSM2011326	GSM2011331	GSM2011332	GSM2011333	GSM2011334	GSM2011335	GSM2011337	GSM2011338	GSM2011339	GSM2011340	GSM2011343	GSM2011345	GSM2011346	GSM2011347	GSM2011350	GSM2011354	GSM2011357	GSM2011358	GSM2011359	GSM2011362	GSM2011365	GSM2011366	GSM2011369	GSM2011371	GSM2011375	GSM2011378	GSM2011379	GSM2011381	GSM2011382
CYP1A2	9.4867334	9.7937068	9.3141885	8.5788495	8.3209571	13.5737897	14.0672612	14.0607011	11.6472037	13.067306	9.566728	12.3272585	13.8634686	11.5081175	7.805998	7.7535691	11.8679547	12.1220216	7.6929451	8.9023153	9.151629	13.6893368	12.0081369	13.3861595	9.1450199	6.73814	10.1437675	13.741527	8.4685766	12.1400333	8.3349138	9.4956379	8.2091837	8.2134262	11.8715942	12.1459071	13.8168079	14.1362348	8.2986894	10.0323158	10.1491203	11.5599203	13.8016904	9.900494	11.5484819	9.8938182	10.880427	12.3378873	10.1079056
CYP3A4	10.6929349	9.3923969	9.9265837	13.2057853	5.4032316	14.7668322	13.9228413	14.1425368	14.0952234	14.554208	9.114547	11.0299244	13.8688156	10.47925	9.561519	10.3134606	9.9732178	14.1741182	9.3484332	7.5304969	12.775972	13.3360623	13.5965006	11.15555	5.4836561	11.0406557	9.7544201	13.8168079	9.1196575	14.6956007	10.7108153	10.9080834	10.8960417	10.6817237	11.8734824	14.9190169	11.7636712	11.7377466	11.2694347	12.395126	10.5076824	10.0841944	14.851113	10.0470211	12.5395624	10.3243256	12.2908482	14.129679	10.2517396
HSD11B1	13.2882775	10.6429249	11.7995086	14.1495603	9.6314276	11.6274573	11.8078815	11.4691977	12.5296277	13.970809	9.054351	10.4799551	11.2042436	12.9039868	12.746028	12.6476116	12.1316892	13.6893368	6.8143446	6.9050264	13.637612	12.9269272	12.6498703	9.499925	11.0922976	10.0726915	11.3795852	12.3624757	10.1428424	14.2255615	12.9007836	10.3788222	9.5942964	9.6225198	13.703613	13.6639393	9.6203335	9.7020519	11.130598	12.726134	12.6871217	11.9555098	14.0728102	12.2763542	12.8580892	8.9068124	10.7060806	11.1702453	12.8048773
AQP9	13.0704972	12.5677822	13.6530329	14.3446329	11.0395531	14.7885582	12.6220475	14.129679	14.129679	14.484834	12.325114	13.1763843	12.2696833	13.7557458	13.499806	13.633396	12.793567	14.168086	9.6319131	12.4086808	13.381979	13.7180917	13.439093	12.7039887	13.1259444	13.1616992	13.5503315	14.1362348	12.2329072	13.8359885	13.2332491	13.0770308	10.9883417	10.3326184	13.5912596	14.5176838	12.4725828	12.7123862	12.6579978	13.1326713	12.639727	12.6220475	14.508645	12.6022931	13.4016928	11.1888272	12.2653928	14.403872	13.2736698
NAT2	8.6034606	9.0565186	9.3085314	9.1998006	8.5544897	9.0216811	10.686313	9.0543505	9.1644563	9.511548	9.420369	8.9322542	11.6198997	7.5673355	7.23969	7.1167767	7.62168	8.6495478	6.7495344	6.583285	10.072691	10.6554505	11.2521145	7.6291192	8.3887595	8.036532	9.8819693	10.6493184	9.470914	8.5302584	7.3656523	10.3921667	4.8459238	5.7233611	9.5689832	8.305345	5.4836561	5.554136	9.2024409	9.2611509	9.8141155	6.3641096	9.7163867	9.6116865	10.9620088	7.0868017	8.797547	8.6679338	7.4092464
MBL2	9.2880978	10.6770359	12.4553382	11.5065575	8.8923588	6.5923984	12.3208177	12.2825479	11.5094501	8.903532	10.707896	12.8793778	11.6676351	11.1189769	11.639388	9.1086245	8.4134075	8.7690563	7.6582385	10.7741686	12.136034	11.90316	11.7076955	12.9363295	11.0254647	9.9418824	7.7632504	11.8392597	9.909746	8.4260608	9.0205017	8.9699917	9.711395	10.4095837	11.480153	8.5249425	12.8856128	12.7288436	8.3648363	9.4353734	11.8948328	11.4558055	8.1338816	10.7714525	11.5229571	8.5183799	10.7522913	11.9573857	12.1479761
ADH1B	10.411326	10.767928	10.6835927	11.909929	10.7124907	11.9886899	12.1479761	11.6319975	12.155412	12.66343	11.165539	11.0691118	12.6424564	11.8948328	8.302576	10.3210961	10.5883304	12.1028552	2.7828606	9.7914145	11.197319	12.2287506	12.5941927	10.4567391	9.8163903	10.3172068	11.6921675	12.5781705	12.9393501	12.2887064	11.8864828	10.9195402	9.3835311	9.3592722	11.0602199	12.7905212	10.1120905	10.076696	12.0010097	11.1804471	10.2561583	12.40642	13.0332424	9.0966142	11.4177362	7.3693319	10.3930157	11.9537262	8.5231748
CYP2E1	14.4600863	14.1175368	14.9599964	15.0928529	15.0160823	14.9998847	15.0928529	15.0721098	15.2076508	14.999885	12.985295	15.0327889	15.0526696	10.7190553	12.858089	13.527888	14.7983622	15.2076508	13.2618885	14.8847422	15.278085	15.150979	15.2076508	15.0721098	10.7361217	13.890536	13.7877701	15.150979	13.4479972	15.150979	15.0928529	14.8847422	14.9998847	13.8965196	14.5176838	14.9324076	14.9858976	14.8736034	14.6493227	15.0327889	14.7448407	13.633396	15.2076508	13.5230861	15.3950185	12.8078613	13.7511048	15.1187494	13.0067569
HPD	13.308077	12.5503161	13.0269907	13.4645043	10.0550335	13.5230861	13.3211421	14.1626611	13.0332424	14.418395	11.772899	9.3090931	13.3124148	14.0999762	12.027013	12.2349395	13.4271314	12.8580892	9.0665123	10.47925	13.080972	13.5186017	12.796154	11.6614702	12.0489907	13.9597218	13.1984185	13.8529929	11.7760579	13.698481	12.4455618	10.5351093	10.1822174	9.5255872	13.4691712	14.2867113	11.6966613	12.3024328	13.531857	13.531857	13.0332424	10.6761465	13.8359885	12.3763356	13.2530497	11.203084	11.755343	13.0299143	12.1499567
DNASE1L3	10.3971028	11.0843164	7.1117163	9.5542048	8.2160882	9.0767595	10.5911801	7.9667925	10.0335262	9.601372	10.720736	8.4653004	10.2094412	9.4052921	7.853418	9.1294943	9.2446494	9.6884048	10.3029921	8.1087069	11.706011	10.9906153	11.6006212	9.4872762	9.413951	10.0975407	9.851273	11.0967521	8.0028676	9.2521588	8.8867745	9.8220517	6.6028154	7.118513	10.9751825	8.7870654	9.6939108	10.1800583	8.9244321	8.5597135	11.8225955	5.6472742	8.0650287	10.0273762	10.5849531	10.7969928	10.9860917	9.2294856	9.8477793
EGR1	11.499076	11.4676687	11.9155823	10.5792558	8.0739887	8.9355232	10.8271716	11.1612166	11.2497171	8.645936	10.476798	9.1325873	12.4795427	9.5812811	9.820293	9.72834	10.9411246	9.8862755	10.280611	11.395819	10.085639	12.0896094	12.1846397	10.818572	10.2791797	10.2381473	11.1874477	12.2908482	9.2055173	9.8901315	10.8371178	9.2928242	8.2522108	12.250228	11.4825834	6.4850879	11.5834626	11.1960938	8.5847389	12.4017363	12.6172425	12.4017363	9.1490211	12.793567	11.3781858	9.6662284	11.391634	3.6508451	6.7056191
ALDH1L1	13.7664022	9.0050305	11.0569711	13.3780703	10.7542177	12.2065287	11.3597698	11.5703426	13.8688156	12.900784	10.584953	11.3223747	13.2806521	11.4398379	12.743503	11.0539528	12.4295965	13.4432807	10.9555125	10.6365741	13.569118	12.5269265	13.4645043	9.8519609	14.3165467	12.2125299	11.2769259	11.9354916	12.7318168	13.5416333	13.6196735	12.9363295	10.3827266	9.9699775	11.5271994	13.9286232	10.782741	10.6910228	10.8041355	12.3208177	11.5499875	12.2168277	13.5047236	11.1270941	12.8945685	11.0331586	10.7552613	13.2332491	10.4641462
SLC13A5	10.0731999	13.2097602	12.422077	11.0727308	13.6297136	13.6477182	12.9333167	12.404183	13.229392	12.849723	13.564108	13.890536	13.6686964	12.536887	11.451619	12.7039887	12.1143946	11.0274707	11.9624857	13.0135417	12.429597	12.515766	12.7039887	13.761164	12.0744579	13.439093	12.431718	12.9039868	9.8182678	11.5065575	11.6107889	12.8919895	12.0601125	9.9969961	11.0161508	10.7406163	13.6376123	13.6737959	11.7930896	12.4897873	12.3334658	11.7138767	12.3482559	10.9451515	10.6697343	12.4108815	12.6923546	13.3566542	12.7642375
FCN3	11.2834344	10.8251399	6.8126474	7.2680508	6.9210503	6.8510659	10.9718626	6.808732	10.1730891	7.233933	11.689233	8.3025758	11.5586025	7.2290738	7.047298	6.9637411	9.4592396	6.4816835	6.9275134	7.4781585	8.412419	12.1613843	12.2590032	9.8404288	9.6569539	9.7008217	7.9817491	11.9222232	6.8584797	7.0745936	8.6064348	8.5302584	8.9011976	9.4663596	10.5351093	8.8720137	9.6488913	10.4758572	8.6611543	8.9545873	13.1405957	8.474451	4.7844483	9.6515993	10.9533821	7.1076865	12.3292547	7.913897	5.8574876
SLC6A12	10.3016021	9.434884	10.0912797	9.3406567	10.5971144	10.9867031	10.76099	10.7592226	10.219184	10.567481	10.084194	9.5531078	11.2408209	10.8561716	8.674455	9.8856243	9.4611383	10.7152536	8.6604903	9.9091383	9.842276	10.5633497	10.5987699	10.8213413	8.5781478	9.1348435	10.4041592	11.3808928	9.4313557	10.4180819	9.4673715	10.9762758	9.2386331	8.5278065	10.2346071	10.1887341	10.7898315	11.1050668	10.9028488	10.9316394	9.2880978	8.4965987	11.100279	9.1366824	9.7709494	9.5678101	10.433559	10.2360025	9.8321639
ADH4	13.2450392	10.5431124	13.3979843	13.9181676	11.8428588	11.1465283	13.9869794	9.558367	13.5965006	13.874574	9.638538	12.8728442	13.741527	14.508645	10.96557	5.2444963	12.0761285	13.8965196	10.0550335	11.138238	13.19459	14.168086	13.9818847	11.3273836	11.16793	11.2510375	13.9388956	14.1239158	13.9181676	14.1865497	12.5781705	12.9068045	11.888237	10.9070507	13.9708093	13.4016928	10.3081138	10.5229703	13.9286232	13.1215007	13.0907799	9.8170476	14.6581417	11.5804787	13.6737959	9.8615985	12.3532013	13.0174132	11.2769259
CDK6	9.4513209	9.3016037	8.4813265	10.6733707	11.1702453	10.8702614	9.974921	11.636461	9.716963	10.632159	8.656689	8.5817984	8.6559922	10.9786267	8.970923	9.4398405	9.0480738	10.3258861	6.9104086	7.7652065	10.438611	9.2844833	9.6499714	10.8371178	9.4095593	9.911715	9.4882472	9.5120822	7.7093682	10.5656726	10.5413824	10.1738296	10.0876975	10.8856923	9.1227135	11.0020039	10.2798249	10.1326419	9.0608471	7.9586324	9.6324874	9.4653135	11.3326134	9.3810657	9.0307313	7.5297619	9.1459526	10.4850153	9.6697406
HGFAC	10.2755297	11.3518343	11.4705219	8.7575922	7.4225967	11.2683336	12.2805746	10.5508214	11.0299244	11.476164	11.910678	12.6552318	12.515766	10.4435519	11.351834	11.1792236	10.5175235	9.4882472	9.8392806	9.4018958	11.387699	10.8784512	11.2146309	13.633396	9.0005747	8.9587165	8.4582837	12.094992	5.5836251	11.2972925	9.1141191	9.1854413	9.2635931	10.1608118	9.1056268	9.3265835	13.4230459	13.4645043	9.3214538	11.9869326	11.4149541	8.6994279	11.6598372	5.6158314	9.1312284	8.5762195	12.5754096	11.6614702	8.5657268
MT1X	11.7878273	14.5629832	12.3737905	13.6477182	12.4176579	12.1100013	14.0894217	14.0548031	10.7152536	11.252115	14.111339	11.7796608	14.3304051	10.2230029	10.823026	10.9533821	9.4508349	14.778069	11.9462042	9.5311439	12.431718	14.839645	13.8965196	11.9815386	11.9289631	11.9462042	14.4351645	14.6082213	14.8080118	12.8640345	14.8847422	10.9620088	11.2958573	10.5167975	13.9129595	11.6598372	10.5703653	10.6304016	14.2504352	14.3804065	11.4582759	14.2936761	12.7790931	12.3624757	13.6843503	12.6270464	13.6639393	11.0485281	12.364539
APOC4	11.4398379	10.6779689	12.4872641	13.3442555	11.0274707	13.8855309	11.8375612	13.8061963	13.9444186	13.934098	11.129243	13.6106263	13.6106263	13.1174689	11.269435	10.5076824	11.6835017	13.5965006	10.0108214	12.5319278	13.751105	13.3566542	13.2806521	13.1366579	12.55319	12.5341681	11.8783	13.2661699	12.1316892	14.3165467	12.1633029	12.2308639	11.6274573	10.8968328	13.4998065	13.4998065	12.9171423	12.9007836	12.8612366	12.8330405	12.7235189	12.6022931	14.1931677	13.0576313	12.4131424	10.0316937	11.5037587	12.9039868	13.3524796
GINS2	7.5369472	7.8229216	8.0987055	8.4219409	7.9874962	8.2882722	8.3137516	7.3299076	7.9784216	7.544485	7.396931	8.0956564	6.5771472	8.0348844	7.521256	7.1024313	8.5093431	7.213944	8.7421058	9.9167283	8.937487	7.3460222	5.9107905	7.6050155	8.4435017	8.4881485	7.6244965	7.1348571	8.4859656	6.1826845	8.2571969	7.9117671	8.1790247	7.8152029	7.7663112	7.8067106	7.6802172	7.7413205	7.3936467	7.6187509	7.8604824	7.6311752	7.4836249	7.9757192	7.8884269	8.8411095	7.7456098	8.5515014	8.3997778
SPINK1	13.1984185	11.7894703	13.5503315	12.1808577	11.7457306	11.769772	12.9068045	15.3950185	12.5269265	11.631997	11.683502	15.3950185	11.6066849	10.9390705	13.928623	10.7808666	12.3168121	11.2537222	10.9152655	11.8818116	11.054968	10.3142154	9.47963	14.9451075	11.8063181	9.4179376	11.0352897	9.8632952	11.6598372	10.8127401	12.5341681	14.0548031	13.6196735	12.1573401	9.6434692	11.6581859	14.9190169	14.8302276	14.6082213	13.2701274	11.4223575	14.9858976	11.7091808	13.3566542	11.9289631	12.1652138	14.2255615	14.3232247	11.9064617
NUSAP1	9.415506	8.0629283	8.944272	8.5525963	8.1254921	8.5565388	8.0384262	7.6802172	8.1399032	7.599563	7.967042	8.549793	7.1643964	9.1303467	9.738484	7.7445052	9.5130876	8.1258179	10.0557574	9.1454788	7.55456	7.3852099	7.2700824	8.2783434	8.1748952	8.3115827	7.6187509	7.3915004	9.0753369	5.8726516	8.9611899	8.6099569	8.8948561	9.2059339	8.6135233	8.5355085	8.5418485	8.5934298	8.3039084	7.9464064	8.0853085	8.1180988	7.7350473	9.1582111	9.469901	9.6440064	7.9904784	8.6622567	8.1879185
DNMT1	9.7757333	10.1236928	10.8635543	9.4626785	10.1599674	10.3841693	10.2199662	9.3071668	9.5667276	8.211608	10.020044	10.448572	8.5124602	9.5807643	10.944022	9.4956379	10.8072058	9.3448151	11.5731798	11.4922713	10.094324	7.1114426	5.3019223	9.9975959	9.3683562	10.1300021	8.3887595	9.2625303	9.9892208	6.8919445	9.7804568	9.2797261	10.9718626	10.6384126	9.4837944	9.4482838	9.9047802	9.9807583	9.2175155	10.2039584	10.2060436	10.3884265	9.7320846	10.529811	10.7013538	11.2294809	10.3630214	10.0726915	10.198651
CDCA5	8.8341319	7.5084529	7.8867277	7.9660679	9.5019219	7.9832386	8.3608155	7.8587901	7.9257586	6.806719	7.360092	8.3628298	6.4462166	8.557577	8.830877	8.0449261	8.6056818	7.5200343	10.1950773	9.3707709	8.161612	7.4811475	7.0948548	8.3421455	9.0362385	8.566363	6.996522	7.2682331	8.9264548	6.1145922	8.4014578	8.5406123	8.9379302	8.8096711	7.9844394	7.8956979	7.6751218	7.8976616	8.5142601	7.8856115	7.9199979	8.2417539	7.7189764	8.7344974	8.5944883	9.715272	8.5259758	8.4331868	8.3622066
PTTG3P	8.6948361	8.1030299	7.9070296	8.8526991	8.3842247	8.2652191	8.008457	8.0055438	8.1505102	7.659657	7.788023	8.4298197	7.5535954	9.0174774	8.813202	6.8795188	9.7518638	9.200223	9.8888709	9.0454254	8.354012	8.0338294	7.7620436	8.696019	8.8569531	8.8382434	7.84728	7.8544375	8.8293252	6.4410383	8.6296883	8.2254914	9.4466483	8.977849	8.5312753	7.7845049	8.3704455	8.8696841	8.0766563	7.98903	7.9511008	9.0284675	7.3538792	8.6581265	8.9055747	9.7294217	8.5639993	8.4495856	8.5025492
CTSL2	7.8598223	6.6332779	6.5081676	6.1239906	7.0161562	7.7400418	7.8926459	6.4856835	6.3638867	6.602456	6.294158	6.6644525	6.1707496	7.9672932	4.722973	6.8680118	6.8224492	8.5610485	9.142392	7.7734471	6.530814	6.2614752	6.1205679	6.9790736	6.674501	7.4105697	4.3067492	6.5671174	6.4221845	5.8094635	6.9443843	8.3327898	8.3750774	7.5304969	7.7197992	8.0180974	7.3012956	7.5366175	7.44812	7.3078768	7.3669287	7.7880226	7.331418	7.3916802	7.4856455	8.5726243	7.824799	7.3123342	7.6033747
FADS1	6.7866491	7.8868502	8.9910087	7.0193983	8.8045037	10.137631	11.2884546	6.7825046	8.9374871	8.910712	6.854509	8.4894714	8.0497801	9.0050305	9.679972	11.6806146	10.1086044	9.3923969	12.5677822	8.196571	8.591575	8.6126232	6.1576363	8.5249425	10.4283973	9.4127717	8.7054472	10.26614	9.1867542	10.674307	7.7586743	11.2595032	10.422639	10.6919728	4.1301411	9.0220349	8.0731268	6.8910846	11.3211615	9.1072789	8.28387	6.1974443	11.2408209	10.2360025	8.4952738	12.5319278	11.07997	6.0731525	10.3163695
CCNB2	9.1933466	7.5412635	7.135208	8.0877368	7.8878819	7.8439101	8.0722205	7.3468232	7.5284975	6.385208	6.752591	8.027546	6.3061651	7.7963221	9.555775	7.3034562	9.3080978	7.8592628	10.2052842	8.7752111	8.103163	6.6958549	6.8113867	7.9829928	8.9717076	8.6643987	6.3012433	6.7317216	8.1404866	6.1959044	8.3095757	8.0723346	9.2317121	9.2147914	8.0157356	7.827038	8.2751956	8.2155339	8.3704455	7.6395742	7.6342708	7.8466172	7.3747158	8.6350578	8.9268	9.8285777	7.7919621	8.3474883	9.2184481
MCM2	8.3106318	7.3908502	7.7102286	8.1521963	9.483302	7.9886344	8.4816294	7.0619365	7.8954089	7.339024	6.853659	7.9363	6.582428	7.8463745	8.637004	8.2686092	8.6185475	7.2488886	10.5034857	9.3147407	7.964081	5.554136	4.8459238	7.7852633	8.6744546	8.2052729	7.0856592	5.3530362	8.0392559	6.5407927	7.9741448	8.7752111	8.581469	8.0984027	7.5246668	7.9899588	7.6978998	7.6561255	7.7914614	7.750718	7.8201553	7.8192542	7.7677213	8.5259758	8.0406201	9.7415023	8.1321989	8.0436615	7.6687069
PTTG1	9.5100528	8.7086607	8.5657268	9.3876181	9.0075533	8.8014739	8.503394	8.4589706	8.5973274	8.052624	8.400789	8.7744266	8.1188614	9.4353734	9.288557	6.6284553	9.7396357	9.2977023	10.2994685	9.4248743	8.755312	8.4392966	8.2502609	9.1056268	9.3860298	9.2883274	8.1236984	8.1614684	9.0327522	5.6158314	9.0763159	8.6234368	10.0483855	9.4658629	8.9138373	8.3855394	8.8879613	9.1586913	8.5475959	8.3710613	8.3996302	9.2179639	7.8069493	9.1542518	9.4847442	10.1142838	9.0260796	8.8118529	8.9514295
NCAPG	9.187546	7.1878771	7.4251476	8.54361	7.7226794	8.000979	8.2190442	7.1969779	7.9521374	6.393331	6.846127	8.1727762	6.0883804	8.467664	9.605202	8.056784	9.0323657	7.6899372	9.7294217	8.0774833	7.749369	6.6880985	6.0690829	8.9344302	8.7477372	8.5969923	7.0699108	6.2669147	8.3878775	6.63518	8.1170365	8.0004432	8.8614763	8.1156545	7.4944736	7.8117449	8.4834542	8.542249	7.7332167	7.5898816	7.6027182	8.168056	7.6859212	8.0631816	8.4884814	9.1052054	8.3416496	8.4912745	9.0174774
PRC1	9.5639623	8.3066153	8.4298197	9.0551458	8.3302331	8.9559038	8.4056642	8.1996614	8.5893186	7.689937	8.102465	8.5139244	7.3007474	9.376261	9.451321	8.2396569	9.2193797	8.2731632	10.9698328	9.8075194	8.172521	6.3822418	6.0784353	9.009347	9.6252216	9.8190265	8.137628	6.5264528	8.7621454	6.2154078	9.0530546	8.4888049	9.6521091	9.516153	8.7999172	8.7265711	8.7541961	8.7912335	8.8134121	8.5432787	8.4389667	8.6505882	7.8748041	9.2469638	9.7978217	10.6688112	8.6711896	9.0410227	9.6341023
UBE2C	8.302927	7.3607955	6.9291242	7.6945846	7.8853714	7.944843	8.8253019	7.2976745	7.5082705	6.458496	7.385348	7.9680872	6.3811157	7.6088422	9.749094	7.5640683	8.5088549	7.9055265	10.2548104	9.7288557	7.751922	6.8512307	6.7433077	8.1831741	8.753436	8.4982744	6.491459	6.953334	7.8197231	5.7699268	8.4010813	8.1798752	9.0319455	8.8899684	8.0338294	7.8541688	8.2249472	8.3225445	8.1459469	7.8573499	7.6827055	8.1716644	7.6383747	7.9958978	8.5412459	9.4988337	8.3231967	8.2993945	8.170373
TYMS	9.1441258	8.3403246	8.9310619	9.1697577	8.7162234	9.1706178	9.1133407	7.9248342	7.9749323	7.71918	7.528584	8.1775702	7.2066286	8.418606	8.484239	7.090465	10.749344	8.3212669	9.4422865	8.0894219	9.304236	8.9318876	8.4613612	8.3727471	8.3757463	8.8638996	7.5751394	8.3984757	9.0893662	7.6099075	9.0703242	8.8608903	8.8151896	10.0876975	8.3383743	9.3300158	8.1128065	8.2502609	8.3679266	7.619407	8.2835585	7.5501316	8.1046994	9.0392211	9.2358125	10.0890494	9.0634367	8.564731	8.8018676
CDC45L	7.5780791	6.9204575	7.9393732	7.7125716	7.2461509	7.9699703	8.1550602	6.9935941	7.5329855	6.354462	6.283179	7.6250246	6.1746654	8.1655293	7.823811	7.0866441	8.1237995	6.3932005	7.7451641	7.8732972	7.76144	6.5229892	6.0444578	6.5912021	7.1422746	7.238011	6.7028421	6.3860656	8.0271656	5.7233611	7.9597178	7.5751394	8.0161368	7.8587901	7.6426935	7.6717584	7.1564395	7.1629087	7.4479434	7.4515596	7.5975899	7.937266	7.4301237	7.9589413	8.129314	8.1448359	7.896535	7.7733265	8.1077146
GPR88	7.6071923	5.6158314	7.7363347	6.7770796	7.1272758	6.8006776	8.506465	7.8206033	7.0922311	6.727467	5.999419	6.7661252	7.8776341	6.92661	7.758772	10.3395341	7.8374285	6.619085	12.20248	7.4647105	8.587233	0.6244914	6.9473669	6.9641147	9.7192169	6.885461	7.9723348	6.6648263	7.7144959	7.2115818	6.5285593	7.074557	7.0541122	6.6768859	10.1586319	6.486383	6.5653344	6.6599401	13.067306	8.4274915	8.9076532	7.9157939	7.6139103	9.8375266	9.4080774	10.7861643	12.55319	7.5843275	10.5360509
CDKN3	8.9749347	7.1516213	7.7679662	8.7958194	7.8312249	8.6936761	7.9891327	8.1402028	6.9541429	6.096065	6.006303	8.2783434	5.4032316	7.6008339	9.377802	8.6405738	9.2677663	8.5821529	9.5510361	7.4702181	8.958326	6.0125854	4.9486695	7.2586702	8.234996	8.9990334	6.7193408	6.2853393	6.8151223	1.9538081	7.7769649	7.6540695	8.7135444	8.8985603	8.0698622	7.3398883	7.5912307	7.7291503	7.9165861	7.9764732	8.0629283	8.4842395	7.8225468	8.344734	8.6529702	9.7225539	8.6577886	8.196571	9.6242585
TOP2A	9.6674142	8.5865083	8.1193831	9.5911154	8.3648363	9.1459526	9.3260909	7.6654997	8.2607333	6.22515	8.005255	9.187546	6.0832987	9.5115482	10.878451	8.8390655	10.1396673	9.234906	11.8527328	10.0273762	9.000176	5.955371	4.6001624	8.8215216	9.7081842	9.8152794	7.8568643	5.9825931	10.3614649	9.2114873	9.9496561	9.4043348	10.4457832	10.2568435	9.1604967	8.9351631	9.1879917	9.1145467	9.6548897	8.7973679	8.5261377	9.0079629	8.2915444	9.7259892	10.4326743	11.4747915	9.7277518	9.2623008	9.8906584
CDC20	9.2635931	7.7814605	7.9521374	8.7337558	9.4043348	7.5877052	9.3061758	7.7548404	8.300924	6.210452	7.909182	9.0362385	5.8574876	8.4639498	9.851961	8.3309	9.4978555	8.1742751	10.8542012	9.9380708	8.823396	3.2849423	3.6508451	7.9246929	9.9439461	8.411343	4.7229727	3.2849423	8.9331283	7.6555127	8.819553	8.7507148	10.5351093	9.6262796	8.2307306	7.7030504	7.388241	7.4553907	8.3757463	8.7344974	8.7710466	9.4248743	8.7166348	9.558367	9.9853048	10.6168653	9.065639	9.4294551	8.8268796
[truncated: 66 more columns]
