# Supplementary material for: Prognostic implications of cell division cycle protein 45 expression in hepatocellular carcinoma
Source: PeerJ. 2021 Feb 12;9:e10824. doi: 10.7717/peerj.10824 (PMC7883691; doi:10.7717/peerj.10824)
Supplement: File S5 [file peerj-09-10824-s005.zip › Supplement 5.1 File/1.diff/diff.txt]

id	logFC	AveExpr	t	P.Value	adj.P.Val	B
CDC45L	1.46027015214761	8.17667154782609	13.2869515201488	5.95680301098456e-25	1.86990003317816e-20	45.6155183519162
CENPM	0.876454902480339	7.73657021913044	11.0690266874349	8.24548520781353e-20	1.29417013079237e-15	34.2714974499619
FOXM1	0.688170609316395	7.58846388956522	10.1927926197987	9.33245094624935e-18	7.32387419134284e-14	29.7218436792144
LOC651816	0.861515703387784	8.84946682434783	10.0752753977171	1.75928867451568e-17	1.10451661563444e-13	29.1113338307212
KIF4A	0.896886736600119	7.38765184695652	10.0339680866177	2.19831247788062e-17	1.15012044988584e-13	28.8967799404184
MELK	1.0345327553539	8.22874466434783	9.92649708927439	3.92395477328203e-17	1.54307537673161e-13	28.3387040165674
PTTG3P	1.16447273666062	8.98923123304348	9.92609209720694	3.93252939181705e-17	1.54307537673161e-13	28.3366014110303
CDC2	0.900314376860259	7.96722275913043	9.89545401791229	4.63854246956909e-17	1.61787207402493e-13	28.177547901697
GPSM2	0.682242795856022	7.43965178869565	9.85188364544948	5.86592814174615e-17	1.84137350297553e-13	27.9513972733923
TPX2	0.87161317540835	8.09131116347826	9.72100406742427	1.18690488528922e-16	3.38710284128308e-13	27.2723936736416
RACGAP1	0.699304781185724	7.9323378626087	9.67444539160596	1.52484814430335e-16	3.98887567481886e-13	27.0309821826798
NCAPG	1.26178404222626	8.61404971043478	9.65146796888614	1.72548378882251e-16	4.1665124319175e-13	26.9118712742842
KIF20A	0.918192523230491	8.16422524434783	9.62393264240031	2.00092215712152e-16	4.48649624530013e-13	26.7691599625686
PTTG1	1.20585590852995	9.40867838869565	9.59594750847186	2.325862306357e-16	4.86740957725683e-13	26.6241487617572
MCM10	0.647243358711433	7.28894882434783	9.56574837811582	2.73583050910975e-16	5.25875142576494e-13	26.4677023254734
ZWINT	0.506807462250454	7.19669856869565	9.55827824371955	2.84791100117881e-16	5.25875142576494e-13	26.4290094663247
KIF2C	0.698308199395042	7.5562902426087	9.50496334108718	3.79262547098626e-16	6.38574432983147e-13	26.1529294253259
POLQ	0.681886628554141	7.8058359173913	9.50143980840846	3.86509325178548e-16	6.38574432983147e-13	26.1346882462459
TYMS	1.39392904183304	9.26154314434783	9.48720561038611	4.172186942439e-16	6.50521855423354e-13	26.0610045269786
E2F2	0.913974128796131	7.92511660521739	9.47935437612477	4.35187122547559e-16	6.50521855423354e-13	26.0203666418454
CDCA3	0.831595644948584	7.56261115130435	9.43658851627715	5.4751547837722e-16	7.20972828520961e-13	25.7990656405401
SKA1	0.637812338112526	7.49572324434783	9.43605157552561	5.49095811021876e-16	7.20972828520961e-13	25.7962877254793
UBE2C	1.34615696557774	8.66688416434783	9.43533226693452	5.51220027539838e-16	7.20972828520961e-13	25.7925663364092
RAD51AP1	0.910857293738659	8.16130934086956	9.32543840260877	9.93910369790842e-16	1.24799361672417e-12	25.2243570624164
FANCI	0.719705009679369	7.36621200434783	9.23976759229538	1.57288262935729e-15	1.88838777174667e-12	24.7818903241654
CENPE	0.594464627858437	7.50577567304348	9.23215029355049	1.63836363105587e-15	1.88838777174667e-12	24.7425717116932
STIL	0.780810398578343	8.02169249043478	9.22697513349405	1.68439545120916e-15	1.88838777174667e-12	24.7158610037202
NUSAP1	1.13924643914096	8.98497180521739	9.17276800437445	2.25133317507349e-15	2.33330480123012e-12	24.4361890291555
LOC731049	0.83837590856019	9.78614512956522	9.17131382566524	2.26891617015184e-15	2.33330480123012e-12	24.4286892498636
NDC80	0.652165537144585	7.79175108347826	9.16842594765029	2.30424162461004e-15	2.33330480123012e-12	24.4137957533127
DTL	0.824596304385968	7.78318020086957	9.15629197244815	2.45876208819211e-15	2.41196877220121e-12	24.351224315623
DLGAP5	0.847417227495462	7.90653345826087	9.14994948896997	2.5435998306272e-15	2.41958006918844e-12	24.3185221220542
HJURP	0.749454193889901	7.82939035217391	9.13292274225838	2.78606754214465e-15	2.5370800203688e-12	24.2307456338453
C6orf173	1.03080278173019	8.67086509826087	9.13007810031212	2.82876622958516e-15	2.5370800203688e-12	24.2160829582627
BUB1	0.869211809588628	7.78010856956522	9.11295484759204	3.09993290398245e-15	2.70305538302536e-12	24.1278339293946
CKAP2L	0.949127862462189	7.91303254869565	9.07100888460948	3.87877912381524e-15	3.29077717501849e-12	23.9117478033596
MCM6	1.04551786908651	10.1211494426087	9.03163507418726	4.78641948540768e-15	3.95396037016927e-12	23.7090361986185
GINS2	1.07661600792498	8.45076011652174	9.01686105860412	5.17916548664523e-15	4.16869702028924e-12	23.6330057511209
CDT1	0.888805952813065	7.67533771304348	8.99204922224129	5.91234551410653e-15	4.63986095083295e-12	23.5053584936545
ANLN	0.751392118088328	7.73389796782609	8.9051218489293	9.39763691811907e-15	7.19515171943112e-12	23.0585624794079
TUBA1B	0.751157361433766	13.1166615808696	8.88902353018007	1.02389814458462e-14	7.65266348967995e-12	22.9758919776593
KNTC1	0.947691854597702	8.47694624	8.88401503642899	1.05157447911507e-14	7.67673824974443e-12	22.9501763957052
TOP2A	1.71202549346642	9.89310608521739	8.78183481045803	1.81100736655756e-14	1.29203027826383e-11	22.4260556735287
TTK	0.831580559860861	8.05988982434783	8.75567388003859	2.08108041748121e-14	1.43099693986126e-11	22.2920293213486
KIFC1	1.02146437096189	8.32404408086957	8.7542423312339	2.09696598495167e-14	1.43099693986126e-11	22.2846972646057
HMMR	1.04900891218996	8.3190337426087	8.74627453712747	2.18761569211925e-14	1.46109455726203e-11	22.2438918857638
CDCA5	1.15002491566848	8.78529064260869	8.72070975639547	2.50566204171572e-14	1.63865077398955e-11	22.1130110288918
ECT2	0.980680174319419	8.85942059652174	8.70536777287193	2.71822769738057e-14	1.74138542139742e-11	22.0344990155876
UBE2T	0.94738088097399	8.83924360869565	8.65954300406875	3.46613177802195e-14	2.15340394024648e-11	21.8001405972569
PRC1	1.27112237504537	9.32210214608696	8.65778593226995	3.49856968406774e-14	2.15340394024648e-11	21.7911590131115
OIP5	0.798558701240172	7.99038622695652	8.62317965403606	4.20277814847083e-14	2.53710401651246e-11	21.6143317578817
STMN1	0.589653962734421	7.54329174434783	8.53567554523109	6.67812997418228e-14	3.88209588925103e-11	21.1678154940245
CHAF1B	0.8507387138536	7.5645619826087	8.48139340911956	8.89638134874004e-14	5.06214531977423e-11	20.8912764724556
CDCA8	0.656851479552328	7.76013369826087	8.47855703142664	9.03061826343082e-14	5.06214531977423e-11	20.876836447613
MCM7	0.816898907410774	9.52196174173913	8.46458003997952	9.72213448368923e-14	5.35416708030682e-11	20.8056939458956
MCM5	0.792952807682996	8.97962042086957	8.41345376182995	1.27315850391836e-13	6.6609530994169e-11	20.5456709332817
CCNF	0.784665992165765	8.15984705826087	8.38580976074214	1.47281348134603e-13	7.45694967627955e-11	20.4052154579082
ASF1B	0.770295546612223	7.87422901913043	8.38108707517666	1.50991162258199e-13	7.52343424515414e-11	20.3812300639546
AURKB	1.07467937710224	7.69724116434783	8.351018639927	1.76891286115709e-13	8.54276055762801e-11	20.2285885907152
KIF14	0.548214773018755	7.82005060608696	8.28889014316975	2.4524444774908e-13	1.16643461504415e-10	19.9135805013786
TK1	0.902635102268604	8.47611148	8.22610183732372	3.41002348936134e-13	1.59767234857525e-10	19.595771792946
CDC7	0.875890633424079	7.86589360173913	8.17952204427763	4.35309287020399e-13	2.00673190970487e-10	19.3603703041108
CDC25C	0.561461870840898	7.37934973478261	8.17700094054291	4.41096179700029e-13	2.00673190970487e-10	19.347638440295
NEK2	0.808802811645494	8.45684043565217	8.15558688494142	4.93437515488535e-13	2.18605226135333e-10	19.2395332116355
RNASEH2A	0.688740917271629	8.2184404173913	8.1551991135322	4.94440159778555e-13	2.18605226135333e-10	19.2375762467606
CENPA	0.603464186600124	7.31857937217391	8.14003081257731	5.35291102082845e-13	2.33379485909481e-10	19.1610442295463
CDKN3	1.51649485780399	8.60324266782609	8.08684957647077	7.06877479180857e-13	2.99859337148193e-10	18.8929950063954
CDC20	1.90339211509377	9.3886304	8.06700231540058	7.84079412435177e-13	3.23855747838851e-10	18.7930716361754
CCNB2	1.17672060961888	8.60541657652174	8.03170147447006	9.4266761200791e-13	3.84302324786238e-10	18.6154999345743
TACC3	0.792806040623113	7.96903815304348	8.00376365077211	1.09045708707269e-12	4.38853056670499e-10	18.4751084180554
MAD2L1	0.561330494222629	7.53052965043478	7.96966133044112	1.30238256533027e-12	5.1103863885353e-10	18.3039131112049
SMC4	0.653890567090141	8.42633490521739	7.95924900334365	1.37490116517973e-12	5.32833610816753e-10	18.2516812796605
CCNB1	0.61984585828796	7.72710096956522	7.92235219965287	1.66570260017629e-12	6.29976750869085e-10	18.0667415296469
RFC4	0.872586310919544	9.08280792434783	7.87054446179784	2.17984141317166e-12	8.05028256480842e-10	17.8074579031148
HIST1H4C	0.909117809195402	13.3568041426087	7.77444177976813	3.5858110369104e-12	1.27911584385971e-09	17.3277524626431
TMEM194A	0.662691080157293	8.42099524347826	7.7622815022003	3.81844885040271e-12	1.33183253181102e-09	17.2671735158136
MCM3	0.862460712613428	10.481324446087	7.7593517837766	3.87670135068269e-12	1.33729156153055e-09	17.2525826293763
MCM2	1.18885065263158	8.49692911043478	7.72780754396764	4.56262600904251e-12	1.54005798978337e-09	17.0955847466247
CCNA2	0.950847793829404	8.22189792434783	7.71727788463506	4.81741751169144e-12	1.60876120329262e-09	17.0432197687063
C16orf59	0.719561936237144	7.45795660347826	7.71305883835394	4.92342780948989e-12	1.62685602492313e-09	17.0222439850699
ASPM	1.06540118157895	9.58237076173913	7.69588239945084	5.37945384758587e-12	1.75502095416315e-09	16.9368832742915
E2F7	0.549612238021781	7.27243046782609	7.69431438510931	5.42311594258944e-12	1.75502095416315e-09	16.9290936335185
BARD1	0.624212781427713	8.11291606347826	7.67124780907549	6.1075900514269e-12	1.95636080922798e-09	16.8145576323995
TRIP13	0.787905030913493	8.08445740347826	7.63137874550379	7.49871438168908e-12	2.35392143155602e-09	16.6168351640346
LMNB1	0.711060363732608	7.91650194782609	7.62696759494904	7.67076027535983e-12	2.38408748320614e-09	16.5949782880661
TROAP	0.546080797217183	7.46810457565217	7.57236571498774	1.01541261535156e-11	3.12498209887264e-09	16.3247545619048
KIF11	0.526440263248643	7.40543086608696	7.55094955277269	1.13330088957375e-11	3.42071617544324e-09	16.2189321721625
C12orf48	0.535681558560193	7.60843396695652	7.53216732318718	1.24780652829679e-11	3.73046616473947e-09	16.1262027487786
TUBA1A	0.688023818088325	12.3013444321739	7.4915743787641	1.53596866071315e-11	4.54864077626855e-09	15.926044471144
CCNE2	0.880486030550514	7.50905825652174	7.47446702931645	1.67635304987716e-11	4.74118985153129e-09	15.841795106701
CENPF	0.757177460344825	8.07157489391304	7.47444914904916	1.67650623911304e-11	4.74118985153129e-09	15.8417070836676
AURKA	1.02884042247429	9.38501927304348	7.45399403109218	1.86116828545317e-11	5.21642264720183e-09	15.741053341124
RAD51C	0.520591448427106	8.12787434347826	7.44702342289045	1.92859610758336e-11	5.35757171797781e-09	15.7067736449572
C17orf53	0.535720103811251	7.79733015130435	7.43413904838196	2.05966822869296e-11	5.62217785799136e-09	15.6434393523579
H2AFZ	0.945646052117361	12.0625235921739	7.4093214335062	2.33752896979083e-11	6.32563550781932e-09	15.5215485992227
LOC81691	0.67778875266183	7.62714767043478	7.37630267215401	2.76558730914062e-11	7.2953404387591e-09	15.3595896068772
MCM4	0.903711704597704	8.80975393304348	7.31552970105455	3.76640684818338e-11	9.77117994804334e-09	15.0621369543514
PRIM1	0.728632170054452	8.65819941217391	7.29443724650767	4.19177392796017e-11	1.07855717518523e-08	14.9590981590531
FEN1	0.817783501058683	9.27568803043478	7.27045856578322	4.73339997246574e-11	1.2080175490705e-08	14.84208574512
GINS3	0.621539787537815	7.66235703652174	7.24067060400423	5.50368090139741e-11	1.39327457399811e-08	14.6969135366052
PBK	0.97130593018754	8.13456551652174	7.18948821882496	7.12770326725568e-11	1.73446304854592e-08	14.4479708718622
TOPBP1	0.525859840350881	9.29760407304348	7.10127424104823	1.11134254178607e-10	2.64289043403079e-08	14.0204199239445
BIRC5	0.519459091137325	7.3385005226087	7.09101032612095	1.170140107189e-10	2.7617945943436e-08	13.9707998802221
CENPN	0.770574480459773	8.5448529026087	7.07151422737202	1.29043289296311e-10	3.02298350320932e-08	13.8766214829012
DNMT1	1.14463428091349	10.4257079817391	7.02231019364138	1.65121612271372e-10	3.78345440205156e-08	13.6393702771026
LIG1	0.56213937383545	8.15598131130435	7.00877140633097	1.76692094101333e-10	4.01923298980792e-08	13.5741997870434
UHRF1	0.795845942952206	7.64980342	6.96544346096315	2.19385741754562e-10	4.7824568190399e-08	13.3659613703455
TMEM194	0.502010366182697	7.78856950173913	6.89623144542518	3.09672342643247e-10	6.6128738149076e-08	13.0343686351003
PAQR4	0.957056558681184	8.34888750869565	6.86729971090068	3.57528581955693e-10	7.53233537998064e-08	12.8961466191294
PCNA	0.681380391016337	8.88899866	6.8441097154117	4.01108469677885e-10	8.39413064777233e-08	12.7855242179082
TIMELESS	0.682868001451904	9.29411729217391	6.82989662958082	4.3037282938802e-10	8.88804834692061e-08	12.7177987335517
KIF20B	0.57339105474894	8.43075824347826	6.78575618979357	5.35387325240924e-10	1.07732971324601e-07	12.507834918666
POLA1	0.619230307562006	8.34608877913043	6.74236290112522	6.63213462620064e-10	1.31765403829788e-07	12.301971739218
MXD3	0.500690111070779	7.49982017304348	6.62144011005475	1.20094230556779e-09	2.32708517988138e-07	11.7312366273472
NUDT1	0.518233209618877	8.34112236521739	6.61034975828881	1.26788037922888e-09	2.44171981499226e-07	11.6791133926766
CEP55	0.730136114216579	7.6669447626087	6.58985309948645	1.40142937330036e-09	2.66619814892556e-07	11.5828814933148
CKS2	0.830320072534784	9.70741518347826	6.48496369777847	2.33488906476192e-09	4.36276801380604e-07	11.0924868323685
FANCG	0.57521138865699	8.17522542869565	6.44381320705312	2.84993113982201e-09	5.26248167118545e-07	10.9010553723722
RFC5	0.520151956231094	8.24223595304348	6.41242971130824	3.31663732360557e-09	6.01806718065333e-07	10.7554319396281
NCAPD2	0.71057125190563	8.21954284434783	6.39628772861856	3.5852627753885e-09	6.4311419304126e-07	10.6806578237929
POLE2	0.595114566001213	8.12055439043478	6.35727683270968	4.32623547508758e-09	7.6294863931727e-07	10.5003077596865
DONSON	0.523200179280098	7.84724632521739	6.31465708144783	5.30882451120667e-09	9.15655550721365e-07	10.3038612463166
SPIN4	0.647110957773746	7.93480554608696	6.31175858232985	5.38311912147746e-09	9.22861325951933e-07	10.2905237457757
CTSL2	1.16851677740472	7.74738639304348	6.31074269119365	5.40940027317243e-09	9.22861325951933e-07	10.2858497847594
LOC728564	0.504304333726562	9.53161636173913	6.26666557724038	6.67997113423798e-09	1.13346472364792e-06	10.0834004457866
DNAJC9	0.67530423275862	9.54355037826087	6.26393509964771	6.76770166744247e-09	1.14217700560584e-06	10.0708813313032
MLF1IP	0.582574931669696	7.49731983652174	6.20173190281225	9.10401863930495e-09	1.48845963076261e-06	9.78639187720797
RBBP7	0.510085157955235	9.61863182086956	6.19820202454735	9.25815430367228e-09	1.50581721112216e-06	9.77028887224068
LOC731314	0.613680532365404	8.70785903478261	6.18777475488101	9.72863461480362e-09	1.57418334635722e-06	9.72274653910271
OAF	-0.672029355626137	11.7425768182609	-6.17339567053116	1.04162419730022e-08	1.66824618252301e-06	9.65725010582336
TUBG1	0.529462812855416	8.67204422695652	6.09041795559952	1.54258026862956e-08	2.3971850105223e-06	9.28075320458775
RBBP8	0.532606868390806	8.00655485043478	6.0166213516964	2.18279874254782e-08	3.2474045178824e-06	8.94805256417204
LOC54103	-0.507106744827582	7.86421728434783	-5.94477866097583	3.0545861953808e-08	4.4391905212592e-06	8.62614438871229
RANBP1	0.523292920750157	10.3474923565217	5.82940722234859	5.21845430329037e-08	7.37894139795442e-06	8.11340774930429
TUBA1C	0.620455954809431	11.9725990669565	5.8083134246647	5.75209275295813e-08	8.09703782996004e-06	8.02023617717582
SPC24	0.674912654355717	8.7123106226087	5.79841442834569	6.02064500744455e-08	8.36256935525186e-06	7.9765743131873
CDK4	0.587196246763462	10.3898732617391	5.7051331487862	9.23755981349986e-08	1.24989758666196e-05	7.56710971749129
SUZ12	0.514857408953416	11.8168282043478	5.66479426796042	1.11041141550137e-07	1.4960053538199e-05	7.39116174811762
ORMDL3	-0.586256805444645	9.65322912956522	-5.64163428841263	1.23379276559605e-07	1.63436493955285e-05	7.29045495331177
FAM83D	0.709345303569267	8.16628684521739	5.61646356238393	1.38313456983616e-07	1.81665176910991e-05	7.18126452896451
DSN1	0.522197476406534	8.11083656956522	5.61526777544862	1.39065373837857e-07	1.81687322231241e-05	7.1760839790077
CCDC34	0.59654318647913	9.19375675652174	5.59851581106506	1.50029765351221e-07	1.93810056137455e-05	7.10357364389697
BOK	-0.62190080874168	9.55521311391304	-5.57335205787179	1.68108598568344e-07	2.14516138929223e-05	6.99488143626125
C16orf75	0.746317338808224	7.99997972347826	5.55389104465405	1.83537642271143e-07	2.31382736085681e-05	6.91101073401229
MTP18	0.533594507441018	8.29628560173913	5.4867643970451	2.48158454663002e-07	3.05487923542207e-05	6.62299633161079
LMNB2	0.519322795462797	8.38769001391304	5.42222721310944	3.31043804545867e-07	3.87753584645496e-05	6.34799137775273
SLC25A42	-0.719689852208113	10.0961576843478	-5.40801678670502	3.52644922276724e-07	4.11519581977273e-05	6.28769177759855
GABARAPL1	-0.826266329189352	10.218217333913	-5.40469299688757	3.57892897806086e-07	4.16096887223365e-05	6.27360114027172
BOLA2	0.564468706563826	10.0613661156522	5.37434011264613	4.0948785304218e-07	4.7258210275173e-05	6.14515992610536
LOC100134304	0.585134743587417	8.84901309217391	5.36447377299071	4.2777421644972e-07	4.90082497393181e-05	6.10350100762462
ALS2CR4	0.505770746158499	8.31919830086957	5.36111247721534	4.34184473140002e-07	4.94441608806417e-05	6.08931880703476
LOC727803	0.516497180308527	9.40359822782609	5.34033896787453	4.75935279713594e-07	5.35486894820409e-05	6.00178627281872
CDC25B	0.539975332425897	8.78150379565217	5.33434732935736	4.88689420363852e-07	5.47873199808631e-05	5.97657688355731
SH3D19	-0.652705642831219	9.58066308782609	-5.29490545426225	5.81382159395838e-07	6.42611526957561e-05	5.8110479689751
TMEM97	0.683439360707807	11.3994967652174	5.25175610332656	7.02472803867865e-07	7.60390475386764e-05	5.63080174327145
CCNE1	0.57377574525106	7.29741997478261	5.22544582027674	7.88042176753323e-07	8.46374491818882e-05	5.52133302599688
CRYL1	-0.775453507199028	10.6833387730435	-5.22487813476555	7.89996260402448e-07	8.46374491818882e-05	5.51897473354996
LARP6	0.698596309286147	7.50527950869565	5.19910380956202	8.83874187811876e-07	9.43731109850428e-05	5.41206636712996
C9orf95	-0.515144361040534	8.87976839826087	-5.19448499917581	9.01810224040055e-07	9.59617787892928e-05	5.39294216823785
CDCA7	0.592122331276469	7.60499690347826	5.1814761802405	9.5425612416302e-07	0.00010119950673514	5.33913486354167
TTC36	-0.544710936781605	7.21659684347826	-5.17468272219564	9.82814811463213e-07	0.000103528656867925	5.31106842269334
HMGB2	0.61883492797943	9.12930237217391	5.16088389847849	1.04341178634148e-06	0.000109179131283485	5.2541295180953
SAMD4A	-0.572231576497277	7.85100201478261	-5.15340950229904	1.0777406813489e-06	0.000112396537303068	5.22332643694477
LOC730534	0.605337471748339	12.0460526234783	5.13006308753001	1.19220987570735e-06	0.000123513730060493	5.12728948404718
GLYATL1	-0.636543870689657	8.1055001173913	-5.09985224253175	1.35804522554778e-06	0.000138410382062241	5.00341557457814
LOC554235	-0.944484318421051	8.52204454434783	-5.03176709895618	1.81839834333468e-06	0.000180637159479806	4.72591925738694
POR	-0.612173551693893	10.7270432017391	-5.0167600210956	1.93865861870605e-06	0.000189583902491594	4.66506962920538
FTCD	-0.901970603781004	10.844759193913	-4.98446821758783	2.22425801682188e-06	0.00021483594894171	4.53452504390638
CYP27A1	-0.867008467574095	12.7038932165217	-4.98190972868471	2.24855978576995e-06	0.00021651699458621	4.52420482135928
SLC6A12	-1.06554631521476	9.47394078521739	-4.96489267251074	2.41689469701786e-06	0.000230604077307257	4.45564862179345
LOC391075	0.605972307138531	11.8807183982609	4.9630541936856	2.4357984204983e-06	0.000231304511536098	4.4482509328924
CHN2	-0.753371766091952	9.21011367913044	-4.96239903338092	2.44256963894911e-06	0.000231304511536098	4.44561511484285
LOC399942	0.634670503569268	8.29380431826087	4.96203487154027	2.44634123888963e-06	0.000231304511536098	4.4441501276284
GAPDH	0.501330394525104	12.5678510878261	4.90165464427882	3.15664038120894e-06	0.000289737129258859	4.20219988651222
HMGN2	0.538355758136717	10.4537011156522	4.89815509284684	3.20344559997917e-06	0.00029232372333996	4.18823523617559
N4BP2L1	-0.537221423230489	8.40751550956522	-4.89327031922261	3.2699067411311e-06	0.000297523601480714	4.16875374930015
NEB	0.980522275075625	7.71386657652174	4.87083450205268	3.59276576220163e-06	0.000320399176253612	4.07943669084615
RAVER2	0.573471771808828	7.74602842347826	4.85693385287699	3.80811528051363e-06	0.000337685160368936	4.02423181377972
PAFAH1B3	1.03347836563823	9.08473784	4.85461776690885	3.84519379790754e-06	0.000339624337486235	4.01504370803237
AQP9	-1.33290418481549	12.3672261086957	-4.83429768670247	4.18588676309319e-06	0.000366184729034697	3.93455475266759
GMPS	0.504444210707806	9.04405988	4.82406587223893	4.36835321737995e-06	0.000380908266241039	3.89410945444748
SORL1	-0.667630522474289	9.02451109913043	-4.81565454119686	4.52411506967462e-06	0.000391230016948088	3.86090235441531
LHPP	-0.657135051784634	9.99735353130435	-4.81255458215805	4.58286883210292e-06	0.00039484649259528	3.84867360276433
WDR54	0.647251346521482	8.20600478869565	4.81150921114878	4.60284826674505e-06	0.00039484649259528	3.84455097646847
FLJ21986	-0.980412096309744	8.89576132347826	-4.81096728237789	4.61323900742541e-06	0.00039484649259528	3.84241400495774
MMD	0.722294887144589	9.65542209826087	4.80680905969141	4.69372813015668e-06	0.000399297614454602	3.82602226638127
HLF	-0.841418633303086	9.08664332695652	-4.80214380193911	4.78565399208236e-06	0.000404923084812553	3.80764287257798
COCH	0.850119158681185	7.71223275391304	4.79093487929494	5.01371595602694e-06	0.000423079455848499	3.76353182900603
LDB2	-0.596124303357529	9.63608650173913	-4.77155885552765	5.43304722972981e-06	0.000454796761569196	3.68744063525244
ACY1	-0.589989125226856	11.0226835695652	-4.76651526084156	5.54766113961663e-06	0.000463155933068366	3.66766744206561
LOC647000	0.519408659679373	12.0294757330435	4.73344926590437	6.35927782456264e-06	0.00052394774328306	3.53837709200137
TRMT5	0.552168099516036	10.5990184913043	4.72932443336131	6.46826173400863e-06	0.00053153194788551	3.52229066610957
GCKR	-0.655727529643077	8.24350353478261	-4.7075949100289	7.07294503915754e-06	0.00056784352359129	3.4377021536923
C1orf41	0.557345751845135	9.05316688869565	4.70543115317845	7.13607228091401e-06	0.000571450114719826	3.42929334101549
LOC654103	-0.600459383393824	8.67175124782609	-4.70188046351342	7.24084765030246e-06	0.0005773606736206	3.41550021908123
PON3	-0.679334350786441	12.6101107573913	-4.68071356817812	7.89706862773497e-06	0.000619742203233071	3.33341940575284
LOC100128266	0.534346382728376	9.92013406173913	4.67930874916151	7.9426023170933e-06	0.000621761170413655	3.32798060369191
COBLL1	-0.715601784210524	11.89052042	-4.6527618192167	8.85241173791564e-06	0.000687836774418094	3.22540992204266
RUNDC3B	-0.875312264791287	9.24826678	-4.6485770335136	9.00474251856924e-06	0.00069622628670051	3.20927686264778
ABHD6	-0.518567340683603	9.69113865130435	-4.62735239399749	9.81724830097117e-06	0.000749813239454467	3.12760347343854
LOC387882	1.06453454809438	7.98900310434783	4.6059445175031	1.07084376849438e-05	0.00080611167234549	3.04548183179677
ESR1	-0.525196409407136	7.38937602173913	-4.58823141359066	1.15045246111296e-05	0.000857811240066435	2.9777294869861
REEP1	0.649158030187539	7.13114600956522	4.58606168285	1.16058879042214e-05	0.000859336111674711	2.96944254198148
HSD11B1	-1.41876502885662	10.8578621843478	-4.58545304543849	1.16344763614333e-05	0.000859336111674711	2.96711842781733
SLC46A3	-0.923645121869328	9.65599264086956	-4.55432077038107	1.31911826960051e-05	0.000954111557627412	2.84851980801209
CYP1A2	-1.48776968517846	10.014243766087	-4.5501617535697	1.34138089181548e-05	0.000962717446940373	2.83271795509157
ATAD2	0.528064723653968	8.65807557652174	4.52291971738653	1.49644076591739e-05	0.00104620873235886	2.7294597244568
TMEM106C	0.629350152480345	10.8502332626087	4.51505727753842	1.54432273724185e-05	0.00106544692406063	2.69973745601679
CDK6	-1.05805873393829	9.04876725391304	-4.51233654199247	1.56123394647086e-05	0.00107240032415026	2.6894606200887
CRY2	-0.548875879491833	9.89712294608696	-4.49924742914424	1.6451228700894e-05	0.00111779333365749	2.64007998638342
SIDT2	-0.503105268330311	10.6694745852174	-4.49662793951484	1.66242625636057e-05	0.00112711063959859	2.63020950209615
CUX2	-0.906338849032059	8.92690498434783	-4.47668723276267	1.80003025872953e-05	0.00119713453075802	2.55520184875782
HPD	-1.16144595202662	11.9025944234783	-4.46318322129906	1.89939192374645e-05	0.00125260108988077	2.50453774614315
AR	-0.583147773381723	8.16507215565217	-4.45423747034967	1.96810629532374e-05	0.00128746421696408	2.47103399964903
RPS21	0.521913389231702	10.4867470921739	4.4528667463638	1.978844793168e-05	0.00129143278383236	2.46590449080607
RHOB	-0.821227814095575	11.2261180452174	-4.44513824780755	2.04045710709802e-05	0.00132338820348996	2.4370036272156
CPEB3	-0.551960050665453	8.27625611304348	-4.38347259173814	2.6028787585775e-05	0.00161287730935282	2.20766678381658
DISP1	-0.574132305353903	8.66461836956522	-4.37925422310584	2.64638146669808e-05	0.00162887373766901	2.19206101278042
IFIT1	-0.816378201119173	9.31957430608696	-4.36782211594055	2.76782733940992e-05	0.00168055837546261	2.14982158447972
SH3YL1	-0.556690573442232	7.80954442086956	-4.34277684074078	3.05293335528109e-05	0.00182890517090895	2.05755777795565
TM6SF2	-0.544723109618876	7.81396015826087	-4.32808947228782	3.23306575338548e-05	0.00192501078526735	2.00362674465626
DSG2	0.690916854839687	9.16322906695652	4.32657611544168	3.25219709535426e-05	0.00192501078526735	1.99807719524962
CSAD	-0.617868373169989	8.56892172695652	-4.30402704915731	3.55048833591087e-05	0.00206778069299774	1.91555287711295
SIGIRR	-0.506527669086502	8.52118252173913	-4.30155941001579	3.58468565124341e-05	0.00207997906244329	1.90654060728773
CTSO	-0.514291610435572	9.17125985043478	-4.27380121079267	3.99185929522398e-05	0.00227833554793411	1.80541793111324
HFE2	-0.809127503750751	11.31605438	-4.27229361777424	4.01520168091118e-05	0.00228749901933726	1.79993925371445
PC	-0.513191890169388	9.06440808434783	-4.26578435940394	4.11750092249935e-05	0.00233307710213316	1.77630020675578
SPINK1	1.08270935030249	12.9120617104348	4.25999717486223	4.21055206781247e-05	0.00237295224345963	1.75530523557575
LOC729816	0.503936600090753	9.62800137652174	4.23100927130528	4.7078853597584e-05	0.0025657157869475	1.65045141939268
CCDC109B	0.566218062068961	8.42704765130435	4.22713145409577	4.77854893277722e-05	0.00259521504409705	1.63646400036492
TFDP1	0.857335933484572	9.34085952782609	4.20744713758909	5.15324294905452e-05	0.00275695641990007	1.5656054189188
DSCR6	0.723275302056868	7.43038349304348	4.2073375565323	5.15540574840349e-05	0.00275695641990007	1.56521162660736
SQLE	0.899973860617058	10.2381426556522	4.20442702538535	5.2131708556391e-05	0.00278310623009128	1.55475502081579
MYL6B	0.518596615093768	9.9750705	4.20303889334465	5.24093936934066e-05	0.00278844623293174	1.54976975928773
FOXD2	0.607928757380522	7.90978538086957	4.1866333746982	5.58006315887727e-05	0.00294392878353473	1.49094261975312
LOC148915	0.540845535995164	11.1132394173913	4.17963095739535	5.73113780330555e-05	0.00301350329620711	1.46588429910066
SDPR	-0.56297263185118	8.50319517565217	-4.17552445834036	5.82155149309082e-05	0.00303458539151616	1.45120332763942
SEZ6L2	0.779900020750156	7.83529462347826	4.17542692577995	5.82371543782821e-05	0.00303458539151616	1.45085477115326
ABCB4	-0.855676875196606	10.1288687104348	-4.17517833142753	5.82923446556097e-05	0.00303458539151616	1.44996638524585
DNASE1L3	-1.14438117271627	8.88017173913043	-4.14232663101461	6.6044334683731e-05	0.00334926932157835	1.33290687588722
PROC	-0.520194529068362	11.334782093913	-4.11104259583186	7.43384675949235e-05	0.00362353856564013	1.2220646636494
KBTBD11	-0.857183867483363	7.64046150608696	-4.10672958708975	7.55574039276867e-05	0.00366021985600928	1.20683182179558
TSPAN3	0.545560041016335	9.56435035826087	4.08511682787557	8.19595390035537e-05	0.00391348571532901	1.13067698790009
RUSC1	0.586237080701757	9.82474708347826	4.07804820674351	8.41638528780622e-05	0.00399695537926664	1.105834476224
TMCO3	0.651845566636421	8.76657767043478	4.06752370376506	8.75513226471199e-05	0.0041266119657894	1.06890543496021
LRRC32	-0.512916766969148	8.39088717217391	-4.06269199529523	8.91498281915736e-05	0.00419565555736385	1.0519753473149
CYP2E1	-1.18482378454325	13.6805240965217	-4.02587413152016	0.000102281303721594	0.00470778945032924	0.92345919297823
CCL14	-0.525981757713252	8.99369980869565	-4.01648871431652	0.000105913527718742	0.00484680603261204	0.890838152624871
MESP1	0.525346678523898	8.19255409913043	4.01178593386227	0.00010777959356706	0.00489625068258118	0.874514034897145
TBC1D9	-0.524161610586813	8.46820615478261	-4.01033869107177	0.000108360155969846	0.00490134532571963	0.869493298488906
DAK	-0.758629154658191	8.45290769478261	-4.008282364148	0.000109190195873955	0.00492469746936683	0.862361875466187
ITPKA	0.846619258197215	8.81286769304348	4.00223808836468	0.000111665306468867	0.00499328438086067	0.841415946949993
ATOH8	-0.630444268058073	7.50864304869565	-4.00130160316831	0.000112053558902049	0.00500351816144271	0.838172755173761
APOC4	-1.02108677144586	11.9918075495652	-4.00005761729331	0.000112571291690987	0.00501237647868335	0.833865521038404
GLA	0.576315649697525	9.2060291373913	3.98494011863852	0.000119048530631895	0.00525696628757929	0.781602303578431
HIBADH	-0.597587240381133	11.8891821834783	-3.98372287804975	0.000119585276862639	0.00527095456356597	0.777400603481369
FBXO31	-0.745590722534786	9.91052925304348	-3.97972250762681	0.000121365582158751	0.00531626664585444	0.763598824219646
PYCARD	0.618267566394435	8.48289194782609	3.9787398981266	0.000121806734886361	0.00532539723512223	0.760210292942268
TSKU	-0.934563670175432	11.3028063852174	-3.96664409898381	0.000127364277861943	0.00549943885332086	0.718549481551054
BHMT2	-0.587255342407753	10.3311956956522	-3.9660359055981	0.000127650017082	0.00550420561294103	0.716457240504925
CKAP4	0.517797242044766	10.5687344252174	3.95817543376542	0.000131398509459328	0.00561187838154799	0.689438253342724
MBL2	-1.24488427752572	9.8597764826087	-3.93753290006116	0.000141749323560292	0.00592497072687233	0.618675873112433
LEAP2	-0.715752037205085	12.755906126087	-3.91620568000068	0.000153258249044757	0.00633017065232102	0.545860549100543
NAT2	-1.30011962746521	7.97880901478261	-3.91316902648355	0.00015496768312	0.0063839770876902	0.535517205337302
GMNN	0.539290276376287	9.43563345130435	3.90288841608855	0.0001608909576505	0.00657089222099282	0.500544985759336
LRRC26	0.663602565033275	7.52970056086957	3.90085783258086	0.000162086146789647	0.0065907334635671	0.493645687020261
ALG1L	0.887204063672106	8.66009525217391	3.89824250270161	0.000163637987490865	0.00662602552625464	0.484763622989981
DMGDH	-0.619311833363581	8.54123414173913	-3.89710398957742	0.000164317954504435	0.00663848765746297	0.48089847230843
AKR7A3	-0.711709455353899	10.718100106087	-3.88703568782343	0.00017044949991448	0.0068128968135156	0.446754894555691
CFI	-0.571975934361765	11.993267926087	-3.88290009401571	0.000173030704001106	0.00686771894313007	0.432749784403915
HOMER2	-0.603198621415608	9.01168757130435	-3.88222579095978	0.000173455081268424	0.00687490966678925	0.430467347410202
EVC2	-0.809846025499092	8.35018560347826	-3.8811518714616	0.000174133007884298	0.00687784560497367	0.426832879489931
FADS1	1.16946513045978	9.51952767043478	3.86896079428824	0.000182007900489786	0.00714176250534357	0.385628391705859
ADH1B	-1.18842087610405	10.2807381713043	-3.85784740798349	0.000189481208240023	0.00736139184141406	0.348152683026483
FMO4	-0.604655157713248	9.12272536695652	-3.85312821206845	0.000192742269896603	0.00747882891758251	0.332263917687471
MAP1LC3A	-0.589298949304293	9.49168648434783	-3.83745053980677	0.000203963739894802	0.00777017689203609	0.279586731381158
PITX1	0.951287063097398	7.9696720973913	3.83449746149958	0.000206145874609018	0.00784378806042629	0.269682785449914
GLYAT	-0.976224865426497	8.88646689391304	-3.83045412386909	0.000209169695507669	0.00788656358473854	0.256131854200348
LOC649970	0.529796643103448	7.27553371478261	3.82341955384543	0.000214531349613471	0.00802664314149756	0.23258221816273
NDRG2	-0.602104293859639	9.89823414782609	-3.81357707010573	0.000222252979341102	0.00824674145921576	0.199688405447811
ECM2	-0.51313153514821	8.39109323565217	-3.80990374939266	0.00022520193688343	0.00833645518951385	0.18742880498244
LOC653498	-0.692667990229879	8.18190896173913	-3.79914998725176	0.000234050500604149	0.00857302131209433	0.151590783782828
MSRA	-0.523947259588628	9.38871700521739	-3.79035992739797	0.000241527764297136	0.00875496310514018	0.12235505419292
ST3GAL6	-0.624393489261944	8.74873962173913	-3.78477883329066	0.000246392568819238	0.00890047080299734	0.103819489647734
PEX11G	-0.523802646097998	8.63914635217391	-3.77557005412999	0.000254623623537024	0.0090828297346031	0.0732820667991447
IGFBP5	-0.709174471536597	9.59594075391304	-3.77465042105621	0.000255459812601903	0.00910231438976884	0.0702356135140825
GPR88	1.47462622652753	8.67815350695652	3.77040901063271	0.0002593502482891	0.00919683284433404	0.056192598994679
UGT1A3	-0.60239767794918	8.16106453826087	-3.76703932064292	0.00026248114709074	0.00927876766703314	0.0450445068834275
ADH1A	-0.641926169691473	14.248511826087	-3.76283019431793	0.000266442436902012	0.00938783911651477	0.0311301214803459
SLC13A5	-1.08822112713248	11.719120986087	-3.75436938646346	0.000274577470975361	0.00950334351155061	0.00319717374447848
ALDH1L1	-1.11766998194192	11.4817275730435	-3.75436052912026	0.000274586109552942	0.00950334351155061	0.00316795721946495
CYP3A4	-1.45492247849365	10.7466494365217	-3.74962442885658	0.000279242376351703	0.00962206085187299	-0.0124467139455717
TMEM166	-0.639766855595889	11.0146780982609	-3.74824646067488	0.000280611131917748	0.00963748801097379	-0.0169869271747833
PKM2	0.533442831336962	7.66802668521739	3.7460338986425	0.000282822233142469	0.00969221912726555	-0.0242742987257474
SH3BP4	-0.502906051542647	9.84237388434783	-3.72782397990937	0.000301658756245388	0.0101711815438227	-0.0841239779547456
TMEM54	0.508490225771328	7.83484725478261	3.72432096620999	0.000305416247565955	0.0102647981020802	-0.0956111227270986
EHHADH	-0.728549006079854	10.0493106547826	-3.71842459738928	0.000311841411823823	0.0104583480326513	-0.114927588244693
FAM43A	-0.667493287023593	8.21695934086956	-3.71781783077176	0.000312509821260282	0.0104639328141804	-0.116913997229777
FABP4	-1.01515826403508	8.74499554956522	-3.71062839080951	0.000320533791807067	0.0106700702636433	-0.140431249527584
CAT	-0.509234709588624	11.6433004626087	-3.70777571797261	0.00032377141500945	0.0107323215296321	-0.149752729245379
SNHG6	0.611452478312161	10.966254613913	3.70365496210449	0.0003285030309367	0.0108662156418693	-0.163207946741489
C9orf103	-0.503224704627947	9.8414484173913	-3.67261640346408	0.000366308025924597	0.0118300156808632	-0.264179533677686
CGNL1	-0.616574156624313	11.5893956513043	-3.66634102365873	0.000374436461980181	0.0119885275325087	-0.28451298930906
ABCC2	-0.55342756569873	9.54566137913043	-3.66436764429641	0.000377027664637976	0.0120277189234255	-0.290901479114326
MARCKSL1	0.665240361131275	9.63632411565217	3.66241119612449	0.000379613391291311	0.0120979126558635	-0.297232489163059
MT1X	-1.04067526733212	12.1062010034783	-3.65804756110262	0.000385441180028977	0.0122587478037382	-0.311343512146887
FAM13A	-0.525674167725345	7.74926129565217	-3.65578949818649	0.000388490060562621	0.012330729515795	-0.318640390433178
DCXR	-0.784188424621892	12.5808513991304	-3.65059312316062	0.000395593258851818	0.0124378209145548	-0.335418890950188
CLDN5	-0.803290461857229	8.50225511043478	-3.61427766968107	0.000448775501428811	0.0137305182898166	-0.452151819194634
GLUD1	-0.511164293284942	13.1749509895652	-3.60867119278447	0.000457565191828528	0.0139180512952416	-0.470091183486725
AFM	-0.731973412462192	12.3367924765217	-3.59886791781595	0.000473326839862658	0.0142672051027699	-0.501406290456374
CXorf57	0.529812699485785	7.90621448695652	3.58917254749221	0.00048941863979542	0.0146039358572415	-0.532310292343672
COL22A1	0.767201513914094	7.41340489130435	3.58453816106772	0.000497291811768041	0.0147547138593673	-0.547059035574891
TMEM47	-0.627297453992739	9.07953767565217	-3.57588012319081	0.000512322157913807	0.0150865899240828	-0.574572329012534
MYH10	0.516157880066549	10.4076516391304	3.57151995855312	0.000520052841595145	0.0152133248484419	-0.588407925969624
HES6	0.603890968663039	8.66099248521739	3.57128483111553	0.000520472842887837	0.0152133248484419	-0.589153646700055
VWF	-0.864375111191769	11.0345873591304	-3.57091899507404	0.000521126962016574	0.0152133248484419	-0.590313839938639
SELENBP1	-0.6635250215366	10.1698372530435	-3.56697074120301	0.000528236053501713	0.0153678016269437	-0.60282910790126
CCND1	-0.827263674621898	11.4144191078261	-3.56546019226739	0.000530980033117352	0.0154048005726311	-0.607614367371097
SPTBN1	-0.533255850090745	9.60207132347826	-3.56478123909339	0.000532217760188688	0.0154264521792088	-0.609764693753428
ATP6V0E2	-0.695446553085301	11.2152293782609	-3.56352098025657	0.000534522426450962	0.0154608560762799	-0.613755220907806
C18orf56	0.655852124531158	8.95810162956522	3.56315152527312	0.000535199841474957	0.0154608560762799	-0.614924862998934
ZIC2	0.814944198185119	8.07147016	3.55017113311815	0.000559520997764819	0.015894953521118	-0.655957603393204
SORD	-0.545874702359344	9.5554923826087	-3.54835794297743	0.000563000214648185	0.0159658095998901	-0.661679833719443
ZCCHC6	-0.689249037447061	8.82247648173913	-3.54491840525997	0.000569656284803691	0.0160233695665526	-0.67252823091971
GPX7	0.651442988626736	8.17966468521739	3.53359881530721	0.000592089524427942	0.0164772005862744	-0.708171208196227
APCS	-0.811118757199036	13.4179204643478	-3.53219869908464	0.000594921479215332	0.0165120956269217	-0.712573545870635
CES2	-0.744052651119171	11.3283303721739	-3.5180718506022	0.000624218784240142	0.0171433524550151	-0.756914019813609
RCL1	-0.572082251905622	9.00192092956522	-3.51464937880493	0.000631518445858137	0.0172926218785957	-0.767634852781179
ACCS	-0.501252720961887	8.67053760434783	-3.50670456957785	0.000648774949744631	0.0176632215502461	-0.792489587246054
ABCC4	0.621475199576523	8.02231610956522	3.49800537332049	0.000668179151450571	0.017984371131531	-0.819652610427147
LOC649495	-0.646735021929821	8.58987533043478	-3.49451674220899	0.000676113311789526	0.0181091066300213	-0.830530557177138
PFN2	0.508312192316999	7.42038300521739	3.49331922879731	0.000678857200556001	0.0181413892729156	-0.834262529573433
IGF2BP3	0.764837332577137	7.90912434347826	3.48896217011472	0.000688929370937148	0.018327272782278	-0.847832345361456
ACAT1	-0.590880351421655	12.7249137382609	-3.48554389015708	0.000696929701595786	0.0184463071355762	-0.858468857059569
HGFAC	-1.05053917710224	9.91438047826087	-3.48046117874593	0.000708987440075015	0.0186241211141379	-0.874269001721005
UGT1A4	-0.72744551058681	8.59132084782609	-3.47109935188217	0.000731712148625934	0.0190773887520903	-0.903322648792889
CES1	-0.617719562371438	12.5981562008696	-3.46921112777418	0.000736377886763813	0.0191671958900521	-0.909174955628982
TFRC	0.549147097338185	11.3898596008696	3.46217950577073	0.000754000172984924	0.0194805098190697	-0.930945980709132
DPP4	-0.545554797096184	8.75626854434783	-3.45657552565388	0.000768327859086363	0.0197237634108151	-0.94827128460729
LOC645638	0.62598375756201	7.44468789130435	3.43857339740478	0.000816105622519836	0.0204329281857492	-1.00377338590941
VNN2	0.61921147419843	7.8914186426087	3.42961037359493	0.000840921881074856	0.0208510100859564	-1.03131973778512
G6PD	0.611535703902	8.34125752347826	3.40862986870441	0.00090181141697789	0.0218765534600124	-1.0955719229494
CDO1	-0.775347502601324	11.5432447765217	-3.40830349830895	0.000902790517698634	0.0218765534600124	-1.09656889577294
AOX1	-0.87615890057471	11.7118264034783	-3.40136167229525	0.000923853651348612	0.0221717813222357	-1.11775592115546
LIPC	-0.776404500846946	10.2343138730435	-3.39266022330386	0.000950907582489276	0.0227168492556475	-1.14426386575521
RHBG	-0.745710419751968	7.37359388347826	-3.38296617870964	0.00098192235978184	0.0232583058025965	-1.17373056509771
LOC100129673	0.512292050453716	8.53707724434783	3.37824480795464	0.000997369044487511	0.0235756112014363	-1.18805710617871
CYP2C9	-0.894832891409557	10.6496942217391	-3.3640603404769	0.00104515765497485	0.0244657300129124	-1.23100034045552
CPN2	-0.646080757078041	11.4742782147826	-3.36270355325251	0.00104983955516436	0.0245387293195565	-1.23510026356815
TXNIP	-0.736429164549302	11.9206499043478	-3.35648909571429	0.00107153626679553	0.0249325657612294	-1.25386177140564
INMT	-0.797340533666062	7.45158611217391	-3.35053584354539	0.00109271450119747	0.0252960183680602	-1.2718080974219
SERPING1	-0.510012516727157	11.692798233913	-3.34571140418165	0.00111016408448273	0.0255679829611133	-1.28633245735884
SLC27A2	-0.621182725226864	11.175563193913	-3.32543291054951	0.0011864033065664	0.0267162024364604	-1.34719502322857
BCAT2	0.585505284331523	8.62283887391304	3.32242027981945	0.0011981391631307	0.0269032807366494	-1.35621105748728
C13orf15	-0.592992179764069	9.88394929043478	-3.32066664564112	0.00120502047308804	0.0269998555822317	-1.36145614914782
PRAP1	-0.657331036721111	10.3099803495652	-3.31995241707261	0.00120783371146715	0.0270435863314304	-1.36359174401553
MLLT11	0.992506564912288	8.20988203652174	3.31889100914803	0.00121202579263534	0.0271181052434895	-1.36676473361328
GATM	-0.800152700665453	11.9120932365217	-3.3185238728723	0.0012134789812938	0.0271312811266336	-1.36786206272698
SLC27A5	-0.831013187900783	10.8870902965217	-3.31412540976483	0.00123101610043474	0.0274451892107578	-1.38100082455473
ANGPTL3	-0.611848342589235	11.9198648113043	-3.31128242446267	0.00124247723754556	0.0276418164165788	-1.38948556307294
CD14	-0.71599639449486	12.7590647443478	-3.3094434864092	0.00124994377058952	0.0277291743798131	-1.39497058932678
LAPTM4B	0.753802099213548	10.6696554043478	3.30462563227274	0.00126970492928025	0.0279696926679208	-1.40932899353214
ALDH1B1	-0.511880914065333	8.98761871043478	-3.28947213684218	0.00133378062095399	0.0289348358482148	-1.45437796712604
PNPLA7	-0.68906803039927	8.7113312	-3.28895970518634	0.001335999352749	0.0289603809896535	-1.45589836625364
SLC22A18	-0.68732809416213	9.54922806869565	-3.28059187455112	0.0013727221056823	0.0294338248766893	-1.48069833151612
MAT1A	-0.544220968814274	10.9993796713043	-3.26858839065918	0.00142704959914535	0.030349941711905	-1.51618237089639
APOA5	-0.716836466394435	10.4491476626087	-3.25661339516361	0.00148324375956814	0.0312989187284468	-1.55147512592381
PLA2G1B	0.66358789939504	7.48430355043478	3.2535024631839	0.00149817657356473	0.0314998397995783	-1.56062615053788
HPN	-0.505781234482756	10.453450166087	-3.23797850745802	0.00157481307381427	0.0324597045973472	-1.60618273130237
ACAT2	0.559004250483969	9.77291304956522	3.2374418743533	0.00157752652029975	0.0324597045973472	-1.60775430633786
ADH6	-0.563032076769508	9.07872195130435	-3.2352919844339	0.00158844107362379	0.0326540626994921	-1.61404827388255
PDK4	-0.707605738052024	10.6923518086957	-3.21589442605105	0.0016901520809601	0.0341193337449637	-1.67067922111491
HBA2	-0.74487313681186	10.6917753121739	-3.19168728817604	0.00182559577500855	0.0358616089548872	-1.74095443867805
LIN28B	0.844920396098005	6.97760020869565	3.18531075869384	0.00186291903164559	0.036299746320538	-1.75939240464656
ODC1	0.656492338263762	10.5826668356522	3.18056130190856	0.00189117880599522	0.0366456752462938	-1.77310564912531
LOC653219	0.857112874833635	7.56531732521739	3.17883968626257	0.00190152073517868	0.0367553185948239	-1.77807230420029
KCNJ8	-0.530541064428316	9.67726689565217	-3.15814527277878	0.00203002116927841	0.03833674144042	-1.83759740484647
TBX3	-0.50432433862674	8.08530614347826	-3.14757946361078	0.00209869890545214	0.0392144388934811	-1.86786333660555
C4BPB	-0.527532651905627	11.9931015356522	-3.13834656421836	0.0021604739112792	0.04001146699054	-1.89424156654619
EGR1	-1.13056613781004	9.70359368086956	-3.13729954924956	0.00216758484853324	0.0400575603037382	-1.89722876935598
HPX	-0.654920402722317	13.4531431234783	-3.13336219458982	0.00219452091957112	0.0403342468909414	-1.90845481971833
PHGDH	0.777672735541444	11.3616090078261	3.13330951678555	0.00219488339477323	0.0403342468909414	-1.90860493270636
BAAT	-0.525139697489417	12.4110891104348	-3.13110152159407	0.00221012667263824	0.0404835632510584	-1.91489502865671
CYP2J2	-0.506973364851779	11.5312181530435	-3.12799223026138	0.00223175891641862	0.0407072307642632	-1.92374641127651
SFN	0.54770092785844	7.61798244347826	3.1122976136722	0.00234398241146179	0.0418067908398846	-1.96831234880915
ABCB11	-0.51956916984271	8.17527683043478	-3.11168426430559	0.00234847264205967	0.0418196237600636	-1.97005017080821
F12	-0.641946719721714	12.5688815886957	-3.10851494491524	0.0023718021201209	0.042040226060257	-1.97902531293013
STK39	0.689929069267995	8.50410419130435	3.10061859203007	0.00243086562094312	0.0428211575235833	-2.00135338644053
LOC729769	0.513748066817906	10.7038884547826	3.08177190938334	0.00257739070149687	0.044601362464547	-2.05445168731271
CELSR3	0.500899500635214	7.8414835626087	3.07774702301701	0.0026097245092554	0.0450120121263935	-2.0657559459028
XAGE1C	0.845111170871142	7.47701572869565	3.07619356012778	0.00262230438711753	0.0451511706376119	-2.07011565216901
FCN3	-1.08277181693889	8.17953092956522	-3.0591576100079	0.00276399416164499	0.0467229621584264	-2.11780405490139
MT1A	-0.766896509921359	12.7810485121739	-3.05009785119302	0.00284219943857568	0.047533022150415	-2.14307362253247
VCX2	0.565706022897762	7.12114712521739	3.04730318852354	0.00286673338858327	0.0477905617636843	-2.15085571807351
ADH4	-1.06343747837265	11.7794349347826	-3.04396621492136	0.00289628472833316	0.0480281425816726	-2.16014003284568
FMO3	-0.638270871869329	12.1928602582609	-3.04274840385052	0.00290713931361004	0.0481572613158483	-2.16352614846664
GNG11	-0.532966984240774	9.40294075391304	-3.02580382842658	0.00306212419315563	0.0498003463627038	-2.21052119768628
CYP4F2	-0.550450832516633	9.01624669478261	-3.02341496202637	0.00308457808865777	0.0499383270816502	-2.21712870299548
HPR	-0.827699606533574	10.7546448182609	-3.0234067695707	0.00308465535380586	0.0499383270816502	-2.21715135536358
