# Supplementary material for: Prognostic implications of cell division cycle protein 45 expression in hepatocellular carcinoma
Source: PeerJ. 2021 Feb 12;9:e10824. doi: 10.7717/peerj.10824 (PMC7883691; doi:10.7717/peerj.10824)
Supplement: File S5 [file peerj-09-10824-s005.zip › Supplement 5.1 File/1.diff/diff.xls]

id	logFC	AveExpr	t	P.Value	adj.P.Val	B
CYP1A2	-1.487769685	10.01424377	-4.550161754	1.34E-05	0.000962717	2.832717955		down	167�µ�
CYP3A4	-1.454922478	10.74664944	-3.749624429	0.000279242	0.009622061	-0.012446714		down	233�ϵ�
HSD11B1	-1.418765029	10.85786218	-4.585453045	1.16E-05	0.000859336	2.967118428		down
AQP9	-1.332904185	12.36722611	-4.834297687	4.19E-06	0.000366185	3.934554753		down
NAT2	-1.300119627	7.978809015	-3.913169026	0.000154968	0.006383977	0.535517205		down
MBL2	-1.244884278	9.859776483	-3.9375329	0.000141749	0.005924971	0.618675873		down
ADH1B	-1.188420876	10.28073817	-3.857847408	0.000189481	0.007361392	0.348152683		down
CYP2E1	-1.184823785	13.6805241	-4.025874132	0.000102281	0.004707789	0.923459193		down
HPD	-1.161445952	11.90259442	-4.463183221	1.90E-05	0.001252601	2.504537746		down
DNASE1L3	-1.144381173	8.880171739	-4.142326631	6.60E-05	0.003349269	1.332906876		down
EGR1	-1.130566138	9.703593681	-3.137299549	0.002167585	0.04005756	-1.897228769		down
ALDH1L1	-1.117669982	11.48172757	-3.754360529	0.000274586	0.009503344	0.003167957		down
SLC13A5	-1.088221127	11.71912099	-3.754369386	0.000274577	0.009503344	0.003197174		down
FCN3	-1.082771817	8.17953093	-3.05915761	0.002763994	0.046722962	-2.117804055		down
SLC6A12	-1.065546315	9.473940785	-4.964892673	2.42E-06	0.000230604	4.455648622		down
ADH4	-1.063437478	11.77943493	-3.043966215	0.002896285	0.048028143	-2.160140033		down
CDK6	-1.058058734	9.048767254	-4.512336542	1.56E-05	0.0010724	2.68946062		down
HGFAC	-1.050539177	9.914380478	-3.480461179	0.000708987	0.018624121	-0.874269002		down
MT1X	-1.040675267	12.106201	-3.658047561	0.000385441	0.012258748	-0.311343512		down
APOC4	-1.021086771	11.99180755	-4.000057617	0.000112571	0.005012376	0.833865521		down
FABP4	-1.015158264	8.74499555	-3.710628391	0.000320534	0.01067007	-0.14043125		down
FLJ21986	-0.980412096	8.895761323	-4.810967282	4.61E-06	0.000394846	3.842414005		down
GLYAT	-0.976224865	8.886466894	-3.830454124	0.00020917	0.007886564	0.256131854		down
LOC554235	-0.944484318	8.522044544	-5.031767099	1.82E-06	0.000180637	4.725919257		down
TSKU	-0.93456367	11.30280639	-3.966644099	0.000127364	0.005499439	0.718549482		down
SLC46A3	-0.923645122	9.655992641	-4.55432077	1.32E-05	0.000954112	2.848519808		down
CUX2	-0.906338849	8.926904984	-4.476687233	1.80E-05	0.001197135	2.555201849		down
FTCD	-0.901970604	10.84475919	-4.984468218	2.22E-06	0.000214836	4.534525044		down
CYP2C9	-0.894832891	10.64969422	-3.36406034	0.001045158	0.02446573	-1.23100034		down
AOX1	-0.876158901	11.7118264	-3.401361672	0.000923854	0.022171781	-1.117755921		down
RUNDC3B	-0.875312265	9.24826678	-4.648577034	9.00E-06	0.000696226	3.209276863		down
CYP27A1	-0.867008468	12.70389322	-4.981909729	2.25E-06	0.000216517	4.524204821		down
VWF	-0.864375111	11.03458736	-3.570918995	0.000521127	0.015213325	-0.59031384		down
KBTBD11	-0.857183867	7.640461506	-4.106729587	7.56E-05	0.00366022	1.206831822		down
ABCB4	-0.855676875	10.12886871	-4.175178331	5.83E-05	0.003034585	1.449966385		down
HLF	-0.841418633	9.086643327	-4.802143802	4.79E-06	0.000404923	3.807642873		down
SLC27A5	-0.831013188	10.8870903	-3.31412541	0.001231016	0.027445189	-1.381000825		down
HPR	-0.827699607	10.75464482	-3.02340677	0.003084655	0.049938327	-2.217151355		down
CCND1	-0.827263675	11.41441911	-3.565460192	0.00053098	0.015404801	-0.607614367		down
GABARAPL1	-0.826266329	10.21821733	-5.404692997	3.58E-07	4.16E-05	6.27360114		down
RHOB	-0.821227814	11.22611805	-4.445138248	2.04E-05	0.001323388	2.437003627		down
IFIT1	-0.816378201	9.319574306	-4.367822116	2.77E-05	0.001680558	2.149821584		down
APCS	-0.811118757	13.41792046	-3.532198699	0.000594921	0.016512096	-0.712573546		down
EVC2	-0.809846025	8.350185603	-3.881151871	0.000174133	0.006877846	0.426832879		down
HFE2	-0.809127504	11.31605438	-4.272293618	4.02E-05	0.002287499	1.799939254		down
CLDN5	-0.803290462	8.50225511	-3.61427767	0.000448776	0.013730518	-0.452151819		down
GATM	-0.800152701	11.91209324	-3.318523873	0.001213479	0.027131281	-1.367862063		down
INMT	-0.797340534	7.451586112	-3.350535844	0.001092715	0.025296018	-1.271808097		down
DCXR	-0.784188425	12.5808514	-3.650593123	0.000395593	0.012437821	-0.335418891		down
LIPC	-0.776404501	10.23431387	-3.392660223	0.000950908	0.022716849	-1.144263866		down
CRYL1	-0.775453507	10.68333877	-5.224878135	7.90E-07	8.46E-05	5.518974734		down
CDO1	-0.775347503	11.54324478	-3.408303498	0.000902791	0.021876553	-1.096568896		down
MT1A	-0.76689651	12.78104851	-3.050097851	0.002842199	0.047533022	-2.143073623		down
DAK	-0.758629155	8.452907695	-4.008282364	0.00010919	0.004924697	0.862361875		down
CHN2	-0.753371766	9.210113679	-4.962399033	2.44E-06	0.000231305	4.445615115		down
RHBG	-0.74571042	7.373593883	-3.382966179	0.000981922	0.023258306	-1.173730565		down
FBXO31	-0.745590723	9.910529253	-3.979722508	0.000121366	0.005316267	0.763598824		down
HBA2	-0.744873137	10.69177531	-3.191687288	0.001825596	0.035861609	-1.740954439		down
CES2	-0.744052651	11.32833037	-3.518071851	0.000624219	0.017143352	-0.75691402		down
TXNIP	-0.736429165	11.9206499	-3.356489096	0.001071536	0.024932566	-1.253861771		down
AFM	-0.731973412	12.33679248	-3.598867918	0.000473327	0.014267205	-0.50140629		down
EHHADH	-0.728549006	10.04931065	-3.718424597	0.000311841	0.010458348	-0.114927588		down
UGT1A4	-0.727445511	8.591320848	-3.471099352	0.000731712	0.019077389	-0.903322649		down
SLC25A42	-0.719689852	10.09615768	-5.408016787	3.53E-07	4.12E-05	6.287691778		down
APOA5	-0.716836466	10.44914766	-3.256613395	0.001483244	0.031298919	-1.551475126		down
CD14	-0.715996394	12.75906474	-3.309443486	0.001249944	0.027729174	-1.394970589		down
LEAP2	-0.715752037	12.75590613	-3.91620568	0.000153258	0.006330171	0.545860549		down
COBLL1	-0.715601784	11.89052042	-4.652761819	8.85E-06	0.000687837	3.225409922		down
AKR7A3	-0.711709455	10.71810011	-3.887035688	0.000170449	0.006812897	0.446754895		down
IGFBP5	-0.709174472	9.595940754	-3.774650421	0.00025546	0.009102314	0.070235614		down
PDK4	-0.707605738	10.69235181	-3.215894426	0.001690152	0.034119334	-1.670679221		down
ATP6V0E2	-0.695446553	11.21522938	-3.56352098	0.000534522	0.015460856	-0.613755221		down
LOC653498	-0.69266799	8.181908962	-3.799149987	0.000234051	0.008573021	0.151590784		down
ZCCHC6	-0.689249037	8.822476482	-3.544918405	0.000569656	0.01602337	-0.672528231		down
PNPLA7	-0.68906803	8.7113312	-3.288959705	0.001335999	0.028960381	-1.455898366		down
SLC22A18	-0.687328094	9.549228069	-3.280591875	0.001372722	0.029433825	-1.480698332		down
PON3	-0.679334351	12.61011076	-4.680713568	7.90E-06	0.000619742	3.333419406		down
OAF	-0.672029356	11.74257682	-6.173395671	1.04E-08	1.67E-06	9.657250106		down
SORL1	-0.667630522	9.024511099	-4.815654541	4.52E-06	0.00039123	3.860902354		down
FAM43A	-0.667493287	8.216959341	-3.717817831	0.00031251	0.010463933	-0.116913997		down
SELENBP1	-0.663525022	10.16983725	-3.566970741	0.000528236	0.015367802	-0.602829108		down
PRAP1	-0.657331037	10.30998035	-3.319952417	0.001207834	0.027043586	-1.363591744		down
LHPP	-0.657135052	9.997353531	-4.812554582	4.58E-06	0.000394846	3.848673603		down
GCKR	-0.65572753	8.243503535	-4.70759491	7.07E-06	0.000567844	3.437702154		down
HPX	-0.654920403	13.45314312	-3.133362195	0.002194521	0.040334247	-1.90845482		down
SH3D19	-0.652705643	9.580663088	-5.294905454	5.81E-07	6.43E-05	5.811047969		down
LOC649495	-0.646735022	8.58987533	-3.494516742	0.000676113	0.018109107	-0.830530557		down
CPN2	-0.646080757	11.47427821	-3.362703553	0.00104984	0.024538729	-1.235100264		down
F12	-0.64194672	12.56888159	-3.108514945	0.002371802	0.042040226	-1.979025313		down
ADH1A	-0.64192617	14.24851183	-3.762830194	0.000266442	0.009387839	0.031130121		down
TMEM166	-0.639766856	11.0146781	-3.748246461	0.000280611	0.009637488	-0.016986927		down
FMO3	-0.638270872	12.19286026	-3.042748404	0.002907139	0.048157261	-2.163526148		down
GLYATL1	-0.636543871	8.105500117	-5.099852243	1.36E-06	0.00013841	5.003415575		down
ATOH8	-0.630444268	7.508643049	-4.001301603	0.000112054	0.005003518	0.838172755		down
TMEM47	-0.627297454	9.079537676	-3.575880123	0.000512322	0.01508659	-0.574572329		down
ST3GAL6	-0.624393489	8.748739622	-3.784778833	0.000246393	0.008900471	0.10381949		down
BOK	-0.621900809	9.555213114	-5.573352058	1.68E-07	2.15E-05	6.994881436		down
SLC27A2	-0.621182725	11.17556319	-3.325432911	0.001186403	0.026716202	-1.347195023		down
DMGDH	-0.619311833	8.541234142	-3.89710399	0.000164318	0.006638488	0.480898472		down
CSAD	-0.617868373	8.568921727	-4.304027049	3.55E-05	0.002067781	1.915552877		down
CES1	-0.617719562	12.5981562	-3.469211128	0.000736378	0.019167196	-0.909174956		down
CGNL1	-0.616574157	11.58939565	-3.666341024	0.000374436	0.011988528	-0.284512989		down
POR	-0.612173552	10.7270432	-5.016760021	1.94E-06	0.000189584	4.665069629		down
ANGPTL3	-0.611848343	11.91986481	-3.311282424	0.001242477	0.027641816	-1.389485563		down
FMO4	-0.604655158	9.122725367	-3.853128212	0.000192742	0.007478829	0.332263918		down
HOMER2	-0.603198621	9.011687571	-3.882225791	0.000173455	0.00687491	0.430467347		down
UGT1A3	-0.602397678	8.161064538	-3.767039321	0.000262481	0.009278768	0.045044507		down
NDRG2	-0.602104294	9.898234148	-3.81357707	0.000222253	0.008246741	0.199688405		down
LOC654103	-0.600459383	8.671751248	-4.701880464	7.24E-06	0.000577361	3.415500219		down
HIBADH	-0.59758724	11.88918218	-3.983722878	0.000119585	0.005270955	0.777400603		down
LDB2	-0.596124303	9.636086502	-4.771558856	5.43E-06	0.000454797	3.687440635		down
C13orf15	-0.59299218	9.88394929	-3.320666646	0.00120502	0.026999856	-1.361456149		down
ACAT1	-0.590880351	12.72491374	-3.48554389	0.00069693	0.018446307	-0.858468857		down
ACY1	-0.589989125	11.02268357	-4.766515261	5.55E-06	0.000463156	3.667667442		down
MAP1LC3A	-0.589298949	9.491686484	-3.83745054	0.000203964	0.007770177	0.279586731		down
BHMT2	-0.587255342	10.3311957	-3.966035906	0.00012765	0.005504206	0.716457241		down
ORMDL3	-0.586256805	9.65322913	-5.641634288	1.23E-07	1.63E-05	7.290454953		down
AR	-0.583147773	8.165072156	-4.45423747	1.97E-05	0.001287464	2.471034		down
DISP1	-0.574132305	8.66461837	-4.379254223	2.65E-05	0.001628874	2.192061013		down
SAMD4A	-0.572231576	7.851002015	-5.153409502	1.08E-06	0.000112397	5.223326437		down
RCL1	-0.572082252	9.00192093	-3.514649379	0.000631518	0.017292622	-0.767634853		down
CFI	-0.571975934	11.99326793	-3.882900094	0.000173031	0.006867719	0.432749784		down
ADH6	-0.563032077	9.078721951	-3.235291984	0.001588441	0.032654063	-1.614048274		down
SDPR	-0.562972632	8.503195176	-4.175524458	5.82E-05	0.003034585	1.451203328		down
SH3YL1	-0.556690573	7.809544421	-4.342776841	3.05E-05	0.001828905	2.057557778		down
ABCC2	-0.553427566	9.545661379	-3.664367644	0.000377028	0.012027719	-0.290901479		down
CPEB3	-0.551960051	8.276256113	-4.383472592	2.60E-05	0.001612877	2.207666784		down
CYP4F2	-0.550450833	9.016246695	-3.023414962	0.003084578	0.049938327	-2.217128703		down
CRY2	-0.548875879	9.897122946	-4.499247429	1.65E-05	0.001117793	2.640079986		down
SORD	-0.545874702	9.555492383	-3.548357943	0.000563	0.01596581	-0.661679834		down
DPP4	-0.545554797	8.756268544	-3.456575526	0.000768328	0.019723763	-0.948271285		down
TM6SF2	-0.54472311	7.813960158	-4.328089472	3.23E-05	0.001925011	2.003626745		down
TTC36	-0.544710937	7.216596843	-5.174682722	9.83E-07	0.000103529	5.311068423		down
MAT1A	-0.544220969	10.99937967	-3.268588391	0.00142705	0.030349942	-1.516182371		down
N4BP2L1	-0.537221423	8.40751551	-4.893270319	3.27E-06	0.000297524	4.168753749		down
SPTBN1	-0.53325585	9.602071323	-3.564781239	0.000532218	0.015426452	-0.609764694		down
GNG11	-0.532966984	9.402940754	-3.025803828	0.003062124	0.049800346	-2.210521198		down
KCNJ8	-0.530541064	9.677266896	-3.158145273	0.002030021	0.038336741	-1.837597405		down
C4BPB	-0.527532652	11.99310154	-3.138346564	0.002160474	0.040011467	-1.894241567		down
CCL14	-0.525981758	8.993699809	-4.016488714	0.000105914	0.004846806	0.890838153		down
FAM13A	-0.525674168	7.749261296	-3.655789498	0.00038849	0.01233073	-0.31864039		down
ESR1	-0.525196409	7.389376022	-4.588231414	1.15E-05	0.000857811	2.977729487		down
BAAT	-0.525139697	12.41108911	-3.131101522	0.002210127	0.040483563	-1.914895029		down
TBC1D9	-0.524161611	8.468206155	-4.010338691	0.00010836	0.004901345	0.869493298		down
MSRA	-0.52394726	9.388717005	-3.790359927	0.000241528	0.008754963	0.122355054		down
PEX11G	-0.523802646	8.639146352	-3.775570054	0.000254624	0.00908283	0.073282067		down
PROC	-0.520194529	11.33478209	-4.111042596	7.43E-05	0.003623539	1.222064664		down
ABCB11	-0.51956917	8.17527683	-3.111684264	0.002348473	0.041819624	-1.970050171		down
ABHD6	-0.518567341	9.691138651	-4.627352394	9.82E-06	0.000749813	3.127603473		down
C9orf95	-0.515144361	8.879768398	-5.194484999	9.02E-07	9.60E-05	5.392942168		down
CTSO	-0.51429161	9.17125985	-4.273801211	3.99E-05	0.002278336	1.805417931		down
PC	-0.51319189	9.064408084	-4.265784359	4.12E-05	0.002333077	1.776300207		down
ECM2	-0.513131535	8.391093236	-3.809903749	0.000225202	0.008336455	0.187428805		down
LRRC32	-0.512916767	8.390887172	-4.062691995	8.91E-05	0.004195656	1.051975347		down
ALDH1B1	-0.511880914	8.98761871	-3.289472137	0.001333781	0.028934836	-1.454377967		down
GLUD1	-0.511164293	13.17495099	-3.608671193	0.000457565	0.013918051	-0.470091183		down
SERPING1	-0.510012517	11.69279823	-3.345711404	0.001110164	0.025567983	-1.286332457		down
CAT	-0.50923471	11.64330046	-3.707775718	0.000323771	0.010732322	-0.149752729		down
LOC54103	-0.507106745	7.864217284	-5.944778661	3.05E-08	4.44E-06	8.626144389		down
CYP2J2	-0.506973365	11.53121815	-3.12799223	0.002231759	0.040707231	-1.923746411		down
SIGIRR	-0.506527669	8.521182522	-4.30155941	3.58E-05	0.002079979	1.906540607		down
HPN	-0.505781234	10.45345017	-3.237978507	0.001574813	0.032459705	-1.606182731		down
TBX3	-0.504324339	8.085306143	-3.147579464	0.002098699	0.039214439	-1.867863337		down
C9orf103	-0.503224705	9.841448417	-3.672616403	0.000366308	0.011830016	-0.264179534		down
SIDT2	-0.503105268	10.66947459	-4.49662794	1.66E-05	0.001127111	2.630209502		down
SH3BP4	-0.502906052	9.842373884	-3.72782398	0.000301659	0.010171182	-0.084123978		down
ACCS	-0.501252721	8.670537604	-3.50670457	0.000648775	0.017663222	-0.792489587		down
MXD3	0.500690111	7.499820173	6.62144011	1.20E-09	2.33E-07	11.73123663		up	1
CELSR3	0.500899501	7.841483563	3.077747023	0.002609725	0.045012012	-2.065755946			2
GAPDH	0.501330395	12.56785109	4.901654644	3.16E-06	0.000289737	4.202199887			3
TMEM194	0.502010366	7.788569502	6.896231445	3.10E-10	6.61E-08	13.03436864			4
LOC729816	0.5039366	9.628001377	4.231009271	4.71E-05	0.002565716	1.650451419			5
LOC728564	0.504304334	9.531616362	6.266665577	6.68E-09	1.13E-06	10.08340045			6
GMPS	0.504444211	9.04405988	4.824065872	4.37E-06	0.000380908	3.894109454			7
ALS2CR4	0.505770746	8.319198301	5.361112477	4.34E-07	4.94E-05	6.089318807			8
ZWINT	0.506807462	7.196698569	9.558278244	2.85E-16	5.26E-13	26.42900947			9
PFN2	0.508312192	7.420383005	3.493319229	0.000678857	0.018141389	-0.83426253			10
TMEM54	0.508490226	7.834847255	3.724320966	0.000305416	0.010264798	-0.095611123			11
RBBP7	0.510085158	9.618631821	6.198202025	9.26E-09	1.51E-06	9.770288872			12
LOC100129673	0.51229205	8.537077244	3.378244808	0.000997369	0.023575611	-1.188057106			13
LOC729769	0.513748067	10.70388845	3.081771909	0.002577391	0.044601362	-2.054451687			14
SUZ12	0.514857409	11.8168282	5.664794268	1.11E-07	1.50E-05	7.391161748			15
MYH10	0.51615788	10.40765164	3.571519959	0.000520053	0.015213325	-0.588407926			16
LOC727803	0.51649718	9.403598228	5.340338968	4.76E-07	5.35E-05	6.001786273			17
CKAP4	0.517797242	10.56873443	3.958175434	0.000131399	0.005611878	0.689438253			18
NUDT1	0.51823321	8.341122365	6.610349758	1.27E-09	2.44E-07	11.67911339			19
MYL6B	0.518596615	9.9750705	4.203038893	5.24E-05	0.002788446	1.549769759			20
LMNB2	0.519322795	8.387690014	5.422227213	3.31E-07	3.88E-05	6.347991378			21
LOC647000	0.51940866	12.02947573	4.733449266	6.36E-06	0.000523948	3.538377092			22
BIRC5	0.519459091	7.338500523	7.091010326	1.17E-10	2.76E-08	13.97079988			23
RFC5	0.520151956	8.242235953	6.412429711	3.32E-09	6.02E-07	10.75543194			24
RAD51C	0.520591448	8.127874343	7.447023423	1.93E-11	5.36E-09	15.70677364			25
RPS21	0.521913389	10.48674709	4.452866746	1.98E-05	0.001291433	2.465904491			26
DSN1	0.522197476	8.11083657	5.615267775	1.39E-07	1.82E-05	7.176083979			27
DONSON	0.523200179	7.847246325	6.314657081	5.31E-09	9.16E-07	10.30386125			28
RANBP1	0.523292921	10.34749236	5.829407222	5.22E-08	7.38E-06	8.113407749			29
MESP1	0.525346679	8.192554099	4.011785934	0.00010778	0.004896251	0.874514035			30
TOPBP1	0.52585984	9.297604073	7.101274241	1.11E-10	2.64E-08	14.02041992			31
KIF11	0.526440263	7.405430866	7.550949553	1.13E-11	3.42E-09	16.21893217			32
ATAD2	0.528064724	8.658075577	4.522919717	1.50E-05	0.001046209	2.729459724			33
TUBG1	0.529462813	8.672044227	6.090417956	1.54E-08	2.40E-06	9.280753205			34
LOC649970	0.529796643	7.275533715	3.823419554	0.000214531	0.008026643	0.232582218			35
CXorf57	0.529812699	7.906214487	3.589172547	0.000489419	0.014603936	-0.532310292			36
RBBP8	0.532606868	8.00655485	6.016621352	2.18E-08	3.25E-06	8.948052564			37
PKM2	0.533442831	7.668026685	3.746033899	0.000282822	0.009692219	-0.024274299			38
MTP18	0.533594507	8.296285602	5.486764397	2.48E-07	3.05E-05	6.622996332			39
LOC100128266	0.534346383	9.920134062	4.679308749	7.94E-06	0.000621761	3.327980604			40
C12orf48	0.535681559	7.608433967	7.532167323	1.25E-11	3.73E-09	16.12620275			41
C17orf53	0.535720104	7.797330151	7.434139048	2.06E-11	5.62E-09	15.64343935			42
HMGN2	0.538355758	10.45370112	4.898155093	3.20E-06	0.000292324	4.188235236			43
GMNN	0.539290276	9.435633451	3.902888416	0.000160891	0.006570892	0.500544986			44
CDC25B	0.539975332	8.781503796	5.334347329	4.89E-07	5.48E-05	5.976576884			45
LOC148915	0.540845536	11.11323942	4.179630957	5.73E-05	0.003013503	1.465884299			46
TSPAN3	0.545560041	9.564350358	4.085116828	8.20E-05	0.003913486	1.130676988			47
TROAP	0.546080797	7.468104576	7.572365715	1.02E-11	3.12E-09	16.32475456			48
SFN	0.547700928	7.617982443	3.112297614	0.002343982	0.041806791	-1.968312349			49
KIF14	0.548214773	7.820050606	8.288890143	2.45E-13	1.17E-10	19.9135805			50
TFRC	0.549147097	11.3898596	3.462179506	0.000754	0.01948051	-0.930945981			51
E2F7	0.549612238	7.272430468	7.694314385	5.42E-12	1.76E-09	16.92909363			52
TRMT5	0.5521681	10.59901849	4.729324433	6.47E-06	0.000531532	3.522290666			53
C1orf41	0.557345752	9.053166889	4.705431153	7.14E-06	0.00057145	3.429293341			54
ACAT2	0.55900425	9.77291305	3.237441874	0.001577527	0.032459705	-1.607754306			55
MAD2L1	0.561330494	7.53052965	7.96966133	1.30E-12	5.11E-10	18.30391311			56
CDC25C	0.561461871	7.379349735	8.177000941	4.41E-13	2.01E-10	19.34763844			57
LIG1	0.562139374	8.155981311	7.008771406	1.77E-10	4.02E-08	13.57419979			58
BOLA2	0.564468707	10.06136612	5.374340113	4.09E-07	4.73E-05	6.145159926			59
VCX2	0.565706023	7.121147125	3.047303189	0.002866733	0.047790562	-2.150855718			60
CCDC109B	0.566218062	8.427047651	4.227131454	4.78E-05	0.002595215	1.636464			61
KIF20B	0.573391055	8.430758243	6.78575619	5.35E-10	1.08E-07	12.50783492			62
RAVER2	0.573471772	7.746028423	4.856933853	3.81E-06	0.000337685	4.024231814			63
CCNE1	0.573775745	7.297419975	5.22544582	7.88E-07	8.46E-05	5.521333026			64
FANCG	0.575211389	8.175225429	6.443813207	2.85E-09	5.26E-07	10.90105537			65
GLA	0.57631565	9.206029137	3.984940119	0.000119049	0.005256966	0.781602304			66
MLF1IP	0.582574932	7.497319837	6.201731903	9.10E-09	1.49E-06	9.786391877			67
LOC100134304	0.585134744	8.849013092	5.364473773	4.28E-07	4.90E-05	6.103501008			68
BCAT2	0.585505284	8.622838874	3.32242028	0.001198139	0.026903281	-1.356211057			69
RUSC1	0.586237081	9.824747083	4.078048207	8.42E-05	0.003996955	1.105834476			70
CDK4	0.587196247	10.38987326	5.705133149	9.24E-08	1.25E-05	7.567109717			71
STMN1	0.589653963	7.543291744	8.535675545	6.68E-14	3.88E-11	21.16781549			72
CDCA7	0.592122331	7.604996903	5.18147618	9.54E-07	0.0001012	5.339134864			73
CENPE	0.594464628	7.505775673	9.232150294	1.64E-15	1.89E-12	24.74257171			74
POLE2	0.595114566	8.12055439	6.357276833	4.33E-09	7.63E-07	10.50030776			75
CCDC34	0.596543186	9.193756757	5.598515811	1.50E-07	1.94E-05	7.103573644			76
CENPA	0.603464187	7.318579372	8.140030813	5.35E-13	2.33E-10	19.16104423			77
HES6	0.603890969	8.660992485	3.571284831	0.000520473	0.015213325	-0.589153647			78
LOC730534	0.605337472	12.04605262	5.130063088	1.19E-06	0.000123514	5.127289484			79
LOC391075	0.605972307	11.8807184	4.963054194	2.44E-06	0.000231305	4.448250933			80
FOXD2	0.607928757	7.909785381	4.186633375	5.58E-05	0.002943929	1.49094262			81
SNHG6	0.611452478	10.96625461	3.703654962	0.000328503	0.010866216	-0.163207947			82
G6PD	0.611535704	8.341257523	3.408629869	0.000901811	0.021876553	-1.095571923			83
LOC731314	0.613680532	8.707859035	6.187774755	9.73E-09	1.57E-06	9.722746539			84
PYCARD	0.618267566	8.482891948	3.978739898	0.000121807	0.005325397	0.760210293			85
HMGB2	0.618834928	9.129302372	5.160883898	1.04E-06	0.000109179	5.254129518			86
VNN2	0.619211474	7.891418643	3.429610374	0.000840922	0.02085101	-1.031319738			87
POLA1	0.619230308	8.346088779	6.742362901	6.63E-10	1.32E-07	12.30197174			88
CCNB1	0.619845858	7.72710097	7.9223522	1.67E-12	6.30E-10	18.06674153			89
TUBA1C	0.620455955	11.97259907	5.808313425	5.75E-08	8.10E-06	8.020236177			90
ABCC4	0.6214752	8.02231611	3.498005373	0.000668179	0.017984371	-0.81965261			91
GINS3	0.621539788	7.662357037	7.240670604	5.50E-11	1.39E-08	14.69691354			92
BARD1	0.624212781	8.112916063	7.671247809	6.11E-12	1.96E-09	16.81455763			93
LOC645638	0.625983758	7.444687891	3.438573397	0.000816106	0.020432928	-1.003773386			94
TMEM106C	0.629350152	10.85023326	4.515057278	1.54E-05	0.001065447	2.699737456			95
LOC399942	0.634670504	8.293804318	4.962034872	2.45E-06	0.000231305	4.444150128			96
SKA1	0.637812338	7.495723244	9.436051576	5.49E-16	7.21E-13	25.79628773			97
SPIN4	0.647110958	7.934805546	6.311758582	5.38E-09	9.23E-07	10.29052375			98
MCM10	0.647243359	7.288948824	9.565748378	2.74E-16	5.26E-13	26.46770233			99
WDR54	0.647251347	8.206004789	4.811509211	4.60E-06	0.000394846	3.844550976			100
REEP1	0.64915803	7.13114601	4.586061683	1.16E-05	0.000859336	2.969442542			101
GPX7	0.651442989	8.179664685	3.533598815	0.00059209	0.016477201	-0.708171208			102
TMCO3	0.651845567	8.76657767	4.067523704	8.76E-05	0.004126612	1.068905435			103
NDC80	0.652165537	7.791751083	9.168425948	2.30E-15	2.33E-12	24.41379575			104
SMC4	0.653890567	8.426334905	7.959249003	1.37E-12	5.33E-10	18.25168128			105
C18orf56	0.655852125	8.95810163	3.563151525	0.0005352	0.015460856	-0.614924863			106
ODC1	0.656492338	10.58266684	3.180561302	0.001891179	0.036645675	-1.773105649			107
CDCA8	0.65685148	7.760133698	8.478557031	9.03E-14	5.06E-11	20.87683645			108
TMEM194A	0.66269108	8.420995243	7.762281502	3.82E-12	1.33E-09	17.26717352			109
PLA2G1B	0.663587899	7.48430355	3.253502463	0.001498177	0.03149984	-1.560626151			110
LRRC26	0.663602565	7.529700561	3.900857833	0.000162086	0.006590733	0.493645687			111
MARCKSL1	0.665240361	9.636324116	3.662411196	0.000379613	0.012097913	-0.297232489			112
SPC24	0.674912654	8.712310623	5.798414428	6.02E-08	8.36E-06	7.976574313			113
DNAJC9	0.675304233	9.543550378	6.2639351	6.77E-09	1.14E-06	10.07088133			114
LOC81691	0.677788753	7.62714767	7.376302672	2.77E-11	7.30E-09	15.35958961			115
PCNA	0.681380391	8.88899866	6.844109715	4.01E-10	8.39E-08	12.78552422			116
POLQ	0.681886629	7.805835917	9.501439808	3.87E-16	6.39E-13	26.13468825			117
GPSM2	0.682242796	7.439651789	9.851883645	5.87E-17	1.84E-13	27.95139727			118
TIMELESS	0.682868001	9.294117292	6.82989663	4.30E-10	8.89E-08	12.71779873			119
TMEM97	0.683439361	11.39949677	5.251756103	7.02E-07	7.60E-05	5.630801743			120
TUBA1A	0.688023818	12.30134443	7.491574379	1.54E-11	4.55E-09	15.92604447			121
FOXM1	0.688170609	7.58846389	10.19279262	9.33E-18	7.32E-14	29.72184368			122
RNASEH2A	0.688740917	8.218440417	8.155199114	4.94E-13	2.19E-10	19.23757625			123
STK39	0.689929069	8.504104191	3.100618592	0.002430866	0.042821158	-2.001353386			124
DSG2	0.690916855	9.163229067	4.326576115	3.25E-05	0.001925011	1.998077195			125
KIF2C	0.698308199	7.556290243	9.504963341	3.79E-16	6.39E-13	26.15292943			126
LARP6	0.698596309	7.505279509	5.19910381	8.84E-07	9.44E-05	5.412066367			127
RACGAP1	0.699304781	7.932337863	9.674445392	1.52E-16	3.99E-13	27.03098218			128
FAM83D	0.709345304	8.166286845	5.616463562	1.38E-07	1.82E-05	7.181264529			129
NCAPD2	0.710571252	8.219542844	6.396287729	3.59E-09	6.43E-07	10.68065782			130
LMNB1	0.711060364	7.916501948	7.626967595	7.67E-12	2.38E-09	16.59497829			131
C16orf59	0.719561936	7.457956603	7.713058838	4.92E-12	1.63E-09	17.02224399			132
FANCI	0.71970501	7.366212004	9.239767592	1.57E-15	1.89E-12	24.78189032			133
MMD	0.722294887	9.655422098	4.80680906	4.69E-06	0.000399298	3.826022266			134
DSCR6	0.723275302	7.430383493	4.207337557	5.16E-05	0.002756956	1.565211627			135
PRIM1	0.72863217	8.658199412	7.294437247	4.19E-11	1.08E-08	14.95909816			136
CEP55	0.730136114	7.666944763	6.589853099	1.40E-09	2.67E-07	11.58288149			137
C16orf75	0.746317339	7.999979723	5.553891045	1.84E-07	2.31E-05	6.911010734			138
HJURP	0.749454194	7.829390352	9.132922742	2.79E-15	2.54E-12	24.23074563			139
TUBA1B	0.751157361	13.11666158	8.88902353	1.02E-14	7.65E-12	22.97589198			140
ANLN	0.751392118	7.733897968	8.905121849	9.40E-15	7.20E-12	23.05856248			141
LAPTM4B	0.753802099	10.6696554	3.304625632	0.001269705	0.027969693	-1.409328994			142
CENPF	0.75717746	8.071574894	7.474449149	1.68E-11	4.74E-09	15.84170708			143
IGF2BP3	0.764837333	7.909124343	3.48896217	0.000688929	0.018327273	-0.847832345			144
COL22A1	0.767201514	7.413404891	3.584538161	0.000497292	0.014754714	-0.547059036			145
ASF1B	0.770295547	7.874229019	8.381087075	1.51E-13	7.52E-11	20.38123006			146
CENPN	0.77057448	8.544852903	7.071514227	1.29E-10	3.02E-08	13.87662148			147
PHGDH	0.777672736	11.36160901	3.133309517	0.002194883	0.040334247	-1.908604933			148
SEZ6L2	0.779900021	7.835294623	4.175426926	5.82E-05	0.003034585	1.450854771			149
STIL	0.780810399	8.02169249	9.226975133	1.68E-15	1.89E-12	24.715861			150
CCNF	0.784665992	8.159847058	8.385809761	1.47E-13	7.46E-11	20.40521546			151
TRIP13	0.787905031	8.084457403	7.631378746	7.50E-12	2.35E-09	16.61683516			152
TACC3	0.792806041	7.969038153	8.003763651	1.09E-12	4.39E-10	18.47510842			153
MCM5	0.792952808	8.979620421	8.413453762	1.27E-13	6.66E-11	20.54567093			154
UHRF1	0.795845943	7.64980342	6.965443461	2.19E-10	4.78E-08	13.36596137			155
OIP5	0.798558701	7.990386227	8.623179654	4.20E-14	2.54E-11	21.61433176			156
NEK2	0.808802812	8.456840436	8.155586885	4.93E-13	2.19E-10	19.23953321			157
ZIC2	0.814944198	8.07147016	3.550171133	0.000559521	0.015894954	-0.655957603			158
MCM7	0.816898907	9.521961742	8.46458004	9.72E-14	5.35E-11	20.80569395			159
FEN1	0.817783501	9.27568803	7.270458566	4.73E-11	1.21E-08	14.84208575			160
DTL	0.824596304	7.783180201	9.156291972	2.46E-15	2.41E-12	24.35122432			161
CKS2	0.830320073	9.707415183	6.484963698	2.33E-09	4.36E-07	11.09248683			162
TTK	0.83158056	8.059889824	8.75567388	2.08E-14	1.43E-11	22.29202932			163
CDCA3	0.831595645	7.562611151	9.436588516	5.48E-16	7.21E-13	25.79906564			164
LOC731049	0.838375909	9.78614513	9.171313826	2.27E-15	2.33E-12	24.42868925			165
LIN28B	0.844920396	6.977600209	3.185310759	0.001862919	0.036299746	-1.759392405			166
XAGE1C	0.845111171	7.477015729	3.07619356	0.002622304	0.045151171	-2.070115652			167
ITPKA	0.846619258	8.812867693	4.002238088	0.000111665	0.004993284	0.841415947			168
DLGAP5	0.847417227	7.906533458	9.149949489	2.54E-15	2.42E-12	24.31852212			169
COCH	0.850119159	7.712232754	4.790934879	5.01E-06	0.000423079	3.763531829			170
CHAF1B	0.850738714	7.564561983	8.481393409	8.90E-14	5.06E-11	20.89127647			171
LOC653219	0.857112875	7.565317325	3.178839686	0.001901521	0.036755319	-1.778072304			172
TFDP1	0.857335933	9.340859528	4.207447138	5.15E-05	0.002756956	1.565605419			173
LOC651816	0.861515703	8.849466824	10.0752754	1.76E-17	1.10E-13	29.11133383			174
MCM3	0.862460713	10.48132445	7.759351784	3.88E-12	1.34E-09	17.25258263			175
BUB1	0.86921181	7.78010857	9.112954848	3.10E-15	2.70E-12	24.12783393			176
TPX2	0.871613175	8.091311163	9.721004067	1.19E-16	3.39E-13	27.27239367			177
RFC4	0.872586311	9.082807924	7.870544462	2.18E-12	8.05E-10	17.8074579			178
CDC7	0.875890633	7.865893602	8.179522044	4.35E-13	2.01E-10	19.3603703			179
CENPM	0.876454902	7.736570219	11.06902669	8.25E-20	1.29E-15	34.27149745			180
CCNE2	0.880486031	7.509058257	7.474467029	1.68E-11	4.74E-09	15.84179511			181
ALG1L	0.887204064	8.660095252	3.898242503	0.000163638	0.006626026	0.484763623			182
CDT1	0.888805953	7.675337713	8.992049222	5.91E-15	4.64E-12	23.50535849			183
KIF4A	0.896886737	7.387651847	10.03396809	2.20E-17	1.15E-13	28.89677994			184
SQLE	0.899973861	10.23814266	4.204427025	5.21E-05	0.002783106	1.554755021			185
CDC2	0.900314377	7.967222759	9.895454018	4.64E-17	1.62E-13	28.1775479			186
TK1	0.902635102	8.47611148	8.226101837	3.41E-13	1.60E-10	19.59577179			187
MCM4	0.903711705	8.809753933	7.315529701	3.77E-11	9.77E-09	15.06213695			188
HIST1H4C	0.909117809	13.35680414	7.77444178	3.59E-12	1.28E-09	17.32775246			189
RAD51AP1	0.910857294	8.161309341	9.325438403	9.94E-16	1.25E-12	25.22435706			190
E2F2	0.913974129	7.925116605	9.479354376	4.35E-16	6.51E-13	26.02036664			191
KIF20A	0.918192523	8.164225244	9.623932642	2.00E-16	4.49E-13	26.76915996			192
H2AFZ	0.945646052	12.06252359	7.409321434	2.34E-11	6.33E-09	15.5215486			193
UBE2T	0.947380881	8.839243609	8.659543004	3.47E-14	2.15E-11	21.8001406			194
KNTC1	0.947691855	8.47694624	8.884015036	1.05E-14	7.68E-12	22.9501764			195
CKAP2L	0.949127862	7.913032549	9.071008885	3.88E-15	3.29E-12	23.9117478			196
CCNA2	0.950847794	8.221897924	7.717277885	4.82E-12	1.61E-09	17.04321977			197
PITX1	0.951287063	7.969672097	3.834497461	0.000206146	0.007843788	0.269682785			198
PAQR4	0.957056559	8.348887509	6.867299711	3.58E-10	7.53E-08	12.89614662			199
PBK	0.97130593	8.134565517	7.189488219	7.13E-11	1.73E-08	14.44797087			200
NEB	0.980522275	7.713866577	4.870834502	3.59E-06	0.000320399	4.079436691			201
ECT2	0.980680174	8.859420597	8.705367773	2.72E-14	1.74E-11	22.03449902			202
MLLT11	0.992506565	8.209882037	3.318891009	0.001212026	0.027118105	-1.366764734			203
KIFC1	1.021464371	8.324044081	8.754242331	2.10E-14	1.43E-11	22.28469726			204
AURKA	1.028840422	9.385019273	7.453994031	1.86E-11	5.22E-09	15.74105334			205
C6orf173	1.030802782	8.670865098	9.1300781	2.83E-15	2.54E-12	24.21608296			206
PAFAH1B3	1.033478366	9.08473784	4.854617767	3.85E-06	0.000339624	4.015043708			207
MELK	1.034532755	8.228744664	9.926497089	3.92E-17	1.54E-13	28.33870402			208
MCM6	1.045517869	10.12114944	9.031635074	4.79E-15	3.95E-12	23.7090362			209
HMMR	1.049008912	8.319033743	8.746274537	2.19E-14	1.46E-11	22.24389189			210
LOC387882	1.064534548	7.989003104	4.605944518	1.07E-05	0.000806112	3.045481832			211
ASPM	1.065401182	9.582370762	7.695882399	5.38E-12	1.76E-09	16.93688327			212
AURKB	1.074679377	7.697241164	8.35101864	1.77E-13	8.54E-11	20.22858859			213
GINS2	1.076616008	8.450760117	9.016861059	5.18E-15	4.17E-12	23.63300575			214
SPINK1	1.08270935	12.91206171	4.259997175	4.21E-05	0.002372952	1.755305236			215
NUSAP1	1.139246439	8.984971805	9.172768004	2.25E-15	2.33E-12	24.43618903			216
DNMT1	1.144634281	10.42570798	7.022310194	1.65E-10	3.78E-08	13.63937028			217
CDCA5	1.150024916	8.785290643	8.720709756	2.51E-14	1.64E-11	22.11301103			218
PTTG3P	1.164472737	8.989231233	9.926092097	3.93E-17	1.54E-13	28.33660141			219
CTSL2	1.168516777	7.747386393	6.310742691	5.41E-09	9.23E-07	10.28584978			220
FADS1	1.16946513	9.51952767	3.868960794	0.000182008	0.007141763	0.385628392			221
CCNB2	1.17672061	8.605416577	8.031701474	9.43E-13	3.84E-10	18.61549993			222
MCM2	1.188850653	8.49692911	7.727807544	4.56E-12	1.54E-09	17.09558475			223
PTTG1	1.205855909	9.408678389	9.595947508	2.33E-16	4.87E-13	26.62414876			224
NCAPG	1.261784042	8.61404971	9.651467969	1.73E-16	4.17E-13	26.91187127			225
PRC1	1.271122375	9.322102146	8.657785932	3.50E-14	2.15E-11	21.79115901			226
UBE2C	1.346156966	8.666884164	9.435332267	5.51E-16	7.21E-13	25.79256634			227
TYMS	1.393929042	9.261543144	9.48720561	4.17E-16	6.51E-13	26.06100453			228
CDC45L	1.460270152	8.176671548	13.28695152	5.96E-25	1.87E-20	45.61551835			229
GPR88	1.474626227	8.678153507	3.770409011	0.00025935	0.009196833	0.056192599			230
CDKN3	1.516494858	8.603242668	8.086849576	7.07E-13	3.00E-10	18.89299501			231
TOP2A	1.712025493	9.893106085	8.78183481	1.81E-14	1.29E-11	22.42605567			232
CDC20	1.903392115	9.3886304	8.067002315	7.84E-13	3.24E-10	18.79307164			233
