# Supplementary material for: Prognostic implications of cell division cycle protein 45 expression in hepatocellular carcinoma
Source: PeerJ. 2021 Feb 12;9:e10824. doi: 10.7717/peerj.10824 (PMC7883691; doi:10.7717/peerj.10824)
Supplement: File S5 [file peerj-09-10824-s005.zip › Supplement 5.1 File/1.diff/geoSurvival14.diff.R]

######Video source: https://ke.biowolf.cn
######ÉúÐÅ×ÔÑ§Íø: https://www.biowolf.cn/
######Î¢ÐÅ¹«ÖÚºÅ£ºbiowolf_cn
######ºÏ×÷ÓÊÏä£ºbiowolf@foxmail.com
######´ðÒÉÎ¢ÐÅ: 18520221056

#if (!requireNamespace("BiocManager", quietly = TRUE))
#    install.packages("BiocManager")
#BiocManager::install("limma")

#install.packages("pheatmap")

gene="SMARCAD1"                   #°´ÄÄ¸ö»ùÒò½øÐÐ·Ö×é
logFCfilter=0.5                   #logFC¹ýÂËãÐÖµ
adjPfilter=0.05                   #½ÃÕýºópÖµãÐÖµ

library(limma)                    #ÒýÓÃ°ü
setwd("D:\\biowolf\\geoSurvival\\14.diff")               #ÉèÖÃ¹¤×÷Ä¿Â¼
rt=read.table("normalize.txt",sep="\t",header=T,check.names=F)         #¶ÁÈ¡ÊäÈëÎÄ¼þ

#Èç¹ûÒ»¸ö»ùÒò´æÔÚ¶àÐÐ£¬È¡¾ùÖµ
rt=as.matrix(rt)
rownames(rt)=rt[,1]
exp=rt[,2:ncol(rt)]
dimnames=list(rownames(exp),colnames(exp))
rt=matrix(as.numeric(as.matrix(exp)),nrow=nrow(exp),dimnames=dimnames)
rt=avereps(rt)

#°´ÕÕ»ùÒò±í´ïÖÐÎ»Öµ¶ÔÑùÆ··Ö×é
low=rt[gene,]<=median(rt[gene,])
high=rt[gene,]>median(rt[gene,])
lowRT=rt[,low]
highRT=rt[,high]
conNum=ncol(lowRT)        #µÍ±í´ï×éÑùÆ·ÊýÄ¿
treatNum=ncol(highRT)     #¸ß±í´ï×éÑùÆ·ÊýÄ¿
rt=cbind(lowRT,highRT)

#²îÒì·ÖÎö
Type=c(rep("con",conNum),rep("treat",treatNum))
design <- model.matrix(~0+factor(Type))
colnames(design) <- c("con","treat")
fit <- lmFit(rt,design)
cont.matrix<-makeContrasts(treat-con,levels=design)
fit2 <- contrasts.fit(fit, cont.matrix)
fit2 <- eBayes(fit2)

allDiff=topTable(fit2,adjust='fdr',number=200000)
write.table(allDiff,file="all.xls",sep="\t",quote=F)

#Êä³ö²îÒì½á¹û
diffSig=allDiff[with(allDiff, (abs(logFC)>logFCfilter & adj.P.Val < adjPfilter )), ]
diffSigOut=rbind(id=colnames(diffSig),diffSig)
write.table(diffSigOut,file="diff.xls",sep="\t",quote=F,col.names=F)
write.table(diffSigOut,file="diff.txt",sep="\t",quote=F,col.names=F)

#»æÖÆ²îÒì»ùÒòÈÈÍ¼
library(pheatmap)
geneNum=20
diffSig=diffSig[order(as.numeric(as.vector(diffSig$logFC))),]
diffGeneName=as.vector(rownames(diffSig))
diffLength=length(diffGeneName)
hmGene=c()
if(diffLength>(2*geneNum)){
    hmGene=diffGeneName[c(1:geneNum,(diffLength-geneNum+1):diffLength)]
}else{
    hmGene=diffGeneName
}
hmExp=rt[hmGene,]
Type=c(rep("Low",conNum),rep("High",treatNum))
names(Type)=colnames(rt)
Type=as.data.frame(Type)
pdf(file="heatmap.pdf",height=6,width=10)
pheatmap(hmExp, 
         annotation=Type, 
         color = colorRampPalette(c("blue", "white", "red"))(50),
         cluster_cols =F,
         show_colnames = F,
         scale="row",
         fontsize = 10,
         fontsize_row=8,
         fontsize_col=10)
dev.off()

#Êä³öÏà¹ØÐÔ·ÖÎöµÄÊý¾Ý
hmExpOut=rbind(id=colnames(hmExp),hmExp)
write.table(hmExpOut,file="corInput.txt",sep="\t",quote=F,col.names=F)


#»ðÉ½Í¼
pdf(file="vol.pdf",width=5,height=5)
yMax=15
xMax=2
plot(allDiff$logFC, -log10(allDiff$adj.P.Val), ylab="-log10(adj.P.Val)",xlab="logFC",
     main="Volcano", ylim=c(0,yMax),xlim=c(-xMax,xMax),yaxs="i",pch=20, cex=1)
diffSub=subset(allDiff, adj.P.Val<adjPfilter & logFC>logFCfilter)
points(diffSub$logFC, -log10(diffSub$adj.P.Val), pch=20, col="red",cex=1.2)
diffSub=subset(allDiff, adj.P.Val<adjPfilter & logFC<(-logFCfilter))
points(diffSub$logFC, -log10(diffSub$adj.P.Val), pch=20, col="green",cex=1.2)
abline(v=0,lty=2,lwd=3)
dev.off()

######Video source: https://ke.biowolf.cn
######ÉúÐÅ×ÔÑ§Íø: https://www.biowolf.cn/
######Î¢ÐÅ¹«ÖÚºÅ£ºbiowolf_cn
######ºÏ×÷ÓÊÏä£ºbiowolf@foxmail.com
######´ðÒÉÎ¢ÐÅ: 18520221056
