# Supplementary material for: Prognostic implications of cell division cycle protein 45 expression in hepatocellular carcinoma
Source: PeerJ. 2021 Feb 12;9:e10824. doi: 10.7717/peerj.10824 (PMC7883691; doi:10.7717/peerj.10824)
Supplement: File S5 [file peerj-09-10824-s005.zip › Supplement 5.1 File/1.diff/normalize.txt]

geneNames	GSM2011285	GSM2011286	GSM2011287	GSM2011288	GSM2011289	GSM2011290	GSM2011291	GSM2011292	GSM2011293	GSM2011294	GSM2011295	GSM2011296	GSM2011297	GSM2011298	GSM2011299	GSM2011300	GSM2011301	GSM2011302	GSM2011303	GSM2011304	GSM2011305	GSM2011306	GSM2011307	GSM2011308	GSM2011309	GSM2011310	GSM2011311	GSM2011312	GSM2011313	GSM2011314	GSM2011315	GSM2011316	GSM2011317	GSM2011318	GSM2011319	GSM2011320	GSM2011321	GSM2011322	GSM2011323	GSM2011324	GSM2011325	GSM2011326	GSM2011327	GSM2011328	GSM2011329	GSM2011330	GSM2011331	GSM2011332	GSM2011333
A1BG	6.82869267200906	6.96339870472403	7.37165530871493	7.08060700509971	6.92537347792518	7.40556061466039	6.91368291567803	6.99268779351845	7.20310156825796	7.72291410605452	7.12875457986251	6.99953703122777	7.0615943835107	6.96151423371931	7.19779874241396	7.07812988814729	7.21006103546987	7.05288119671643	7.08492778022315	7.64726660914575	6.86471215860036	7.15676608084721	7.31994093385839	7.55368985154637	7.09559165744581	7.15997355504509	7.18044563694326	7.07157274080903	7.00810271746544	7.02060496570704	7.21528940258026	7.70600245062211	6.8863196058288	6.96542768646396	7.19223529323621	7.15435070980916	7.04681240838353	7.24306228634151	7.27677034593522	7.07253051024812	7.01354359606612	6.91960595247322	7.12211539297582	6.9118586986728	6.81341471974317	7.06379830933266	7.06435699403393	7.1590686594953	7.58693898332205
A1CF	12.1143946334703	12.2287506339225	11.9990162726661	11.4735284699325	11.9724893149538	12.290848166851	10.1250833882874	11.6676350986732	11.8128746602696	11.3085957753007	11.5484819009191	12.0650768634225	11.9743611234281	12.2653927746855	11.3085957753007	11.3715139383145	12.2785662253544	12.0454350007969	12.2308639199773	12.6498703170002	10.476798407158	12.6145468168111	12.2568689706581	11.9671197921297	12.1295705654363	11.6966613289585	11.6863839157979	11.6472037423324	11.7743831876683	11.2694347426293	11.9639679500612	11.0549678923112	11.2570535998866	11.8734824475883	11.7667416603963	12.1400333470899	11.5037586748594	11.4163921691314	12.678829145833	10.9186432165206	10.8652654402023	11.378185785611	11.0953861834694	11.1923217161209	11.9048428682695	12.0564919555538	11.7667416603963	12.2267578843791	12.4341513315932
A26C3	6.72820004305438	6.68780886391979	6.69849059143392	6.76212682227682	6.71345456941165	6.67599019913982	6.70223064249189	6.62065027793175	6.68734934424323	6.61580275083801	6.72603901979623	6.67830950744729	6.72771501133922	6.763553211752	6.73357342960983	6.61959289662553	6.7926382026633	6.61061359685969	6.61420739220489	6.81222207422342	6.70420887659689	6.7471792612662	6.83470550868254	6.70983903713743	6.60816228968863	6.71308894213519	6.76179161726334	6.65090546099576	6.75114128301704	6.67761633305131	6.64319990984217	6.74094394230139	6.67234717108017	6.58685437305109	6.6516548769104	6.72141599268381	6.6344126758078	6.62338644931321	6.72428683530119	6.66498819789934	6.68461908505101	6.78966971367021	6.69778184086588	6.56925300343762	6.67478437739763	6.73046680288795	6.69285138896928	6.72663869282592	6.68764458144339
A2BP1	6.66272069110653	6.60176140986211	6.63401575261066	6.68449497199647	6.65859492616073	6.63148112678216	6.60079482777878	6.66919747703826	6.60186421061846	6.61259194412296	6.74273524338469	6.6607372115361	6.5121303522637	6.55827452642255	6.66739426743597	6.56462436086775	6.53079012175655	6.64540123808238	6.59658315298639	6.50521090450604	6.55195544848538	6.49501323097485	6.76805711257964	6.70729331525753	6.59745053312951	6.65851854414788	6.60596332977182	6.56663150288419	6.63133610958141	6.57976542869946	6.6293065263825	6.59959545577051	6.58132570415433	6.43718582156472	6.60624449705057	6.53369526235899	6.55683041052938	6.61891823081305	6.68124940025519	6.67890882021454	6.59182425316246	6.56871025112737	6.59185416527765	6.5735075393418	6.60002773074327	6.56843387504349	6.51010729244028	6.66438397497965	6.59813972967577
A2LD1	8.28574051008783	8.76565480599103	8.30030909163427	8.8437507488946	9.54015511759711	7.03396322018848	7.49560810465583	7.69550117120027	9.79258401921035	7.73321666765018	7.44415777918478	8.2761819611903	8.16921058677094	7.97697491318697	7.9312238766054	8.29277752218822	8.88958717082341	7.33452242934723	8.80724643022579	8.01916020067135	7.39037816550744	8.68645016121526	8.69252375362987	9.56672757632148	7.46852148263239	8.0333106100723	9.14879896330406	9.08675045314552	8.18317414525256	8.38875954482713	7.74936946491277	10.1843044347713	8.58630315488447	8.44664224864501	8.18736562717639	7.83789813780894	8.98929347022898	9.28718651655629	8.03787447376845	8.44062204618562	8.6525947801146	9.65806417412049	9.49883365716339	9.43488401888608	7.31548439239685	8.42399850498152	8.96437542726775	8.79198364831534	9.33327533871019
A2M	12.4086808472991	13.694299634216	13.7227572839175	12.9007835737368	11.9321306834875	13.5592013071753	12.9427878377527	12.3737904805686	12.0045164511611	11.8864828036403	12.2524641304215	12.7095600606273	14.2056605053696	13.6530328767618	12.5106296017514	12.9646734867625	12.5808545260445	12.933316735571	11.8964890919534	14.3096465209535	13.0402816315872	14.8610739631306	13.6984810061365	12.200039815542	11.2958573371061	13.0737122636696	13.3400984920456	12.0045164511611	13.4479971634843	11.6676350986732	11.5703425827567	10.5703652698217	14.2936760639883	11.2106482871405	9.01280296883983	9.72598920895492	11.4014369757949	14.6082212701142	12.8889163565577	13.233249060086	12.293191307254	11.1119060938299	12.2125298577308	12.5026710437362	13.0704971552048	12.4602026870549	14.1986374006292	14.3653250272594	14.330405066642
A2ML1	6.38606562208256	6.497980228909	6.47015640785324	6.60809789597244	6.37416810236896	6.61209939678073	6.59190863479256	6.2711917722033	6.3668221729511	6.48300226262517	6.65127171484095	6.49345047150688	6.380151689737	6.50343792265578	6.33832103408254	6.44307473227525	6.56999172900409	6.40867926954839	6.29147102969074	6.35887337532402	6.33972690476369	6.31600051135197	6.40742414607675	6.41147034165209	6.34795891274365	6.39897277991984	6.43899721982359	6.49932982565829	6.53403553490585	6.51501968925349	6.52652845834526	6.4144467603328	6.50813530958402	6.5181633025083	6.40176082490575	6.2341578851967	6.48086835212135	6.34985692789255	6.65649073839516	6.4203641681892	6.41907384579815	6.21309000080199	6.49007963310014	6.31005682170739	6.40936969217135	6.40605287856491	6.48735253039341	6.48051516258827	6.41551057063809
A3GALT2	6.84994897836561	6.59780387774765	6.56871025112737	6.76212682227682	6.82840971532659	6.68346881135647	6.76536956730861	6.62928219813526	6.63355983125657	6.53641391669512	6.68187005537482	6.73133627156525	6.80121115291613	6.70172450715921	6.68248624195736	6.60474408582318	6.58126883932619	6.63975762096283	6.56014548888296	6.77561687984935	6.63598049140967	6.81614105557148	6.79747597879765	6.57975388477052	6.66564984157997	6.81275553502411	6.69600269459398	6.61583260274393	6.81844611140501	6.76661841451681	6.64102108097352	6.78410665905459	6.78513550105376	6.65545195961541	6.65609579003288	6.67474094432369	6.69324530077904	6.68954603900955	6.77497060928225	6.63500473456712	6.58690781367754	6.66072442348826	6.6259889137139	6.60454810832152	6.63296057702561	6.97300293632725	6.67350254668664	6.56683244305839	6.6617687417673
A4GALT	7.55522822282337	6.62668456147533	7.34009770043447	7.75783550885409	7.26407452286209	7.15373870818425	7.71607764473399	7.89124174805951	6.55651674692239	6.91050251176919	7.13782246244076	7.57102962329723	6.93723454375417	6.52540562536176	7.05307574144528	6.62322879927803	7.41347079964093	7.20610791457195	6.87944825148017	7.01440805561595	7.47631096421634	7.77050431781775	6.50745372780053	6.88928082526484	7.21670308805227	6.76141118178702	6.93692597881605	6.91148491769789	7.12814905884116	7.29588453636513	6.96096576040537	6.81843289082698	7.48793175652629	7.80865530853888	7.21860713267363	6.97008088770133	6.83228084819131	7.15946162331579	6.91551381418684	7.17251690321252	8.06089359919521	7.62065871357544	7.03962008289639	7.06695987187523	6.95365393426185	6.99789005006638	6.92676390638882	7.01618160151099	6.93839897132331
A4GNT	6.91536861382302	7.1739624700665	6.85987386011049	6.76104359508194	6.94834179984372	7.07150060859913	7.08103517617593	7.4519715437407	7.42498276221885	6.95261131884937	7.02362539836517	7.00531908742732	7.05749577147886	7.16229309034089	7.28881630585947	7.04766600357518	6.88494288506957	6.63581218699894	7.25106508521548	7.18488563493121	6.93735289041475	6.8572470686592	6.74321634640669	7.11891552441905	6.87486998454606	6.84212132800296	7.10815733126631	7.08762143992438	7.11533643353919	7.08836395223193	7.0720426847666	7.31272133826523	7.17712066392708	7.01899050963334	6.79711696192627	7.01830680828133	6.98087168185345	7.00146518738671	7.18851167369303	6.93392467239264	6.90814919250606	7.06190518125509	6.89411406209061	7.00057428098878	6.95301990382944	6.91821272275346	6.81384708895675	7.01282159394874	7.0846775705711
AAA1	6.72734452328834	8.29309682887629	6.86152734663888	7.02690126668319	6.7108937878161	6.71280141021975	6.65125855638345	6.87270421811752	6.71371890548747	6.87093927710981	7.036727948051	6.79310610567655	6.80081726429917	6.83866291243476	6.85180352096217	6.69791521694972	6.74759776340881	7.72681892811332	6.73079521420689	6.78413162948908	6.7090465342286	6.76344168946437	6.81192868536105	7.00912080292488	6.99356950115614	6.91979122282025	7.05254856730888	6.82462570996703	7.02768829232499	7.10500692055723	6.80494346210016	6.96910897694108	6.72923019583846	6.75015992196604	6.66777544005009	7.3487447237671	8.12931400784532	6.88872561718539	6.69900080671497	7.01771624200757	6.64159884051834	6.63153399692151	6.72865528131233	6.66657945674122	6.74773606638474	6.79486504718257	6.89724691151799	6.65768706723584	7.71449586185871
AAAS	7.49199459960002	7.50932661500295	7.28425980780117	7.30081520586684	7.33324573037297	7.37538955644407	7.31960820458565	7.39888236001865	7.43272957257184	7.3176052699638	7.46845348684614	7.59850811126104	7.14130370829875	7.5766886280186	7.21928212687794	7.77581086554362	7.65643061005762	7.35736108564081	7.51820918538598	7.98810361979835	7.16313484240786	7.40427718473593	7.48775938740634	7.51304335223813	7.41663083631064	7.41893887767514	7.38565939332234	7.23762223656156	7.49709286813799	7.30670177206077	7.51704709836429	7.39022346904606	7.43795375863227	7.33420322435169	7.19914014750685	7.5415848111174	7.55098029982836	7.29851890862163	7.69983583462731	7.45484980678468	6.9387762877509	7.19452563501813	7.49055784555682	7.3301463967331	7.16117846768441	7.45389063207785	7.23989449335986	7.1639926823512	7.54493725797893
AACS	7.69005384245821	7.21075044486373	7.10161166452792	7.88293019562372	7.52684157264732	7.45155959232569	7.436914110784	7.43488954007863	7.27462433485317	8.22370928985357	7.40193548618386	7.80914972317468	7.63020763936753	7.59956280713304	7.35494379264104	7.54629624728306	7.16275320171676	7.82015534033833	8.01427616482381	7.0445622462221	7.3275691396524	7.25468748256002	6.60519537780633	7.25519041661254	8.41272445350477	7.91568674134472	7.62669927858112	7.17950902413134	7.47796233685234	7.55953732315796	7.27963130307677	7.16150868166805	7.4360187957824	8.19796099111013	7.48775938740634	7.38855592156777	7.26002678380003	8.00286758915774	7.41752068621942	7.73633467623937	7.5919926425058	7.53735132858915	8.060570847076	7.6216800153955	7.37935274416742	7.56138831628972	7.35206667635168	7.19682847680956	6.98053615521338
AACSL	7.06366996727035	7.15694538473781	7.05313402931518	7.06762190183079	7.07735448561236	6.94786062930598	7.10417010317693	6.99128903620953	7.19983088982113	7.14441128309279	7.19426362043079	7.23533484667151	7.19436672820313	7.10257915386837	7.16712106135034	7.25235228478917	7.01391259919683	7.05658604995064	7.08754494301484	7.14005079794203	6.97550682024574	7.29481945656982	7.23962648928348	7.15901798680963	7.23132033505178	7.1770259654565	7.16594772332486	7.18406247305684	7.19931286399315	7.06717510133545	7.08825100620304	7.18798646714389	7.07912108612189	7.07024513796474	7.32844558292919	7.05463081280324	7.1251899650292	7.12206655971766	7.22671471624274	6.98564682485581	7.08140298132837	6.90959392537766	7.24050204474704	7.38013780554058	7.20913437788668	7.17875018063835	7.52536493152596	7.2049897079467	7.15536387671267
AADAC	12.6046757164885	13.4606597219812	12.7820829621406	12.9614215382982	13.39798432456	9.85017260762031	10.1244182062413	11.3518342577475	12.2125298577308	12.5941926827839	11.0910986836876	11.8511378970682	12.1882976876304	11.3754939403441	12.2189712157634	9.47408403777873	12.3085247813933	9.92859150886134	13.3442554928019	10.4393931684491	9.86404215625902	11.2986655216352	11.5614294627085	12.5531899697788	12.1380003553759	11.4121322553149	10.9336503930542	11.5094501152554	11.1531133356721	11.8898526299011	11.4620713699823	12.0650768634225	12.6248094580239	13.0332424361428	13.2097602378825	12.5891658840649	10.8118551585966	10.2416919416572	8.83664072262513	12.4041829938289	12.1006313651374	12.8612366193409	12.5245533874712	11.7587078834411	11.839259669424	10.2821246734626	12.6172425386749	12.5654058955157	11.457087261669
AADACL1	8.10165356391461	8.43555302585082	8.13734613150101	8.95590378235728	8.12042039028305	7.99047839811647	9.49563792581782	8.43012917069272	7.86309417415741	8.08061588303823	8.1739476562284	8.04692227811392	8.47989403922075	8.11856103613707	7.6959982865912	7.92397699557896	7.97135727000372	8.24572603167206	7.71669606444142	8.4925575569406	9.41988651900377	8.1272841838522	8.03219406451308	8.18521644242562	7.83122487745287	8.19629050027799	8.18867713729781	8.49160895364025	9.22643742562626	8.94727747111064	9.12737139984123	7.82406629448253	8.71884070623673	8.37603782806702	8.0668172676809	8.07337989535304	8.25852512540924	7.98063385163224	8.35497941435511	9.38353114165967	8.69077179672212	7.69262670794631	8.31435061775769	8.40045463620494	8.14398028474647	8.41860598803873	8.97658223007866	8.7814841806114	8.76948543516449
AADACL2	6.74809239330197	6.74752827979756	6.66416356671157	6.65533920031382	6.81404268908961	6.68389239835978	6.52863553067319	6.88624943554728	6.66729467246731	6.82953767020499	6.64534045749327	6.73907618274189	6.54384306743266	6.71627430495563	6.56214557846925	6.59234660553474	6.79454004226442	6.63445042077592	6.74131969632248	6.66701375526959	6.59355312310922	6.85305352746263	6.71254024685233	6.72838125715615	6.63359023839119	6.78641150254806	6.64547137939049	6.94913322603183	6.71301132761383	6.96002991711915	6.63383068573901	6.58769589654473	6.57215768806378	6.59933584360797	6.53197844147464	6.70507119789015	6.65983881122778	6.71410727871501	6.91358114621616	6.7005151702929	6.62862726750913	6.69409396029763	6.60015132811181	6.73448620901437	6.7890738738972	6.82680050604785	6.69521675640854	6.82643026355055	6.61037990873098
AADACL3	6.66499868115176	6.70537892396535	6.72079074345772	6.53634295718357	6.52855934091133	6.67731419085323	6.62125360213937	6.63313818170658	6.795260178387	6.60545859532001	6.75112466589051	6.42976948794977	6.55678474672094	6.6689859958622	6.63666400691094	6.71956935511373	6.6290598487756	6.62679184553308	6.82777508114251	6.61565193367736	6.62617217113836	6.69906689820266	6.67022533768216	6.60885309945204	6.52403723173607	6.63958787222701	6.73401545072135	6.67145098321688	6.56743057425833	6.79819194922116	6.98481025384547	6.64500091070034	6.75852010428382	6.67876021868216	6.58408673328543	6.60041136818382	6.70181262894478	6.83584320864097	6.73544431178269	6.45711719576413	6.57118154394008	6.68711664307496	6.66946586545244	6.63984233696935	6.69964026330978	6.65797320031637	6.84882730636286	6.70953532759845	6.75559244027128
AADACL4	6.67451342885518	6.56338343425851	6.95042669761713	7.05840389329697	6.68698772287205	6.7503462642921	6.75375484842517	6.73615913105393	6.9536118855274	6.80005739020954	6.43024812205354	6.48047658229457	6.74376730767156	6.78665682318877	6.86452736337005	6.75372902625166	6.74624786048633	6.73972380307835	6.52863553067319	6.54121599274826	6.74863141047454	6.87984419989177	6.66350416606629	6.70576448683074	6.71464100491093	6.82683859651962	6.61546885161183	6.46893668566673	6.87606655587595	6.6950775057153	6.80774939608346	6.63559362901478	6.69044839400988	6.70609710611695	6.61466075389696	6.78487206679989	6.73659931075267	6.82664874573449	6.69690137244024	6.96344456851212	7.14878105224739	6.88792373931838	6.65871169032963	6.74708936396104	6.31810390929828	6.55843665084232	6.76473023911834	6.72131348171953	6.80036718497244
AADAT	7.37517558849334	7.27837806227981	7.31371580369119	7.48850346190655	6.8725722894088	6.89119177634563	7.03147245594522	7.1344192794046	7.24705544117703	7.75712985185002	7.39216702175401	7.19811691661812	8.09707280506028	6.88885351845648	6.75740348504852	7.70979544190056	7.25085723746717	7.11197334713104	7.35607635106138	7.60250301650221	7.30338634600725	6.91381015777967	9.57713624656878	7.64247155519572	7.13198926887312	7.91511930907574	6.83667738807076	7.40288095213228	7.26695029941662	7.21299330819897	7.29185020260503	7.56045815563709	7.08923338732431	7.17692712600387	7.53850014704558	7.20691192862632	7.00473078201444	7.06846306645821	6.77405338428897	6.9964652140056	6.98494017070639	7.35162087245578	7.05432703085059	7.02013466214532	7.17721314745186	7.11078891891011	8.50749427171238	8.57082532138367	7.5987351463755
AAGAB	8.60451444994139	9.19943789893994	9.03840607610907	8.7617753029034	8.32225962456536	8.93402706156244	9.05354929042011	8.38162499130732	7.94154221019756	8.39625500259999	8.03842618736225	8.85001150017209	8.61208874875566	8.72267229084309	8.80221031121211	8.07014131422249	8.67670393166767	9.0522656988653	7.79032613138175	9.7757332841859	9.4259117807683	8.95791179452952	9.32803949761896	8.10689435316199	8.81842640488887	9.19288961451716	9.04257147201262	8.55681693035397	8.92801884727094	8.00688019037735	8.30824013170023	8.85575018031266	8.04205346658207	9.11079126381018	7.91016154250178	8.05620417478993	9.42289375449513	8.19910465752962	9.33429684313694	8.92263845204755	8.12565500103196	8.16578579727238	8.08675129431508	7.40311686034902	8.55317988586681	8.94028707127861	8.8476074584818	8.76565480599103	9.50603460505748
AAK1	7.02524813579549	7.21973737501275	7.2156214609558	6.90711655715394	6.77894892138429	6.90512922626264	6.73188645070882	7.00242614731708	6.90429866012794	6.77748527804576	6.97106679683053	7.16102390287696	7.04459261695341	6.91227097733581	7.15896200174129	6.82744156394427	7.05392786318857	7.10743930009144	7.44415777918478	7.19365781305557	6.8451888480774	6.95724540904509	6.99561920640479	6.9833447664091	7.20622693126375	7.6074391624966	6.80057588971993	7.08612837362785	7.18085005311432	6.98338319566636	6.99162799600404	7.02244576343189	6.88833489296313	7.1739624700665	7.08839786003611	7.15841363516677	7.02299519281252	7.23613976323276	7.13153044948943	7.18862774536332	6.98544932063902	6.97708561587814	7.08457206515292	7.16086896721765	7.01914536015392	7.07728606991501	6.90068183141792	6.70887736225666	7.19223529323621
AAMP	8.85735997991511	9.40913131180601	9.65588457473984	9.37491716602097	8.62968833904096	9.75894935776795	8.93355362378714	8.9651261740653	9.26025611310581	9.09013799725646	8.95668115027337	9.17549172610412	9.11079126381018	9.4213004637386	8.56867735255173	9.33636753880922	8.95590378235728	9.26163745827776	8.77761365753017	9.18311413851514	9.01196429744147	9.01027621999678	9.79141446847482	9.39285799042213	9.63903085449318	9.52493748521004	9.15425175755132	9.31474073410043	9.04146261575675	9.07491863281298	9.20376130363931	9.07737512789356	8.66049029171823	8.87954273633129	8.96437542726775	9.09661421381647	9.89581161287788	9.09924044712825	9.39191044218479	9.31418850452065	8.82487661252878	8.81918370611215	8.71284401314801	8.59273052359541	8.79428774988232	9.13258728630443	9.51615295319533	9.57255334148427	9.45544302665604
AANAT	6.49248409592528	6.32591300917624	6.40584891668999	6.33314045953304	6.38504865465515	6.39074550315693	6.32994211221416	6.43242170961561	6.49351657292922	6.47748884376606	6.60273961953347	6.26823551483207	6.29767665363378	6.58110385455047	6.43262320256877	6.47219565608923	6.52063846531996	6.5168237442449	6.32018048535649	6.3468849710502	6.5191047732246	6.53547408133406	6.40943652318114	6.55840413289216	6.2756306717509	6.50090517118362	6.43816823809001	6.18446038395662	6.40137933911115	6.4300989972423	6.54830896861202	6.24334385269325	6.24866017724102	6.398827112155	6.22975412398812	6.45823899906451	6.43694423785848	6.38375604382953	6.48512237536489	6.39396749494836	6.28424687519651	6.58587366810859	6.44595820207027	6.41216517946513	6.39050566209695	6.38847841644413	6.43579279656733	6.42713347213109	6.30311797614929
AARS	11.3650167819315	11.3199658546707	12.1808577128548	11.8833988819949	12.1220216175326	11.8782999787422	12.0820404236705	11.3147724371348	12.1459071100974	12.5245533874712	11.3823172425554	11.247262912834	12.293191307254	11.7995086210445	11.4776177676198	11.8343207000953	12.5865486919362	10.819568124006	11.9132483478815	12.1554120390694	12.5319277831432	13.0539810629662	11.5966594800262	11.2821128112652	12.4131423541508	12.4295965338211	11.2227709023758	12.7696761514021	12.700874852548	11.6534322764051	11.7060112563496	10.5109861252941	10.8910042973659	11.7604772296503	11.7028670042662	11.9337381883906	9.09445290870524	11.6504005686723	11.9671197921297	12.24148698816	11.8359040465172	11.628748638071	11.2986655216352	11.278131849216	10.9508153089211	12.4295965338211	11.5746493332271	11.662826487089	11.1935170485727
AARS2	8.45427191235789	8.8177089746329	8.04178503109018	8.10884770349602	8.55414073933055	9.14501993527546	9.17959939160973	8.34149925457219	9.04854590689596	8.6224070065075	8.38943854681157	8.38585797069165	8.40467445398764	9.63798822875556	8.7166347844916	8.91847476232459	8.73777065953111	8.72696253723527	8.31942309457403	8.57222652713381	8.91262872788836	9.38455783228895	7.89191065514884	8.5119395883994	8.92243040577815	8.61034119896516	8.89818678448239	8.57515550638237	8.41241920321532	8.66834809414781	8.6695092310677	8.67745323543233	7.82577154271004	8.67552371431953	8.31212286907507	8.97615551367257	7.9876278196238	8.16864952632259	8.87839185176004	8.33901466353022	7.87609672783546	7.79196213831619	8.55011857735203	8.29595035253881	8.49160895364025	9.00796287103105	7.44778861480491	7.93221398163857	8.85237394320648
AARSD1	9.00337228767745	9.23041255900474	9.06819807707731	9.11167811045272	9.0581728209261	8.97824310904721	8.97872242383188	9.35149857455517	8.79581937738784	9.2456725513486	9.21707949652335	8.89440462213773	8.91632722569617	8.90087161519348	8.56572676102749	8.81558076798508	9.42435565006739	9.20593390480314	8.73741150633581	9.46267852496593	9.07888525343478	8.95458733890074	9.33327533871019	9.41395103674054	9.63691162267266	10.0584086527924	9.74277037710775	8.88131289105862	8.92223617831529	9.19765292916166	8.87398680581736	8.81403451484074	8.640573775342	9.56672757632148	8.41662201194062	9.46113829532342	9.11125328336579	9.27579688849695	9.08550725444313	9.18403261502712	9.4488696303703	8.31128825362586	9.05514584761918	8.89266966051192	9.49883365716339	9.3271031859941	8.98026332018533	8.37134480452706	9.39239686500224
AASDH	7.76587539842122	7.4829321286703	7.99410752245978	7.89801991124479	7.94535536897166	7.73864421562581	7.53781094519139	7.71129558683112	8.77955597722502	7.48137491649972	7.91952990159364	7.6574845497176	7.68507804504047	7.78620004409514	7.71328523228987	7.95291896841502	7.69800412236793	7.30787684010925	8.38848421368485	7.43272957257184	7.44167111260029	7.54067493082219	8.00124077214716	8.36422292341862	7.4759380211912	7.65245604672071	8.31403901908665	7.65125472909688	7.73414008781438	7.79313734571249	7.58577626269959	7.36683101688336	7.77534637269158	8.00231669336635	8.08602592610571	7.54561772537422	7.37421162907662	7.71181517061921	7.55851497220884	7.37345093044553	8.25475824351523	7.99358818311656	7.76476503012605	8.14251013821563	7.17909127411135	7.36347305831213	7.42946101959657	7.63137283515444	7.14263370495325
AASDHPPT	8.17874905438972	8.5173389005524	8.79234546745131	8.93482207553897	8.72975761095624	8.86389955229013	8.75679158611748	8.11191106122987	9.1214737513564	9.2972293275709	8.6734305689914	8.23418746060909	8.87338490325624	8.70576580583366	9.08022296660137	8.71697596049447	8.55900211065032	9.1777787154147	9.30042267017022	8.78034440116027	8.71622341377692	9.2739724741839	8.70019546286136	8.89353943705064	8.6271227547678	8.18979996429723	8.50682028722152	8.72891714264018	8.74924862809414	8.81878571622511	8.52494252137433	9.32245812623354	8.98801967186317	8.51322161108238	9.38401795912326	8.58146898248607	8.67636110771151	9.255279037643	8.36650086585454	8.52666174546332	8.32710553597255	9.11213761530262	8.57150701113357	8.73375577111059	8.24111291877022	9.11500029384618	9.13122836740591	8.75157538568936	8.59835647383954
AASS	7.45118980091108	7.70158703543148	8.10246519932965	7.42685368461464	7.96135624261193	7.42929562199242	6.85972151184445	8.57378210963444	8.51602485420221	7.67833051889857	9.06778197216716	7.29728225761066	8.32994162768068	7.7062376226457	7.92204924010672	8.78110892105347	8.01464725832737	8.73895374887281	9.17187271003748	7.94971806154816	6.85566307182689	6.79591641914943	9.60092183377724	8.85911325091507	7.99698998447078	8.20561631947825	7.33324573037297	8.57681054461978	7.3498236412187	6.92724116028085	7.76301203397797	7.87947316458271	8.02380663991912	7.23169898903876	9.30477485789885	7.49313763506993	7.18756406724377	6.50905792402649	6.82326426335009	6.89535843264372	6.90910913484239	7.57258415642874	7.57470048398142	8.5483699640739	7.5214480512348	6.92558765456795	8.43963946652618	7.40838730936633	6.47540433720765
AATF	9.11454674532943	9.37223884140719	8.98762364825386	9.09445290870524	9.81347583792032	8.60958902976397	9.26115094799355	9.19598619837715	8.6237705650522	9.10604203921449	9.01662523338701	9.17147615786479	8.73741150633581	9.11965748058137	8.75116204709856	9.18544130443755	9.49239020839796	9.91171497720058	8.44958563427203	9.04898674557512	9.58293070244124	9.05955054850192	8.68839044901456	8.83457270532483	9.41153866472532	9.58184452603914	9.41446781845286	9.19765292916166	9.31418850452065	9.62197441638534	9.1103149488501	8.81480582698952	8.6574226565013	9.69448252615084	9.32752303551231	10.1444988463584	9.65488970204927	9.04854590689596	9.49785546699063	9.47916996459521	9.47566883123826	8.45373170268536	8.97374533579132	9.13668244284063	9.78344609342422	9.56446707262863	8.75027316272284	8.71426254473578	9.2002230280641
AATK	7.25079727013413	7.27613025200538	7.37043381821686	7.18777668039625	7.36497573726955	7.30143838976556	7.20132169123247	7.33294578668335	7.30519704836103	7.34124031835147	7.30114776407092	7.31257327883319	7.21278575741152	7.32865496773437	7.2188141259621	7.16056714591029	7.21338728278697	7.19333011280314	7.31490823839415	7.47390002217588	7.06018126983208	7.22311603176293	7.62025882082593	7.35787809951223	7.33624482225916	7.28556394503896	7.28735378903325	7.27677034593522	7.26307940336739	7.30003514905952	7.40010583673535	7.2976108850145	7.25749681067037	7.17480957533991	7.28522592177326	7.05495401455233	7.09692573764266	7.28888574857032	7.25404851272077	7.13053063051227	7.18862774536332	7.27043890454268	7.1762813051198	7.26434684296987	7.23096383112732	7.20509475795636	7.60842798961642	7.41376992046784	7.29339239695974
ABAT	9.12694406555659	8.53696842162252	8.07072421835031	9.67318462559305	8.39369759885237	7.70077721483377	8.05479143213099	8.48362111367238	9.14547880309287	8.55938320361887	8.81918370611215	9.27303849102834	9.23948853579105	9.51257999773474	8.71387584228874	10.1525564773768	9.37626098707879	9.86812251230455	9.64295684029776	8.63545400785099	7.87785730197441	9.64997144453974	10.2125235182899	9.81764878166295	8.6815988647994	8.15234132781597	7.53187386086579	9.52386177291697	8.0760677386045	8.34868487622209	9.53749676604625	9.3608366982768	9.79027605064595	7.97110464396921	9.66296202077035	8.45356864660399	7.40744837174193	8.28416978690666	8.45100101243059	8.08304786950789	7.54439026927134	9.35809521681456	8.55298842982734	8.95590378235728	9.04631939775525	9.13532594472548	10.0335262283142	10.287433102823	8.53696842162252
ABCA1	10.1032185724568	11.5991515267025	12.3168120504128	12.539562397974	11.752109619561	12.1100013005817	11.4134245662022	11.1222039554722	10.4990055337963	12.3976651483131	11.0076622852625	10.5674809826268	11.7963136665326	11.2019236305444	11.4436979162055	11.334158335119	11.3664032910053	12.6347371176222	10.6919727524087	12.8522813869225	11.3570915289154	12.3292547061169	11.6169450482005	11.446559394513	10.1250833882874	12.0216935286234	11.9954381365354	10.2475719009013	12.6552318139573	11.6393884186903	10.3482961693813	11.0374110204586	10.8919676196183	12.3532012772776	9.79088286435711	11.1179291111203	11.6152564494779	11.5151494353298	12.3401459218493	10.5996306500044	12.1652137717374	11.2972925495985	10.8644037805725	10.4401145730217	12.0669479405573	11.4839754875453	11.7980500353367	11.358452078031	12.6871217297099
ABCA10	6.82986381930692	6.86983075512298	6.98200861670484	6.82106613484886	6.90246703829624	7.06949782362041	6.51375959385977	6.94103812366666	7.06795903629015	6.87212758653091	6.9333198324499	6.82883227604667	7.00234754237541	7.01746454135128	7.00319201541961	6.91469867359853	7.17333135166011	6.85694543186314	6.98352896214677	7.97697491318697	6.96130978724251	7.1238710749067	7.12789172278823	6.79167152147102	6.72603901979623	7.2023017517489	6.81351741011508	6.83640535299094	6.7709765412324	7.07926420933054	6.66594455651341	7.02512466012216	7.03868883182529	6.87513035191425	6.86233067366144	6.79637274807254	6.78927808272551	7.58115446001506	6.96652131707907	6.87310325519151	7.07583870953031	6.92209834419649	6.66298149382246	6.67105520967036	6.60642324471046	6.56930726013722	6.85382931376117	7.19821070553453	6.88736182107369
ABCA11	7.0208771376862	6.8082104263622	7.12587260070501	6.68206541348927	6.70504497198878	7.02861047815587	6.6949495113331	6.71927818185381	6.89488486841235	6.89712926194228	6.53024499293786	6.86623476515631	6.96991215230076	6.94547039771848	6.64907321692331	6.93786941648012	6.5859088400411	6.97534599221692	6.8700139720595	6.95959601349689	6.92433698619753	7.04875420246791	7.08082270977855	6.78891497260169	6.90341292906621	6.59788079077005	6.78878703178021	6.67090810269125	6.80574220441822	6.83240648432526	6.83699806993563	6.79635743206923	6.93201589663745	6.88751873112992	6.81623229336963	6.9972701546385	6.70497298062919	7.17763035015235	6.94779930028393	6.94123279757774	6.91487887956685	6.58979876284281	6.77875570584583	6.79303214347995	6.79391018495136	6.63180057725345	6.60571611396414	6.72311663981804	7.22006733467269
ABCA12	6.46905320291233	6.52860430913796	6.43565203822268	6.43798576510012	6.53143900968778	6.43294003149767	6.45816663083084	6.42919536105281	6.44709388596245	6.43472467260284	6.51546025301297	6.62317526109981	6.40162378873695	6.45067920902327	6.4420869830131	6.69043553395627	6.4436175199338	6.49821293420794	6.52474480788765	6.46935814934323	6.50018373839964	6.47554811175762	6.48497378794962	6.57329864699845	6.29541842048762	6.54613275697525	6.40686164485425	6.43053144229931	6.53844926258055	6.34238686101577	6.53306810950344	6.38178384872594	6.51948189095884	6.62395652278551	6.49544730784529	6.4929311511115	6.45518569268004	6.54486530437214	6.53017421921206	6.5599053262203	6.47732757604358	6.4649969038922	6.44185024842765	6.47153164204923	6.47063896228061	6.43938145120823	6.42288781383623	6.51053426518519	6.63412731353204
ABCA13	6.42107604015628	6.67020168532182	6.46971356238117	6.34264473852452	6.3858426930597	6.38417015006678	6.3809375080524	6.19133602919495	6.42192495955944	6.74475948143544	6.39703285414325	6.37433634286429	6.37290772633436	6.49524451647145	6.31810390929828	8.48756382958039	6.3668221729511	6.37801173721031	6.3564690000873	6.44814224966958	6.22043322733555	6.37469550683628	6.46021311484503	6.0063030153348	6.44630327957114	6.19804911391464	6.38989136190371	6.42566420284877	6.14760720633816	6.26179294874704	6.52403723173607	6.35754702341978	6.55268544805811	6.42386245232092	6.6195289850635	6.37137370818929	6.1888520182974	6.37818993986819	6.44328055627266	6.45621631049572	6.20300424278672	6.55034302644575	6.40455376738115	6.34609924037596	6.18806368264148	6.10349275708214	6.30085557009913	6.31424544613842	7.35387923390771
ABCA2	7.09854146757068	7.11514103721825	7.17856512044897	7.64772292395695	7.37835477945698	7.01819145351767	7.07926420933054	6.70839400872532	7.62418293717813	7.21216576071893	6.75613792286247	7.41494618689855	7.42762316504058	7.58053341408927	7.43220860239409	7.32539704753605	7.44539584559471	7.0245208476479	7.01315184886245	7.5766886280186	7.40498323548143	7.40838730936633	7.48452756604218	7.91603474029904	7.44926438139222	7.28395201936328	6.86804169691594	7.03585117018858	7.25967426074763	7.13977170144916	7.14110489651984	6.8801774774869	7.15921676837956	7.25145666890476	7.00330386745423	7.14821765629869	6.92801522541454	7.43751847270649	7.49370750873649	7.10421027306064	7.25302314272486	7.14194568540474	6.83007539142388	7.08773283627886	7.26894570488376	7.3897498774888	7.25302314272486	7.36666113242089	7.46523306572839
ABCA3	7.85191088581484	6.7142014941682	7.13391793485877	6.82884492558179	6.76573221588225	7.13498935776068	7.24710939401296	6.76364569537121	8.0071290226834	6.84223163809179	6.93472605169443	7.99698998447078	6.99007297527893	7.35287069248885	7.21986942085984	6.70117886897199	6.90252073364265	7.05014684682434	7.15230830186152	7.45118980091108	7.09117449105445	6.98360322596577	6.85643236215018	7.20382110944173	6.85458665915766	7.21197800059937	6.94446475612845	6.90728268817537	6.87712012313768	6.65533920031382	6.66676447202076	6.75204534551505	7.17468986856307	6.92884803313505	7.16204093760639	6.94006929619549	7.25524700344004	7.69005384245821	7.8174137141823	6.81053340383411	6.51173540046187	7.00550289398099	7.63945828994222	7.5771998286497	7.64418794852921	7.27146681010224	6.79208146641672	7.36902643315971	7.13852894085619
ABCA4	7.32539704753605	6.91029567314027	7.31960820458565	7.77730854830204	8.16833760439354	7.19060638096622	6.87968523525983	7.27129561928793	6.6364685811653	6.79729734861581	7.27997683518836	7.16424153908775	6.82479084524515	6.69201192369519	6.8788214653058	6.81598100233762	7.01904843332355	7.93993995729119	6.71224245124594	7.48153957482514	6.76869746851671	6.8734471795738	7.12548499194622	6.72893274159825	7.66379323025291	6.97543639217003	6.94819333825822	6.80713051947281	8.10664750117497	7.3348969478295	6.6217698832688	7.36436626817874	6.85847967912258	6.76683147509487	6.92182981999526	7.23569892991694	6.70405456538434	6.93764024527885	6.48112254531024	7.48575734556831	6.99155246678558	7.08542640392	6.83747091246355	6.8626359181808	8.24442756380527	6.8769395626854	6.92722249566437	7.00531908742732	7.01815999127908
ABCA5	7.4394719915344	7.24951312468511	7.40760761743717	7.24981797031171	7.39739793569528	7.00148711230963	6.70829048821148	7.92129850132225	7.26485001366493	7.21745699243342	8.33008734302461	7.52821329121025	7.20622693126375	7.05240619937648	7.5049899598208	7.50725222296964	7.33930443922177	7.37444593629894	7.51000904612056	7.46208596394609	6.60087918851848	7.59670624263428	6.63171049858162	8.3608154942299	7.99464520092867	7.13739812207899	7.04466565069788	7.3183844217147	6.91114242589644	7.23540967498032	7.07073560534324	6.96161484801681	7.09450094517487	7.26277072339799	7.88504572344078	7.01696895694076	7.39412014742526	7.67221494266116	7.15782833170073	6.94343294933866	7.50458368925129	6.88646270410098	7.78961015398932	7.69262670794631	6.75190052282506	7.27253779445566	6.98681969523115	7.14194568540474	7.18411095042432
ABCA6	9.90105160673703	9.86812251230455	8.99568733604981	9.33189592409503	9.99951273646076	7.95750234199544	7.27637256123176	10.217044926685	9.46422422056289	9.23267664143608	10.6356422511898	9.82205171475998	9.90974602006723	8.31184480478847	8.50032767585988	9.73340140306831	9.62915871451317	8.76488526010612	10.2904810828454	8.69795875704908	7.70760231359205	9.40955930238662	10.4041592204786	9.46635957371145	9.39959147033865	9.69316684927183	8.60309108525979	9.91844034970518	9.39006586856932	9.21707949652335	8.63396434917581	9.78625339809528	9.83216385689731	9.44664826169602	10.4907913498118	8.49689555016421	6.92776172088178	8.88210657478343	7.76587539842122	7.78477281133694	8.92131780865797	9.91541217569048	9.41988651900377	9.23312009998596	9.86528306517723	9.86215374676831	10.1396672536649	10.0483855473441	9.27111466515294
ABCA7	6.91877417928622	6.69469729589862	6.73955298126629	7.14350885238466	6.64729229240892	7.01719569249668	7.08326986684151	6.8576688494407	6.78246496855845	6.46995152585811	6.66113622173243	6.8802216145632	6.64688722821723	6.99540807780343	7.27684761534218	6.91492165328249	7.10136150432006	7.03694304228695	6.71688245081719	7.00162693250773	6.98491398519337	7.09148809737573	7.33981942375495	6.94166157731556	6.71745298503597	7.71759093641009	6.6850776765186	7.05515684915379	6.90641722634554	6.80036718497244	6.71737552119311	6.77533259213688	7.18713300156363	6.81633991523107	6.74941774956825	6.84264587192217	6.89871715529167	6.74405726396609	6.89188122786321	6.75708013870532	6.72925098933261	6.79690340057062	6.97790404948503	6.85161735675456	6.74404610737882	6.86024714184393	6.67987544276745	7.04142897908151	6.92116158974201
ABCA8	7.63117516268238	7.88738278955597	10.6571904367709	8.75720715168564	9.06862507496856	8.46826206101703	7.78701861075971	7.80058704501792	7.3680674292765	9.17823714153137	7.82159470817213	7.47390002217588	8.72429029194382	8.18613597260895	8.28355851633859	8.09000049133414	8.08675129431508	8.98724557614682	8.55186226870936	9.98789267935033	7.63750559379038	8.07748328357224	9.71195337639442	9.44180393632658	8.16421575504706	8.36049934966081	7.30844479120697	8.96391133459225	8.50136507180558	7.87434232012627	8.74210583626413	8.36985330046684	7.43202492374865	7.24811496252829	7.7866791921472	8.45493746768866	7.40280215992823	6.94847876151285	7.10622770942375	7.55396907102197	7.057116743676	7.59894012387042	6.97414658580051	6.94070443548027	8.58507683107959	7.71669606444142	8.42810247992387	8.57183806380909	6.97502265358428
ABCA9	7.24140144078803	7.22688200487543	8.49898480243938	7.44220545321426	7.74494626165583	7.46558067393578	7.17956044270687	7.40258652637911	7.26226597175263	7.48303025037677	7.15872135733413	7.19708414982651	7.67977640681334	7.16532453886528	7.42744458149225	7.25694608752921	7.35803659733377	7.41663083631064	7.57807909458927	7.88842686070636	7.2114194405532	7.37135416692409	7.98982634679038	7.8399705740834	7.4550224548548	7.62978122770441	6.9972701546385	7.58501149263405	7.17023033474534	7.09799275347905	7.35956442706805	7.17251690321252	7.38888366453848	7.24793495787192	7.47147622455307	7.24087831335774	7.21476665896653	7.85072678648824	6.98733721220696	6.95514915139097	7.32539704753605	7.16297013731849	6.86459751772593	6.85913569864721	7.18434387622526	7.23780610291415	7.10513608727096	7.05984455890054	7.13561563725804
ABCB1	9.89065840049836	10.5464307877998	10.4010691968908	9.64295684029776	9.36503922985347	3.2849423467388	8.37134480452706	7.02510035762625	10.8175392776898	9.04587829717396	7.24615092431759	9.29679485723204	9.64295684029776	7.97878099445236	10.9131254763902	9.54015511759711	8.98157559699176	8.12931400784532	9.87886198005928	9.8806743785169	8.06001277167728	9.60243798152063	8.59872639237601	9.92990348228751	9.33375263871636	9.14322343417263	4.72297274122807	9.74938646592286	10.1272325674008	8.45158663258663	9.94644496998641	9.8075194439883	9.967648864992	10.903820414631	10.1716831632118	8.29477758382914	9.00887295875702	7.7391100106822	1.95380807786889	10.7398644574374	8.37168016234178	7.942590929734	9.75322440312722	7.30542810380558	8.49898480243938	10.751350099875	9.65971473261465	9.16484572455765	10.771452486516
ABCB10	10.1457622949568	9.0643140931685	9.07804697167093	9.3105833109205	10.1815409004083	9.06819807707731	7.67916839765046	9.59817345774182	10.0618030542324	9.88008861624082	9.80451734017455	9.6815512813881	9.3209479492739	9.64064205745281	9.79312449806072	9.53749676604625	9.36549690806927	10.1106002679378	9.87690370630007	8.31158271585601	7.47051240939087	9.47460490515616	8.85157014411529	9.74621127253264	10.0800943841513	9.7136081279566	9.81826778888836	9.61050952223852	8.94477601561682	9.61318594457262	8.6509836057311	8.93831185741764	9.62366237875986	8.49827438944456	10.0120980905689	8.24474485958026	9.53808680215555	10.37105650334	8.77563540470254	9.48173943507273	9.91723347892706	9.62140165283079	10.4915419111095	9.97881604152273	9.76018602646679	9.04321051693672	9.39416645426136	9.61801604253076	8.71755128482625
ABCB11	8.23320406504336	9.04674138373602	8.52522512823294	7.31125909011197	9.31947653690545	6.59230979861935	6.15034954315784	9.10008084580809	10.4750252788384	8.27996822041128	9.60092183377724	7.63878094456103	7.69071829129273	8.77991966971516	8.30065016840022	8.14543644008261	8.23100107463627	7.28098263571773	10.002739090909	6.93102234820292	6.30404928451759	6.99162799600404	8.01545266705111	10.1362702161729	8.02163156789865	7.29481945656982	7.31125909011197	8.81878571622511	7.60782363978354	8.01651321371813	8.77254209236717	9.59646989483786	8.96677669741091	8.24296462093029	10.1936247205663	7.46130417574952	7.0075691987703	6.58174533708609	6.63132037803934	7.11385529585715	7.70014903690782	8.98844095609794	6.03264923885018	5.72336109613907	8.04077239383082	7.83673676758153	7.92937643007109	7.30618143628413	7.95136422976389
ABCB4	7.18461849366833	10.9216009298227	10.9049297630445	9.57819668198796	10.9632448671143	9.36222543415637	8.67223782166066	9.53220383748545	12.455338159107	10.1250833882874	10.2644162675818	7.68484662823659	11.5937415173662	10.0172889810301	11.2408209451612	10.4195394418624	10.5151976186265	9.53170075063412	11.1816211909776	10.4018601342463	8.30292700357145	10.6984289491365	11.5259034229741	12.2887063526051	9.20927268868883	10.7782052838335	8.0343693136568	10.201931927372	9.69790097314434	8.71465663366347	11.2458563081908	11.9272482734714	10.416723000934	10.0835392937447	10.5534948141583	10.9080834459424	8.18386775791797	7.34403204675255	8.48393342335766	9.36690645105173	10.8314651174897	9.79838934648206	9.69106051326437	6.13931503034659	10.8165694526563	9.71086551232142	11.2570535998866	11.1577236720558	11.6520859555497
ABCB5	6.65246041529796	6.56794745929538	6.45476193258817	6.34960917360843	6.50526822433897	6.44302203013845	6.3528334201656	6.54145523642757	6.45388442131414	6.553615251986	6.46294838530765	6.55834857796776	6.43991993234937	6.41901327889918	6.21657598116583	6.51560372723227	6.47554811175762	6.45736698302138	6.48432640282008	6.4099527317644	6.61098568188872	6.50789975259697	6.52766944131672	6.73351030289617	6.28317940822945	6.4468616694642	6.61161153896073	6.37511785343579	6.560647352678	6.473801047093	6.31849618104915	6.57084726602514	6.49302609058228	6.30908248212047	6.5507735947013	6.59525097216445	6.50924600212193	6.39646962799131	6.42589696478289	6.35482469190515	6.59943736156579	6.54672995394514	6.39445511102791	6.60854638193839	6.73288903102976	6.3329840639765	6.32125435098239	6.43192469630518	6.69956960074043
ABCB6	10.3043494340936	10.544798843072	8.02742292689459	10.2289818516645	8.32740911670541	9.43688437141177	8.10798284469196	9.13575934796894	10.9883416541554	10.1701431221154	9.1914770986481	10.3178473729864	8.92482429259921	10.5874758348877	9.24327697485601	6.30986747826952	10.83919719468	10.3172067825891	9.55676865727931	8.60677696245465	9.08022296660137	9.80865651584376	9.9606854428497	9.64013728344072	10.7852951705384	8.90917933272182	8.28891259447052	10.1250833882874	11.0331585930718	9.2442246463342	9.26300969385647	8.46170332864802	9.74853921211145	8.92243040577815	9.7002076715305	9.24377012958269	10.2912235593433	8.882962561375	8.47058966493056	10.1958204606898	8.80527087683241	8.60229164610884	8.47426958133227	8.18822906297639	9.30716684741448	10.3971027804341	9.13668244284063	9.89740704577669	8.71642909913426
ABCB7	8.75071478898368	9.31752521054368	9.08766145949697	8.99737112210012	9.47566883123826	8.83824336260713	9.02437534634967	9.68616178966523	8.80763945134455	8.99229185718922	9.30957053542803	8.85157014411529	9.3160988726182	9.4951545344914	9.31657202160413	10.0550335197168	9.78741860699745	9.89871150763337	9.81411548028576	10.0166126044461	9.13624450003906	9.21242500108161	10.0674403624929	8.91711179898779	8.69040372977674	9.40807744676219	9.28832740027034	9.08249826910438	8.81955303401853	9.4110624005721	8.85001150017209	9.48520557216116	8.80804107117601	8.85001150017209	8.92243040577815	9.13894317830536	9.37362783287934	8.88048516276825	9.11663646231159	8.37208229758258	9.25347198946909	9.05108714938374	8.96476476211024	9.31330141802722	10.0841943612833	9.35696217604449	9.31279330820067	9.94262603844499	9.59924312718871
ABCB8	7.0948168362145	7.09665160217496	7.02815817681346	7.40098299215874	7.14328982700011	6.93043843615852	6.71398821516741	6.69023518734717	6.8894045822985	6.80385877193235	6.84682941081031	6.93365421852309	6.74768267568838	7.02927971700792	7.28406054900229	6.95538459495548	6.82421426780425	6.91407171518575	7.02428915912867	6.69001146621013	6.78664127887078	6.81642776038709	6.73677896537006	7.05715296579478	6.83210442051861	6.7800096631214	6.75743681547841	7.13664423962713	6.68074847386995	6.77677050584491	7.09621645386106	7.11692930667277	6.95153397521178	7.11824608863737	6.96012129841765	6.97300293632725	6.9113952986217	6.79635743206923	6.92715927848156	7.18897488044727	6.7958282945313	6.88691137146613	6.92010494986856	6.69620660013466	7.12450718162044	6.91973993292709	6.86105272857739	6.82565185331649	6.99535663678241
ABCB9	7.62441242247054	7.59769701730022	6.84020390143702	7.03422238248865	7.08969183803819	7.25631346055412	7.27984225319072	7.10325508281305	7.50706928409435	7.96780372146865	7.19462669939451	7.82131392419483	7.15961450332973	6.92275361621022	7.18558392595914	7.3785628963947	7.07653720596188	8.55867905892572	7.33732112699393	6.94376803677309	7.45484980678468	7.04858840793839	7.04331087811393	6.96279128099721	7.84885432549215	7.4214575999727	7.47183313854191	7.25880612934746	7.58033646508432	7.25192875073573	8.7826789105323	7.16560779941047	7.89391376851152	7.70102386290166	7.01613072894816	7.07957184154762	7.01411576558452	7.28694312660108	7.69479303995779	7.87763413461599	7.23639777121046	7.12261558478926	7.31792289256362	7.45369568534445	7.73658643102226	7.87581546508488	6.98986994027121	7.204526268179	7.52204566070022
ABCC1	6.96872844239569	6.65214943233305	6.62956513084244	6.66985930459049	6.72048508335859	6.64579378877937	7.00514795787406	6.82168673114406	6.7020800550157	6.64178926034649	6.81292015210045	6.87175603691708	6.66473547268408	6.75776983745319	6.69767771398913	6.57320466546586	6.74787987797641	6.73454614559905	6.56962644083125	6.62459144497053	6.94894470239304	6.6398740139801	6.78742836172649	6.72157728505617	6.77386016383047	6.79981869972589	6.77970130952084	6.7543458052428	6.94686913980573	6.67389302175356	6.68205253084754	6.57784258311536	6.59057141843232	6.80957481723227	6.69041185563078	6.69962822751637	6.78139600383962	7.01572440795355	6.69258264359604	6.90590503379441	6.898490181508	6.63019961955182	6.70438162010273	6.79998532065006	6.74333757935149	7.02555462044685	6.76700937925429	6.56231662262703	6.60928314096889
ABCC10	7.03646199565193	7.32337713320386	7.25675487703467	7.4157979918463	7.06005328217363	8.12957929483647	7.33171594292354	7.0924500332432	7.42954249302724	7.17960495150407	7.08053625043723	7.19383819836109	7.17797274753965	7.62594267868385	7.17930698156472	7.21098212438822	7.34950152357672	7.02892451195624	6.94206836204125	7.54147667525839	7.53935255085167	7.66902522497888	6.84837401641702	7.21796584207334	7.27414304374826	7.4764739910762	7.39693121410264	6.96301304776007	7.29267805229063	7.00964074982724	7.00920634575154	7.13955043954065	7.25399014777483	7.14499589482754	7.03681494645305	7.25954081832962	7.34452868299513	7.33340703132497	7.78620004409514	7.18286444434349	7.17533854333208	6.71991649749951	7.07361609305763	6.9310426921138	6.89469350538923	7.21591161380194	6.88524755855074	6.96680751868453	7.48153957482514
ABCC11	6.9129840551801	6.75374287848547	6.69502975124168	7.18190308409047	6.81129952193504	6.91813812117	6.77126767738454	6.68436358060677	6.73629096480192	6.79494367038456	6.8614892221009	6.7420257948244	6.90891492062055	6.98477012979212	6.61218189581278	7.07771551619365	6.79294917396286	7.02584757799218	6.83930854547905	6.66601383714975	6.6751968199511	7.00964074982724	6.82839435791819	7.35815630652529	7.14873502478393	6.95447543526145	6.96533376944244	6.88399991042485	6.8592915651002	7.09037955241339	6.93740613552079	6.98604403998977	6.97399034985836	6.69408100038139	6.5957363549616	6.75417308845492	6.76141118178702	6.78022760768222	6.74272141474192	6.71861909563551	6.95802092232973	6.78481607062476	7.0807421247088	6.77165699310225	7.16764898221888	6.81815183221045	6.78991085388672	7.29937607285841	6.53544659575502
ABCC12	6.71785440960188	6.70975885132071	6.70802414222891	6.66542565127055	6.55141048307452	6.60158330033523	6.66794480968935	6.70382726885709	6.70361022967623	6.67740163788977	6.6751392037497	6.76514913846691	6.68362898222481	6.64629777013032	6.84364449096325	6.7023762310399	6.53121959088944	6.73463543600505	6.61050680710267	6.58435125471606	6.49925923765464	6.56480219151278	6.51123603822939	6.68400566613962	6.66075063297486	6.79943269771522	6.88952331482647	6.69383873100904	6.72342664557263	6.55958943201251	6.51064408335707	6.63518000273722	6.55789110506391	6.60787912421755	6.82486913061869	6.61443585880074	6.75092013667887	6.64420789497007	6.51302364809614	6.63530129186196	6.68875373962105	6.35506044588496	6.73591525444711	6.77387907009782	6.5631638228296	6.50518171717795	6.60847747927381	6.74026746842602	6.73733204066683
ABCC13	6.78680981927632	6.84664923804045	6.86093707375595	6.83373967631173	6.84997876469628	6.98539887824969	6.71411567869533	6.81590424066521	6.78180397274372	6.86729718947245	6.74849755812893	6.78804286083809	6.7614654524	6.79083943593439	6.78405714857618	6.74917650276854	6.65609579003288	6.7583228685659	6.75902074445327	6.93952805612225	6.76803413130578	6.77030641528673	6.65602692241781	6.90549812451561	6.81615484787404	6.81268216963385	6.84620413637847	6.76378462099876	6.81295653869461	6.71764950759769	6.80324069626272	6.71125623041759	6.86128964225439	6.73500477720599	6.83329695176381	6.84105236928683	6.70566696717384	6.74405726396609	6.74815069774473	6.76137671290851	6.73931689917257	6.72589388458423	6.80156043828759	6.76680344575618	6.77079712574714	6.77207105528185	6.8756010165841	6.75324036626566	6.83149919254885
ABCC2	10.2259584398178	10.8702613849694	8.22247891379913	10.9307119557277	9.86582671167883	9.31893583311145	6.40840316432422	8.2637671430276	10.3858986660575	8.51030347610251	8.33306441559889	10.4604482146987	9.63511210571789	10.5572346197643	10.0504191874772	9.16484572455765	11.2106482871405	7.75674901605828	9.98265585165564	8.08828769690223	7.2576479092231	10.2109077851312	9.21148731348345	9.67825342942084	8.54906279023032	9.51875889503364	9.51615295319533	10.2986721229018	10.3670726497699	7.83906273027599	9.83455379728689	9.73618194340988	9.19552719342425	9.47816628106088	10.5874758348877	8.70471549557856	9.81527944025287	7.90397917272858	10.3235035639376	9.80696659522273	9.18129663343743	8.84068537438383	8.77563540470254	8.35887318960886	9.59330023172751	10.4485719938361	9.37404769954259	9.1572333229853	10.0989949375999
ABCC3	11.5761358081722	11.3097028211134	10.9873144774494	11.6304070401321	9.83341940217457	7.76144001597323	10.1092648586336	9.4951545344914	8.46494886373331	8.80186761075469	9.48727623413241	11.7045677589968	10.2986721229018	9.78045679230543	9.7451437326886	10.100224980447	10.8213412704683	8.00845703538268	8.9914275596625	11.2215674409783	10.1701431221154	9.58237770123123	10.3702351850555	10.3009079893503	11.5259034229741	8.43045166466223	10.9565802628952	11.0374110204586	10.2711077061797	10.9018243509701	9.255279037643	10.7368907591919	11.0219460627338	10.584214150491	10.4502367704511	9.99518228143133	11.644246647724	11.1923217161209	10.7426897173127	11.1014320269076	9.58293070244124	8.30155836428593	9.10727885602926	9.30249402316653	9.67144195998509	10.1539272554107	10.1566337817543	10.2821246734626	10.238820497356
ABCC4	8.74884399384802	7.89002078520238	7.15438850113593	8.96554359963138	6.2547397476444	6.01258544891298	8.64624914612088	8.66653260833569	5.87265155674795	8.14222404974732	9.16315991839399	8.8875383707246	7.27205333418236	7.03053797017999	6.01876927810168	8.02086083965469	6.80403335849166	9.93367614958942	6.05458186791515	6.24420306652897	8.96437542726775	8.43220816408565	6.09940147905235	7.3041028397951	9.74571382478075	8.12463473686836	7.10173659341496	8.8386681433819	7.51041477886465	9.12187357625502	8.07423711363466	9.0643140931685	9.32420379969885	8.4925575569406	7.15062514316299	6.92396973453565	10.3096437545397	7.20953845608592	7.37329548101383	9.62251976623041	8.08195438884364	7.06799520316944	8.59588519072125	8.36390290121612	8.50611033304687	7.99955456008418	7.0606734315062	7.53278500150391	6.32052799799396
ABCC5	7.55282962709099	7.78450485823352	7.41964548963198	7.44648491791358	7.82898493647464	8.19422978413869	7.81618607180801	7.97262244744151	7.48153957482514	7.60697067522537	7.82750622324817	7.65427805744082	7.3335528754239	7.75877199341806	7.6177284104831	7.49465735639063	7.35638813566665	8.2613319858012	7.19196517791104	7.68936299784123	8.21204693457518	7.10743930009144	7.48586918371442	7.70417327247731	7.52354865918395	7.87636713444044	7.7156478878709	7.41729569434471	7.64008269382542	7.48435266844501	7.89191065514884	7.07396938094188	7.48680276864284	7.88493496326099	7.33988825249855	7.44131462984164	8.64209912653495	7.35471606305325	7.77176333928843	7.40250726961145	7.3487447237671	7.30326032075467	7.47446612839396	8.16132439385684	8.19369514200562	7.95110076292803	6.48229282679908	6.94913322603183	7.80082853147011
ABCC6	8.25823818721315	7.59094600284075	7.48408071394929	8.41033345213433	8.02729984224158	7.80246015507746	6.90429866012794	7.94462086019503	7.99387420270747	7.93401918333018	8.14194257053425	8.28512447980939	8.20052631046564	7.75330354907971	8.39270671606514	8.42230769258351	8.07352966311682	8.80846759034297	8.51602485420221	7.18902633557027	6.94182617536833	8.25417485758983	8.04421534000276	8.40595238102913	7.67596752408368	7.2790633450024	8.37304819141485	8.31629753936479	7.27520783418786	8.49934379390267	8.54089422765457	8.34062529191863	8.04575203821741	7.4018580345416	8.02188269406625	7.42710899174863	7.90120193047806	7.86450088142317	7.88788194622917	7.60571378620035	7.22912810016789	8.67411131423081	8.19335054120454	8.12815450647525	8.09032359072337	8.31673245231618	7.80914972317468	8.06955359196335	7.45539072061163
ABCC6P1	8.84451143460462	8.01712264984836	8.05032185755892	8.28545466700465	8.16921058677094	7.91603474029904	6.90369337318696	8.24995011976529	8.17786349411481	8.27078503128727	8.63039600882356	8.48916686940145	8.3134509908138	8.23073058916453	7.95919905227555	8.98801967186317	7.64247155519572	9.11743586781408	8.61034119896516	7.47912471169802	6.7337364486453	8.16221425932638	8.50032767585988	8.92093513472742	7.61075189389845	7.07347981209823	8.4291828311125	8.53660979571151	7.57346400182462	6.19804911391464	8.69902769269094	8.52987649468469	7.93018626248949	7.27692488474914	8.77442657699615	7.51070970212802	6.20822018176727	8.53308662645014	8.02809413250875	7.48955074348649	7.19682847680956	8.78034440116027	7.79719375775434	7.65956368163405	7.55147189000528	8.69902769269094	7.361406999241	7.78021420903071	7.3859719119813
ABCC6P2	9.20510672554807	8.05972008952284	7.45406532851629	7.87508234262325	8.53237455043558	8.59872639237601	7.10526083810717	8.14886123304483	8.4158454548367	8.42056682390146	8.34688753793428	9.00454451687133	8.09870546848639	8.30225218788324	9.02929245528373	9.07417316198136	8.15205125736992	9.76074671437361	8.80034901642822	7.12926656687621	7.0804220166966	8.99306965102087	7.72614008916343	9.3382064071006	7.59769701730022	7.74343316105286	8.76641950900442	8.80571337156094	7.58368956780081	9.22997520374482	9.39006586856932	9.15425175755132	8.25823818721315	7.50431987920312	8.6271227547678	7.42164107686219	8.27060925419537	8.05317536711386	8.62581352159464	7.9605283686713	7.7039091498506	8.9704094953008	9.12439290883943	8.43929656555627	8.28269110995375	8.10720366216228	7.78570424538138	8.12957929483647	7.29588453636513
ABCC8	6.64479692636954	6.8115307195922	6.80451033012737	6.58475845495743	6.56815888515102	6.42777418286024	6.17362753441899	6.65152336763187	6.34238686101577	6.54730772334852	6.30572587187692	6.75255841510864	5.48365611085405	6.2374952533172	6.73623932207087	6.48520188838144	6.63090590294797	6.38840166597454	6.38178384872594	6.56943604267491	6.53227037548359	6.56669921732481	6.49504460178665	6.15521954948482	6.60163104811895	7.61318440000853	6.36074610868348	6.41041108105236	7.19080403493126	6.24094433291487	6.75243092459987	6.48922283646072	6.93863680055163	6.59151505001495	6.38676210572872	6.36876923246209	6.47996760484308	6.48361464686417	6.55616731419645	6.96157003402792	6.46200131947395	6.23088922139023	6.28762646138852	6.3614941043962	6.58580355756834	6.23915956297738	6.47921702332953	6.12710567503533	6.7044776049682
ABCC9	6.9659511052249	6.89676220914221	7.27826169146475	7.24710939401296	7.25947458756141	6.97845487739855	6.75705454732947	7.62358624352818	7.45968657754295	6.89437795679327	7.72987753539413	6.89526824652472	7.37988365992918	7.23540967498032	7.46491131505032	7.28186008756252	7.22370980464534	7.11452469666187	7.76654832487244	6.89130444959383	6.73467572280351	7.0647724986407	7.4255799264933	7.92104354569677	7.42195588942881	7.45189459857834	7.00146518738671	7.47631096421634	7.18941864101508	7.12286694158231	7.16560779941047	7.09472489718783	6.95782323747374	7.13723017659986	7.69221831859011	7.31562765570323	7.02676403992392	6.9726273352562	6.9157005578341	7.00854905924102	7.23774636309061	7.23120962963152	7.38326107849505	7.1757136373922	7.24474907287016	6.95895233951748	7.44893814667626	7.34511217850015	6.90212876338435
ABCD1	7.22001777713033	7.44296192550449	7.49143771205838	7.34716733297332	7.4863177299393	7.39904242896672	7.26050477233446	7.22218307361484	8.20918372381522	7.94414197622681	6.92812356622497	7.53819925864717	7.3060342841198	8.1526473756936	8.73722675474679	7.34243095888057	9.01662523338701	8.07971773406545	8.24052616445275	8.23499603810893	7.35235402355092	8.79914889719425	6.70084202927264	7.9468915841731	8.31752664227182	7.8627819149452	8.52081906337927	7.65406947087765	8.04844974068543	7.59485305558597	7.45783659221275	7.45818576689455	7.4924605505004	7.95460453822747	6.78235990889926	8.50206852298654	8.45100101243059	7.52760687496292	8.68490985250651	7.26894570488376	7.10949922760881	7.65737297398087	7.62107311171323	7.38103338287906	8.47408820806702	8.75795406963579	7.04377275563216	7.42929562199242	8.53200477765674
ABCD2	6.53097072316593	6.53738685437928	6.57173440181248	6.53585668465635	6.6372681955529	6.59260734493303	6.60335722362905	6.68250550958454	6.5102502629585	6.49950992679318	6.53180428533273	6.58872446911622	6.59631574521434	6.59999710181587	6.56376426309262	6.48992399684453	6.61095286040496	6.50062369343027	6.68668444106533	6.53969945784575	6.62897342160498	6.54094930189477	6.57478199753751	6.56563676937712	6.54364507281186	6.61004073951842	6.6602987250661	6.53174660879046	6.521455988156	6.53751806497226	6.52211365008051	6.54572383452263	6.61013984543165	6.52199696107478	6.57407347328201	6.53104535959435	6.62526115848285	6.59523620532936	6.71134589774545	6.49214035805293	6.43233405143667	6.48381518871635	6.62769439388804	6.64660946130252	6.57168340658108	6.47248264869553	6.66743625691096	6.7812149470101	6.60578602722921
ABCD3	9.1013337165511	9.3895669313041	8.63921210704696	8.76886606647034	8.97294479608991	9.65588457473984	8.53550852142559	9.18270011696873	9.53959688901285	9.69106051326437	9.38558930994343	8.9790805536737	9.59215348245	8.96277294480887	9.14283142165068	9.60345343996334	8.71996455678218	8.73578106722483	9.47408403777873	8.44823765556689	8.33967616242077	8.69483612770395	8.86553533555503	9.10307112772941	8.8325440425402	8.95120900948823	8.91107628539793	9.02801696518405	8.11734914170186	9.50033816176343	9.09353058067145	9.40778298418767	8.95332480840727	9.21337091658236	9.44563407796245	9.62522157414704	8.19335054120454	9.35095058101505	8.81281354808601	9.48330203423373	9.20316434586064	9.22997520374482	9.8398364150004	9.3324071861879	9.06778197216716	8.77254209236717	9.37265677718069	9.3754062176662	8.70981210788504
ABCD4	6.71193487133974	6.82866411623893	6.84495076499436	6.74157549203315	6.78645435488932	6.80187018974868	6.78537833217122	6.64048904311716	6.89006784375787	6.88244223330571	6.77637638776243	6.66981349787939	6.69940984588948	6.65974258727472	6.71230982606209	6.63546497803358	6.81949498827677	6.68646472805148	6.69053708290046	6.70498348199075	6.7472314645169	6.82026116808611	6.78858610939447	6.81578253218088	6.87410263033977	6.75786928388146	6.81844611140501	6.76615463268536	6.6426279757192	6.66839431488428	6.7332089748823	6.74972521635138	6.80202090301923	6.74288793234699	6.68743152072917	6.8284375194291	6.89423980065362	6.70302607733351	6.70987621630475	6.77545371998281	6.75726393514401	6.72433894293466	6.7659394620683	6.66055648952169	6.75079350220017	6.77542632288455	6.63945815478755	6.66042011438941	6.6561985646917
ABCE1	9.18077025292554	9.16404466602326	9.52906296260396	9.68944939477278	9.1769370032525	8.84571837330833	9.48423526041063	8.20347628500054	8.98481908826895	8.73971663689808	8.2761819611903	8.96277294480887	9.27820521125836	9.01027621999678	9.08592935956015	9.46216630563356	8.94767713953722	8.62209915883098	9.05395892014323	9.24877932604531	9.20741499350966	9.62522157414704	8.58931861784623	8.7564143068571	8.42462897309968	8.92525721253415	8.43582489270761	8.89353943705064	9.54958097779281	9.14197691057362	8.95015237281886	8.53732596540738	9.1103149488501	9.67366712391147	9.28210521470983	8.92443210580925	9.16620387750409	9.62366237875986	8.37917861048291	9.21103447169969	10.0598215520808	9.2972293275709	9.10434416387976	8.8241191551406	8.59588519072125	9.55891248291342	9.65695385773701	8.96437542726775	9.58034456971952
ABCF1	10.5828087536453	10.6365740638992	10.5615399917276	10.4317732501424	10.6543902070678	10.9513032494255	10.1701431221154	10.871373102858	10.9999742678205	10.3638111630718	10.8761253030031	10.575526916487	10.2583968366028	11.5190236733793	10.0611455465995	10.7959437389695	10.8470395921945	10.5183022416815	9.89740704577669	10.384169255196	9.87249125836206	10.8742209812427	10.4361042378506	10.2283082066561	10.8581786971321	11.1141850293009	10.37105650334	10.6510555220351	10.5351093036159	10.7417342115755	10.9806254392943	10.5866631451259	10.3318436038838	10.8581786971321	9.97681515094835	10.555544058806	11.0933509733667	10.832261643361	10.5954594762268	10.6104650301026	10.1175959232405	9.96513458219271	10.9285366633868	10.5640540622701	10.8919676196183	10.7437452129588	10.2888887458203	9.9349543132199	10.6872637142013
ABCF2	7.0785499857647	6.96915701403602	7.50611543998556	7.66549966337716	7.66981529855484	7.18964705875773	7.34116528380236	7.06245644563176	7.66870685429362	7.3897498774888	7.07732027776369	7.17994814963939	7.27194020928373	7.50194750928184	7.78755268323943	7.23214593555254	7.17785644077483	6.93439696759837	7.97211346721459	6.94406306881204	7.39807874677529	7.10131897002064	6.71386705226093	7.53278500150391	7.39425283164485	7.43655276443018	6.95838088803257	7.40910107398179	7.29747813194663	7.09229539347963	7.4214575999727	7.38922273834868	7.18809251177958	7.72247283980056	7.40295974433633	7.47585466797014	7.58390208378028	7.0762666928903	7.34965732309963	7.83026760033166	7.33908569699687	7.31884780409398	6.94970203570484	7.18348304783946	7.4309653527924	7.34667766352595	7.29114439053131	6.79361407973273	7.22110950539432
ABCF3	6.79894721414245	7.76796623622386	7.79669699618126	7.48758366475812	7.96228893987151	7.98117809545755	7.47091439744294	7.04245210346161	7.43544768985297	7.39659709931286	7.00589210286443	7.01172189720721	7.45223667824955	7.78243897805927	7.43899704940179	7.49313763506993	7.76040073755042	6.98424572275555	7.15531602385464	7.70869251838825	7.27951076714205	7.82329372013218	7.15461392641811	7.9089584053591	7.30143838976556	7.79482300497314	7.63899644976103	7.3314180490634	7.52607661545812	7.52702276302128	7.71897644355745	7.79777996416822	7.27284956045659	7.7634808982862	7.38103338287906	8.22410806941685	7.71693247364807	7.42996416008571	8.08168650590983	7.19958411036057	7.52957006677224	7.6519700855453	7.11786165221429	7.35170325124173	7.33797616221523	7.33819867310664	7.55196703702958	7.00909614723128	7.91899205345496
ABCG1	7.73957570173484	7.65095121923188	7.65886866428237	7.32086376572982	7.24603047264676	7.45406532851629	7.9537551582182	7.73252659616719	7.614233322349	7.17427560713351	7.09140203979059	8.46463013964421	7.28433738290377	7.18841806720843	7.5189450280775	7.29185020260503	7.51441464859831	7.50346523854848	6.86059252653157	7.5212555940881	7.48680276864284	8.39270671606514	7.5991319923559	7.23253219293212	7.61140981283679	7.83974317046291	7.7732058501292	7.03236043437748	7.55337645165136	7.19255429766293	8.3555923801946	7.2195101557872	7.41729569434471	7.45136699384087	7.13731815486169	7.16775443797548	7.59215727570598	8.64457934849953	7.09753066753844	7.25338923540607	8.25592287726741	7.50923876365748	7.94898933032745	7.49578199144141	7.36516169540693	7.27164899185043	7.44617069429478	7.59260290079598	8.42431533861735
ABCG2	7.25047106879639	8.32582730689579	7.21729158254778	7.02794882591748	8.12844586446092	6.83469335999751	6.60329316465823	6.55556653186102	9.37077094241209	6.77359496708649	6.5054204970526	7.17683320440538	7.3241538508773	7.16180109599738	7.50018869976104	6.94260728418927	8.02029138420042	6.8113434160249	8.24201107242066	6.52810964563834	6.72109788752169	7.21444533678951	6.81587668754773	6.76560278787576	6.44442819989612	6.60608017365493	6.3565995409262	6.88917510921023	6.67058929848118	6.81230972803321	6.69343778381965	6.97161112592671	7.83522379619046	7.89213731761673	8.438966666142	7.03758214513667	6.95903550483702	6.55109074664489	6.54645056406137	7.20083954672926	7.06922049896534	8.18674853019571	7.59631298714181	7.17678647966366	6.90181421838439	8.04844974068543	7.93158535278519	7.60571378620035	6.79248049943012
ABCG4	7.07284747157526	7.10364407731117	7.03187659778129	6.93410224741166	7.02819304710407	7.0394230116829	7.04014739797877	7.14582539367593	7.0482432367895	7.05843722729337	6.92214344301115	6.94547039771848	6.95553812329597	7.12333566801751	7.28640831567016	7.01007558102586	7.05420908226901	7.14637497323927	7.1785191246586	6.96697254288265	7.08085977981528	7.04809579511767	7.13703099535799	7.01223965158121	6.90906378062532	7.08323777872477	7.02746634094652	7.00564476325015	7.0208771376862	7.00531908742732	6.95805935120435	7.22394381038416	7.04533061791063	6.89279606388752	6.97419167937545	7.04678085101335	6.88037999149682	6.88813681292125	7.03089885534639	7.04023382602252	7.00223871145493	6.98427126553009	7.07089916583066	7.04242457302492	6.87353587192244	6.90607886415568	7.16486135522261	7.15057758727504	7.12417437597733
ABCG5	9.65488970204927	8.40631153125767	8.0333106100723	7.68582497663237	7.79378861690302	7.9691943008624	7.13012370223334	8.8643046263345	8.60923669923513	8.11645065999224	8.74443736689316	9.75782558378739	7.85203951817411	8.67552371431953	7.61919229605637	8.29217407214441	7.82329372013218	8.78110892105347	7.9605283686713	8.44724214039951	7.27337686205424	8.39203813026326	8.69112258740384	8.62824302394238	8.71543110874112	7.4755022261073	8.44023796756984	8.17365613746363	7.51632987821659	7.7270366147913	8.5129473344123	8.0829009454569	8.39091516850142	7.28083827355911	8.35887318960886	7.80599761357763	7.33865446242718	8.0996734024156	8.0808668644752	7.32463378260563	7.04991654423673	7.5158321978381	8.34578888256339	8.5129473344123	8.44501003462249	9.04454991689643	7.32331491126086	8.20741196348654	9.41395103674054
ABCG8	10.4050738713605	9.45923962239331	9.70872314106884	9.45488684695835	9.59540161486402	10.5792558021474	7.07428689631025	9.86812251230455	11.2621715568709	9.76758226426827	9.98195057575844	10.3104557428273	9.48064678341942	9.96465884677723	8.5170063967754	10.3142153760655	9.1884415631363	9.40529211637524	10.729804692274	8.95051230143076	8.10991635481156	9.56499864114174	10.2408782390065	10.6429249202096	10.2360025090291	9.15559174644679	8.72584235620866	9.98466734730768	8.87319180959806	9.56151890820086	9.9399668955082	10.9915553923573	10.3686193308295	9.26207126874256	11.0139610929349	10.4261351372026	9.06301393847605	8.1876478074203	8.60212256168265	8.43190343763662	8.89856029837627	10.3096437545397	9.69391080682424	9.92594224659956	10.2060436115623	10.0152871838573	9.28575408433026	10.462679118117	10.1043923968941
ABHD1	6.85220214636323	6.96267944207593	6.54258978333344	7.04242457302492	8.68645016121526	7.10371339914271	6.79189899035082	6.74977301882988	9.4259117807683	6.62079052544979	6.8164912117329	6.85812225743681	7.45249851042783	7.12532172859449	7.26886833821294	7.42355013593243	8.30696107812049	6.84528295883592	9.78392472898135	6.4586915853934	6.6134770418458	6.69525661758651	7.61984433454778	7.74677331023504	7.77439362591467	6.83650413621748	6.73447274141073	7.14074086283828	7.68228045240572	6.93760078609001	7.89527477219256	8.51664127008438	7.02367913391124	7.45223667824955	8.21066785479298	7.65876400372772	7.00663459467802	6.74618038929314	7.0943448872439	7.00401404738335	6.97093951079565	7.68354596898899	6.58335770785507	6.45518569268004	7.09033459644106	6.92781407780586	7.08712679258358	7.86011255301036	6.88703628861693
ABHD10	8.83132256868153	9.38455783228895	9.20339639603924	8.80804107117601	9.46845484562508	9.15205187770842	8.27648824416265	9.0982659175698	8.70619511225934	9.10307112772941	9.24377012958269	9.14944332180455	9.05991069665438	9.76129610376327	9.26920842760692	9.56617687613415	9.07073684265573	8.87635257344398	9.48824716818005	9.55369762606348	8.41604866618804	9.08890175240696	9.484489705801	9.08338192747738	9.4213004637386	9.40146037653829	8.95374227153204	9.08808044223592	8.54432652183722	8.78565106435629	8.4291828311125	9.46321438704089	8.94186121088917	8.95791179452952	8.98762364825386	9.62682537772458	8.86645614499629	8.65483888410687	9.02400032291372	8.93897351988754	8.92204195085243	9.59383678674236	8.699807660668	8.78071186457842	8.50483091874333	9.05305464277064	9.46068117466776	9.24065651246562	9.5970428181567
ABHD11	7.28640831567016	7.06976944989517	6.96279128099721	7.07382352124956	7.11171628744398	6.9731273993236	6.80338335988167	6.78918667099746	6.78545523320856	7.10213956928019	6.97034852013756	7.07493709012451	6.89255839990438	6.6635961227838	6.99859228574284	6.85497019565364	6.668118204087	6.79989944637161	6.85858089013831	6.64603869254266	6.79724745930526	6.8677400043505	6.56014548888296	7.06782284893268	6.87864756042013	6.77316815160022	6.86618645501442	6.75862878060618	6.79111658958152	7.01446640350249	7.08700743712403	7.33171594292354	6.92625475705161	6.82590356629919	6.85620145803182	6.74127898150659	6.76389285058653	6.83174137112931	7.24159506003463	7.37165530871493	6.78462658146884	7.09692573764266	6.97952169628014	6.84012473534061	6.89459355988909	6.91533254927328	6.92644780891424	6.75825618723663	6.93108247469182
ABHD12	8.16191540428701	8.56636295487014	8.56901212969027	8.68796649107251	8.54979301717485	8.61819215782805	9.02319716748394	9.2413835356961	8.46170332864802	9.78107089254773	9.3731375604825	8.38059929988368	8.86025916793611	8.5832043193683	8.93443016390743	8.44724214039951	8.14857982414241	10.2548104134211	8.26892013401342	8.50646501537647	9.31565921199771	8.59699226120582	8.44100401425007	8.29217407214441	9.04496586163199	8.88553094778339	9.47307979988903	8.65934572946862	9.22174407383049	8.607475178649	9.15469023965735	9.48988706106298	8.31942309457403	8.90681243186881	9.54560557055582	8.46200735896014	9.42850949038317	8.40400630827522	9.8386966629971	8.47882320366257	7.99728064879007	8.42333264956258	8.40775991220008	8.32811345740669	9.42945506040563	9.28532328110863	8.8411095259408	8.44023796756984	8.66474915201623
ABHD12B	6.80327894904198	6.83643664715177	6.54603189350293	6.64424134369216	6.77894892138429	6.85333847438199	6.76483326952901	6.81177097451907	6.97096514468301	6.76224130272024	6.73690111337356	6.97191462589082	6.98422017998101	6.85920163054871	6.90339144039649	6.96215876573203	6.995850807552	6.72347543225692	6.85896311646265	6.8638754300932	6.76670599746472	6.75805028894136	6.71268146164085	6.85410659005198	6.93964990501566	6.90927483466197	6.79060996451233	6.85076834504102	6.91661521548831	6.98309398668825	6.74489946321004	6.69650408585815	6.71645698761231	6.73568566246541	6.77561687984935	6.72052254854514	6.71201227667422	6.74574412157788	6.78195829342008	6.84166148817935	6.64726331165424	6.68744653413615	6.82404903388899	6.70557595072683	6.75768674379061	6.75414834846701	6.95035345778726	6.72561674005585	6.82566643752206
ABHD13	6.83352387452929	6.8544945905628	6.76813606605975	6.7993204737553	6.80253755029797	6.74288793234699	6.855932779167	6.92380200830733	6.88375986672879	6.7315567344566	6.8820147887002	6.84109158370459	6.82530769831565	6.87929560145342	6.8523187913981	6.89692841966738	6.91768279260721	6.90715607511821	6.94907034454154	6.78612558942631	6.78697283567745	6.68738311558949	6.84409647689063	6.80695742051305	6.75878540016356	6.76747915600854	6.9517762215989	6.77297121128226	6.83289256967793	6.87022682826642	6.75819819660366	6.85058457983409	6.80984245651371	6.82615002223281	6.76253373922396	6.90681645604045	6.91407171518575	6.75129064522806	6.77679826462732	6.85244607311252	6.73749996444855	6.9012921964665	6.80312585261999	6.83222319272659	6.77118911872861	6.76328128472617	6.85563002990305	6.97281415933868	6.92901435391812
ABHD14A	9.13443743510972	9.23217391642789	8.6711895805127	8.73938555587151	9.46113829532342	9.12187357625502	8.30418727700092	9.0522656988653	9.53641635367124	8.46101355204867	8.99940348673936	8.93853396460974	8.90804966941954	9.37223884140719	8.3450677667377	10.3001555480968	9.30716684741448	9.57311007979181	9.65806417412049	9.35095058101505	8.23804258296638	8.95015237281886	9.17228693355641	9.41606769664345	8.38026132350625	9.41844495177192	9.15162908241198	9.63903085449318	9.85298835072728	8.32254445876824	9.66077331594376	10.2755296967398	9.28649716691093	9.30809776110539	8.82530189893794	9.67207142405356	9.40055140156061	7.83835055176851	9.70602601092266	8.80371385113612	8.48423949969227	8.94068749242886	9.16975772569518	9.11703527606035	10.2430417297877	8.72032761288151	9.14031723990892	9.59878504920247	8.3474882794947
ABHD14B	8.11422486380187	8.66098403809605	8.45062118277988	8.40595238102913	8.89485613123954	8.91903747571368	7.92050447250207	8.61495378898727	8.62494788814885	8.98324863991767	8.42367263730848	8.20318645405042	9.05269523755426	9.59878504920247	8.59771093177786	9.54713628149745	9.66077331594376	8.60009009945133	9.42924896822716	9.09848950083823	8.09490402505747	8.92936708570679	9.94394610360963	9.11743586781408	7.92676182978584	9.75129039406419	8.94477601561682	8.83379536643842	8.84529957622995	7.98954905703343	8.86349422230946	9.78741860699745	8.76867580106889	8.71622341377692	7.79291989489564	8.66081376241981	8.92801884727094	7.74634871087339	9.44978989892194	7.92204924010672	8.05761704737131	9.0353961590757	8.48298435917268	8.86305571630909	8.77991966971516	8.81730978004649	9.54234151556318	9.60303522478369	9.41888259637536
ABHD15	9.11079126381018	8.49659869550618	7.87658162548574	6.91958732541515	7.42762316504058	7.36979909344736	7.55562011866532	8.36755855526763	8.49160895364025	9.14031723990892	8.62968833904096	9.47360464121225	8.26521905578331	6.64577151779963	6.86796187329101	8.92936708570679	7.89315213202684	8.663650695823	8.46185534380408	8.3959478045981	7.63534027099163	7.59550276481287	8.68233540943037	8.48526418175808	8.8395545053365	7.88111884965049	6.5873200212979	8.65976521322611	7.19902211377971	8.42868734352555	8.80927651611339	8.35827542347146	8.60346057675324	7.94742747620962	8.8476074584818	9.19636133539909	7.84537262513503	8.54871137819031	6.59640819884007	7.60206770977434	7.41612112305102	7.97621305807845	8.68645016121526	8.27373140980068	7.98892743631327	7.51061374416591	8.58146898248607	9.05887319587185	8.11480386732748
ABHD2	8.01361279344588	8.63108223573489	8.33023305836853	8.10578662548546	7.31507278578734	7.25887416785257	7.52662098178321	7.41347079964093	7.39573453856063	7.26983309643356	7.51877279267787	8.16251852555093	7.89851714165158	7.07096052423753	7.57533074629966	7.72409301761641	7.39536670095214	7.67378319221859	7.57162585312117	8.28028803391354	7.46104278100135	7.71341490780886	8.87552503737193	7.85857891647934	7.47410890798759	8.21248985317539	7.51304335223813	7.86932807351862	8.29377082966195	8.05117356523067	8.22111098893833	8.0348843923718	7.88293019562372	7.60168892636663	7.21216576071893	7.26510180599798	7.61511224196195	8.14914982879433	7.45837814527023	7.69412001341622	7.88842686070636	7.32101482833866	7.75983313150805	7.76702657713946	7.64930928973508	7.89440118815299	8.70248274702572	8.23707018411778	8.29277752218822
ABHD3	10.1244182062413	9.31330141802722	8.58287963639687	9.9989290757912	9.61801604253076	9.0732720169538	7.90210389772793	8.44974245186723	8.23320406504336	9.45181746403964	8.8105113187092	9.30853143056468	9.19060186224364	7.84307248859742	7.99516727601531	8.04178503109018	7.58269613968419	8.95747057192335	9.23267664143608	6.84703417071873	7.15126983771079	8.34281993189802	7.5049899598208	9.05395892014323	9.02242386115746	8.64095065387551	9.6725852018364	8.46463013964421	9.4877944518625	9.43733635361943	8.74627510169719	8.23225038107977	8.95590378235728	9.5444530765712	8.61672584999585	7.97523519584526	8.5398661058788	10.6733707264489	9.30957053542803	10.353206924051	9.27678870797487	9.13848038716529	9.59540161486402	9.18713033612246	8.99568733604981	7.56209643252605	7.94742747620962	7.70125477225405	9.00981226748254
ABHD4	7.87283873717294	7.16336653815967	7.21573678395404	8.12581787150177	7.34382110191934	7.82452061871826	7.72312949709658	7.27541928046489	7.93095846405033	7.09559165744581	7.36996772223761	7.90823420977636	7.07851327349509	8.40289537945202	8.19629050027799	7.21996821958798	8.31227827123517	7.34744818790412	7.34551216962456	7.32768741217621	8.07774805342681	8.23445238580382	6.78204965887212	7.67747823946507	8.14736062825887	7.41005002757712	7.71759093641009	7.63750559379038	8.87753048617347	7.70845049561085	7.40556061466039	7.794969042915	7.35736108564081	7.97750067214305	7.60168892636663	7.807546481825	7.74407271375523	7.4593955569812	7.94729597771128	7.67625736789627	7.68526106713547	7.35342562726571	7.44844511172133	7.44760738840049	7.8970842947506	7.62369011291639	6.90225936446479	6.61761212472001	7.66261529723914
ABHD5	8.66834809414781	8.0354587296783	7.73252659616719	8.48636289153982	8.24541647849241	7.75748698914881	8.00982955530131	7.98995883471872	8.28860352422749	7.7511970570674	8.7564143068571	8.49285840097079	7.97147385630083	8.00888496347656	7.89945369196995	8.32677036163357	7.98623113213345	8.38972636276727	8.19304406095709	6.47135535208614	7.97892100430042	7.93181765041239	7.97082206196663	8.1822434082251	7.53147024472936	8.94308809237971	8.1571115835886	8.73856530635852	8.2051214010485	8.13706623633228	8.5211600026323	8.23763555622134	8.23664635865808	8.24893020731736	8.29808250151039	8.04205346658207	7.91818084576413	9.55891248291342	7.76144001597323	7.60512745848035	8.43731000692967	8.08708418454765	8.46262384318286	8.42850981650992	9.39608581298468	7.53411271343435	8.21284100591376	8.07041358310806	7.49967053332558
ABHD6	8.71501712664279	9.47360464121225	9.5438879217601	10.5971144166195	10.4750252788384	9.32803949761896	8.85695312750426	8.82112373030381	10.0133447145089	11.2645520591798	8.57002248933788	8.5832043193683	10.3372368180553	9.4323751175207	9.91784497038033	9.24986972252887	10.0591419704733	8.88958717082341	10.299468521772	9.50085090134528	8.67159034528575	9.50706781911405	10.4715007066873	9.69342638810418	8.85799985456774	9.99640541497966	8.49033257218395	9.98075830219895	9.86159847512371	8.53237455043558	10.0323157810939	10.6347298456996	9.94839641915697	10.6535692333296	10.1505704488262	10.1887341299251	9.5066192519004	8.00764757746344	9.90724698465875	8.699807660668	9.08405329656241	10.8204173587127	9.36262567845132	9.61258221223208	9.21751547072349	10.085638531238	10.5151976186265	10.7041989003558	10.2882369577376
ABHD7	7.13340673574648	6.73284991624256	7.16634392243389	7.03655666137657	7.03770594280073	7.47218426450027	7.12437730629784	7.22054874018431	7.05185807913987	7.1935551123384	6.93623101733889	7.13434658659544	7.48718897617708	6.94801400094089	7.19757327990822	6.60125828306967	7.07938004101823	7.24650213232538	7.21928212687794	6.6327814271035	7.03515389985482	7.35584814325316	6.94729591622523	6.94669893937033	8.00231669336635	7.39667858864621	6.8310254329722	6.85096863958456	7.17453891672686	7.22237609446425	6.95747305785206	7.34287316806937	7.14994629402727	7.61003096707261	7.19033372579038	6.92543078218009	7.42678242004813	7.12805240896747	7.04070142397306	7.00969531700101	7.80541151169377	7.13490074386455	7.08481821424784	7.04668495487263	6.88609746830645	7.16002925734297	6.95580979762222	7.01644774048219	6.93181514127961
ABHD8	8.74740502467647	8.57002248933788	8.94263778279895	9.37265677718069	8.97253216194341	9.97434548636217	9.21174798950645	8.98026332018533	8.91340872782505	9.45973650377928	9.22739531877972	8.73522495449317	8.91792976825912	8.95051230143076	8.24417897128046	8.29477758382914	9.24833668353679	8.97984886829848	9.51508311130056	9.53492733403298	9.141519957203	8.98073102183059	9.17919707648748	9.05435053569769	8.65445476794265	10.0814022317184	8.18042662757859	8.97984886829848	9.66803115614731	9.58568640063966	9.30114799970619	9.72200445172026	8.8245041069608	8.47235495899328	8.65373223939792	9.46586293360579	9.0423602484696	8.34688753793428	9.63798822875556	8.49390394262163	8.8538258913967	9.73963570323357	8.92729832411996	8.81955303401853	9.9725786652118	9.42392242697579	8.70357186670298	9.38510506218513	9.10862454975689
ABHD9	8.37168016234178	6.95061528652546	6.53417758609567	6.56761824370482	6.658345322256	6.69713402089966	7.04681240838353	6.81717549842344	6.72042841170039	6.83226845170996	6.7435433596447	8.30824013170023	6.84706685034949	6.81849216556244	6.90494568816795	6.89331092458274	6.8004525276162	6.73025554579254	6.6788812422199	6.36363726441553	6.8384351828657	6.39920811081191	6.30469657412771	6.59703114669568	6.78388320708208	6.75591590607913	6.52750487807905	6.9639386194876	7.29157438749998	6.78171600364967	6.7722107468767	7.06657040276965	7.71629651662501	6.3620034559536	7.02565721118945	6.42756623871162	6.93989682988009	6.80420219820081	6.89957833036979	6.62187408745603	6.86678147701122	6.91004215491642	6.53624636484388	6.24376624376196	6.97053823019909	6.82344675978581	6.61608280303546	7.06991083203918	7.08580393402464
ABI1	8.56437867656054	8.5755238661401	8.51664127008438	8.63143186852676	8.52462255423866	8.39007285834502	8.38457372064802	8.33023305836853	8.35431720432969	8.6513989378805	8.59907781137082	8.3611562644955	8.21371495532775	8.83625644323837	8.36858953420045	8.83973065525842	8.26789096601311	7.74384049164041	8.66980752565551	8.47201813317735	8.21876951997715	9.13351786880259	8.07695127804616	8.44332622612408	8.76696927436988	7.9927535191265	8.62494788814885	8.48526418175808	8.76603158894897	8.04900799753839	8.68344270701057	9.10095657864276	8.43829540148988	8.48162940827583	8.33118327451003	8.05785293131004	8.11250327742144	8.41073082015054	8.95709001839086	8.58179836198043	8.69762917085725	8.29595035253881	8.13388156594432	8.49689555016421	8.72975761095624	8.5680134382804	8.24175389737993	8.40108126474878	8.29778778736951
ABI2	7.39005453537926	7.5030886418889	7.60425440731673	7.40234630633555	7.09814409833228	7.41929851170052	7.62828904486814	7.51933079113838	7.397252287941	7.48831033606294	7.57225882032876	7.55302358025831	7.27528334615836	6.87483499769509	7.20036925213618	7.32343935514686	7.24261833498334	7.35206667635168	7.12603991409838	7.28017675474449	7.71759093641009	7.33656475503162	7.09345183107187	7.34102223608499	7.36017191076737	7.80105537394796	7.28330418724043	7.35222690199259	7.49407982943101	7.66731246088431	7.91856832410382	7.45644585833267	7.3887045313708	7.3029199408218	7.51234721581665	7.3119110466212	7.31975570278196	7.74725625324402	7.24705544117703	7.45118980091108	7.54874327430947	7.09124035109866	7.40375955937209	7.40358975983692	7.56830648036358	7.39871656556956	7.19049614744277	7.04517590888406	7.33057211843856
ABI3	7.15074925142263	7.36436626817874	7.46897433593929	7.70125477225405	7.36949108833338	7.4311745213767	8.20287007029291	7.26851453528443	7.14149999595573	7.12640168687579	7.06815564296883	7.1238710749067	7.38389726293852	7.51830429504768	6.9760678783644	7.22519485977095	7.32146277608487	7.34459100035487	7.19659923956747	7.6650738427703	7.72964122531582	7.41041799535784	7.32325296833981	7.09241131244378	6.3370896383463	6.82395696710912	7.30984718626748	7.23786584273768	8.39041224306763	7.7318741665875	7.10743930009144	6.6748893388775	7.39603160975815	7.61731104434573	7.13679811743159	7.37493589572896	7.72681892811332	7.09092606878246	7.04383405297963	7.55396907102197	7.35326276697667	7.32035750730725	7.35449138581114	7.47041085702478	7.34809713128672	7.55013158314397	7.9298913972592	7.79980361489338	7.20960142345466
ABI3BP	7.03736833416039	7.20844162006833	7.28570504640282	6.86002411473766	7.39564575052861	7.49418381743334	8.81607674252886	7.68098064046959	6.74711827153711	7.48211062019897	6.86568618080044	6.67870162479539	8.48197784425203	7.06695987187523	7.47700845801183	6.8231171359876	8.10165356391461	8.25328032889154	6.98446945751869	6.87465320585468	8.67393286364647	8.04833644857126	7.96161743642079	6.42298326925646	6.94861851978308	7.66798500306319	8.1695013496961	8.23618428067832	6.64954782499852	6.51262338792073	6.7093352277497	8.65058818744745	8.33278976957532	6.71247316021832	6.62979019415569	6.09185945776677	7.54664731819687	6.27717662093726	7.2452629012557	7.38505144414451	7.71907811924626	7.67955792378411	7.1561120878495	6.93804326417479	6.63283393306904	6.70796409023832	9.09332272808239	9.14074375287733	6.93236281354378
ABL1	7.6959982865912	7.51080566009013	7.87142395412791	8.13017479142824	7.614233322349	8.07939252858367	8.28545466700465	7.77487559986032	7.95629570380738	7.92601790143781	7.64602103733105	7.79168233570575	7.68724525914056	7.96837833624492	7.60697067522537	8.1711531771384	8.14970913343146	7.7882412920422	7.7654334946461	8.41923024511935	8.66793381218117	7.98117809545755	7.93298707570592	7.77391374632453	8.28827217544481	8.17427506206193	7.79291989489564	7.36855435142788	8.03249026834373	7.96299607282537	7.34009770043447	7.46060777587016	7.47091439744294	8.17062321932734	7.62149248338014	7.93475736167287	8.23129762928495	7.94971806154816	8.15051019189101	7.5057373113415	7.67576309075448	7.78620004409514	7.73633467623937	7.819723076913	8.06464246264451	8.00440322457751	7.78477281133694	7.76654832487244	8.07000174556841
ABL2	6.79693869586423	6.62100829299125	6.81096660975988	6.75271578714282	6.68492447046634	6.76869746851671	7.16653296318143	6.84247284186531	6.87420714786347	6.87030507081963	6.89714702045339	6.71799841340703	6.76456613825976	6.84997876469628	6.85709606153867	6.80404357453766	6.83892550943238	6.74039619548645	6.73268390234649	6.78624445734957	7.12753867379995	6.76963427200803	6.77168818828341	6.73873586009518	6.6701881555464	6.82708214800032	7.05337913445299	6.81264736440661	6.80316773182961	6.76940816874796	6.72752087588213	6.88560742042119	6.76394330263299	6.93431295763257	6.79075781692685	6.83640535299094	6.80476617624428	6.7562281045044	6.82869267200906	6.79570289803358	6.85146018249214	6.92776172088178	6.8137001764376	6.7623105884623	6.82306901837691	6.77698429749856	6.64463597294835	6.71664299799615	6.833812969151
ABLIM1	9.53327041782664	8.5376499771837	9.29333159633237	8.78110892105347	8.9753158697245	8.49557208708202	8.5483699640739	8.14676261629921	8.62414170872593	8.21313405782782	8.05347803559521	9.51208221039779	8.42981967567238	9.12949428588457	9.07165267070725	7.82109242191246	9.38813497532279	8.56143250767741	10.215604261873	9.53906208436424	8.73633769817768	8.31063178257134	8.01809740595365	8.97294479608991	8.10720366216228	8.08223146465912	7.94742747620962	8.59732737992312	8.6224070065075	8.34000714327686	8.28355851633859	8.07503867561308	8.79846321428173	9.04408025505524	8.9824271741574	9.77179312161486	9.24278819171532	7.93805465218541	8.74210583626413	9.85017260762031	7.43272957257184	8.8411095259408	7.40581017063636	7.37627334704541	8.22261918252206	8.77718422202904	8.87512655407016	7.68463327293726	8.8010717552032
ABLIM2	7.41141971737873	7.45030326512006	7.31731511218064	7.14597000999771	7.59650225036512	7.04346044227628	7.38805532729568	6.79262235024666	8.1275808342236	6.96279128099721	6.70550449442773	7.26771040398739	6.84257053285587	7.95055682005916	7.46796951404171	6.58100812294124	7.80577191248427	6.8385175178718	7.15266771732319	7.73378385533044	7.52895201776161	7.65974944113697	6.67004193131843	7.07805383819686	7.20493464224687	6.96337459903015	7.29651528896608	7.11833127714278	7.0950824133028	6.99245998005573	7.60017377188266	7.02494598029313	7.17283337194244	7.79313734571249	7.10453535848498	7.10973278927751	6.90746761172629	7.04416125917398	8.15296176270879	7.9089584053591	7.83813774175926	7.2671586258288	6.99443218326316	6.85332226890265	6.76533091679255	7.47183313854191	7.03691255635681	7.18227103384295	8.13388156594432
ABLIM3	8.57716645197091	8.98978233195592	9.9682411994423	9.76018602646679	8.36049934966081	9.09757620290182	8.73267893779609	8.0030075894081	7.7694158222277	8.6156203729564	7.63712464744124	8.84605904812845	9.02009960543892	8.78596001560396	8.70544720790108	8.01225904984082	8.94186121088917	7.51000904612056	8.02703128169595	10.0429795314934	8.01399148366118	8.27343520952124	10.46414616771	9.30762665444056	7.48718897617708	8.49160895364025	8.65025129934247	8.33657566361388	8.61944818496875	8.01892679893119	9.53434943331748	7.97973845539551	8.8504032153216	8.86187349004566	7.9162829304249	7.97439535141623	8.3531023586413	9.26207126874256	8.05117356523067	9.13894317830536	9.90605895978867	8.02321966849	7.44192888569421	7.80717785736319	8.70507607776074	8.44211008499116	9.380121326324	8.90314686906656	9.76758226426827
ABO	6.41918015448014	6.56606853416795	6.44867773812709	6.47180795364292	6.47204293358788	6.60870532012609	6.52291023636285	6.49459020196174	6.5080776998565	6.59300399764615	6.66835032980922	6.60425246314018	6.49504460178665	6.40282175793071	6.38550889214271	6.43170262280548	6.43247291866225	6.44640002509574	6.50475211234004	6.5268712521236	6.63624304736816	6.52761924082808	6.57352832810456	6.65190636114577	6.59155797514174	6.41895271200021	6.44479418408395	6.58915001507563	6.47427017266062	6.54086587062519	6.51700177835918	6.50860411094002	6.31424544613842	6.52043549577684	6.32496541197782	6.41028210438765	6.59526757436758	6.59432441944746	6.16020800681352	6.43130779492938	6.48676701959387	6.39751020572796	6.57879158431153	6.55881189200158	6.56367273368558	6.36487126040108	6.49002033353501	6.44262670286586	6.39372824606953
ABP1	6.66182702493032	6.72705001997301	6.73118765664904	6.65825730997791	6.65579522423227	6.62463277420267	6.73308373378675	6.90295971590587	6.77294676784937	6.86571869206127	6.6908008326806	6.67325082412938	7.05372461354705	6.74711827153711	6.7371295374797	7.00781098634109	6.68703035729889	6.59857646208334	6.62708130067808	6.75278939365581	6.69824550123241	6.86960610127121	7.85328613777258	6.89153848238411	7.16572238884368	7.02104344785861	7.08449347604738	6.99258351820621	7.03093060229989	7.05372461354705	7.08630502424536	7.09814409833228	6.90365055164054	6.82284698480141	6.98283573151595	6.92935803310574	7.02225326711807	6.98657149915322	7.25894220635767	9.07371447842554	6.99852722763596	6.95700080328839	6.97050045209271	6.88922128760821	6.87733185632483	6.96961157061574	7.33148526406757	6.90451595302807	6.97389487629223
ABR	8.04844974068543	7.295615457022	7.27056101146085	7.71693247364807	7.28285528683913	7.22231451126816	8.62824302394238	7.06422347497143	6.89350806963317	6.81876521171182	6.84797860649651	8.06203303602822	7.37459519988197	7.25302314272486	7.01142394258131	6.83719168052064	7.07146467339746	7.11381434811335	7.112641841716	7.15676608084721	8.67822289791386	7.06441837707331	7.12990826583965	7.49407982943101	6.81615484787404	7.05834932050878	7.36347305831213	7.33523125808726	8.12096675609187	7.50785194945991	7.07408163081284	7.05967290336867	7.64269346914483	7.4924605505004	7.3242983475096	7.37642551874957	7.48575734556831	7.15112537334556	7.51270125297909	7.43169168210478	7.2423884859431	7.32274000725585	6.79487688933645	7.25618580696623	6.64538545196095	7.43432518079984	7.81225582182915	7.83434805878239	7.23330870586193
ABRA	6.53079012175655	6.39594203057783	6.47164164142988	6.5229891784655	6.50615559624256	6.43323576058444	6.57627795833441	6.38753545519807	6.55489440877369	6.53284180699713	6.46631725721068	6.53675074945268	6.35721893856256	6.47192342019447	6.4055309766085	6.49474049358586	6.42777418286024	6.33516774620954	6.57590559986856	6.56845770411363	6.46323318854407	6.45908296631036	6.53083763302635	6.41319809204044	6.56982904547165	6.42695865108943	6.39534633591833	6.39560089737519	6.56233619688244	6.39058612471887	6.5248358833659	6.74577076570319	6.48264279585718	6.3893464858361	6.50097442388415	6.5578104327359	6.51361703073063	6.38504865465515	6.36956761770125	6.5028845653385	6.43024812205354	6.60386202581267	6.47332750648575	6.49702948779726	6.30513336415762	6.41001873346381	6.62383186355525	6.5611867927571	6.50368507352234
ABT1	7.51860445578491	7.66711225972161	7.40319146957626	7.50941446634842	7.6463131520142	7.92497551321736	7.49888841512735	7.79043939194467	7.61897184149308	7.54397703072859	7.62441242247054	7.51951494680159	7.34243095888057	7.93603778513731	7.5329855202391	7.03467090711037	7.35057785259495	7.38474893453492	7.24987377586617	7.40672851277162	7.84672922885864	7.46870798354516	7.18009961803935	7.10006155798134	7.51509996611522	7.30686850450433	7.74890273333502	7.68796590447019	7.4036746596045	7.62269684279137	7.25111632690957	7.45996638436388	7.21996821958798	7.59029997716852	7.43899704940179	7.64537755879393	7.66229133285332	7.80790491736704	7.80226509443006	7.37444593629894	7.44844511172133	7.51323963249305	7.38294240388162	7.1439423128102	7.54893406124678	7.37388242380444	7.7039091498506	7.42744458149225	7.29185020260503
ABTB1	7.93657062176282	8.53200477765674	8.03079591986651	7.99131893064572	8.85541870466154	7.9176939029895	8.18791851882129	8.41375464793689	7.93556250794179	8.01835814910892	8.31942309457403	8.08530848899517	7.7461169679386	8.64875488689409	7.76144001597323	7.72964122531582	8.07665628612714	7.29004848024029	8.21103265791187	8.22978349080838	8.01725661645133	8.18822906297639	8.80263790091204	7.75213932625065	7.96135624261193	8.13017479142824	8.56867735255173	7.63466403140575	8.14369851353513	7.67110559159607	8.19274412406499	8.46463013964421	7.9624252277207	8.15506023818976	8.39884435738737	7.74516409026972	7.25345304286638	7.57023922684233	8.45793838135596	8.13533850085153	7.64970463691295	8.38059929988368	7.45764468238114	7.82507394922388	7.4082382458971	7.90940830814086	7.94560616514683	8.43929656555627	8.1219386341821
ABTB2	7.34716733297332	7.94769704505945	7.91603474029904	7.81420906423895	7.76227493026262	7.48470925885558	6.7315567344566	7.37212668991518	7.89970173195755	8.05678398371416	7.91868635248214	7.42646133855759	8.03118390610079	7.54051581033016	8.07722325322118	6.91501343443283	7.18337817496958	6.57777204699807	7.85711189448504	7.99410752245978	6.81333307845533	7.78514714869635	7.62336303406441	7.69539003188826	7.23381355337957	7.54931752319635	8.09000049133414	7.1399013865813	7.34830434472881	7.39005453537926	7.57769989715796	8.22261918252206	7.18772246707587	7.33006352538373	8.03105645169049	8.04366150338697	7.2284288113471	7.24468853105619	8.35764066663897	7.36540445887769	7.05214696143252	7.8265290626319	7.4110911697897	6.94215002258985	7.35043309560256	7.66068503395871	7.74760029275619	7.94047047072356	7.58053341408927
ACAA1	10.3364909418196	12.766994812292	11.1736947490065	11.2521145473993	11.8997625861582	12.2740995584852	9.97554351521927	10.1579439527671	11.0517139214463	11.901435247595	10.3670726497699	10.1334020850911	12.1045954183204	10.2540649840633	10.5534948141583	10.3341118927235	10.5963054251669	11.6566172244208	11.5991515267025	10.2215012661563	9.62738642133449	10.3449580173569	12.1692955211502	11.6723829209342	10.7503193848995	9.74734665062144	11.5865879269484	11.9886898860676	9.56254180940664	9.78855884474911	9.65971473261465	12.3737904805686	10.9493694080919	11.1360605309371	11.9444942175141	12.0876569186146	10.909066492181	9.67701698081632	11.3223747138344	10.9513032494255	9.55048611530877	12.1846397416112	10.0905690501214	10.0152871838573	10.3050652261262	11.3199658546707	11.8663219554364	12.2524641304215	11.0065865366509
ACAA2	12.0140543929505	12.4648947095867	12.1554120390694	11.3823172425554	12.4919833746114	7.54439026927134	10.1128422467692	11.9922137067566	10.5835121570234	12.9393501356314	12.5052693747252	11.9518317841341	12.2502280126873	9.01541480696969	9.07976453162607	12.6073079703429	10.1465922726248	10.4907913498118	11.3676989601256	9.9233196308189	10.0550335197168	9.14813092469375	12.5296276678981	10.1195127793107	10.7650544374555	11.5629098621271	11.0128657812159	12.1633029367056	10.4485719938361	11.2946051924825	11.6723829209342	11.734400183925	12.3737904805686	10.9895405957407	12.3976651483131	11.0128657812159	10.0794062198947	10.2955424980942	9.89798769106926	10.1943511754784	10.1901948060995	12.0216935286234	11.6966613289585	11.4735284699325	11.9518317841341	11.2806928012764	12.849723345523	12.9171422648488	11.1360605309371
ACACA	8.72584235620866	8.76444076378502	8.47954970822431	9.95224718787659	8.91301568231163	8.50032767585988	8.78943276366537	8.62033601097366	9.28210521470983	9.83397835501426	8.71501712664279	8.79198364831534	9.26648822612677	9.34884639844736	9.17228693355641	9.62576501734822	8.41169921959331	9.68512415109745	9.19288961451716	8.51804115932656	8.59238751165057	9.20244092286483	7.98117809545755	8.414759753847	10.3423493111125	8.79470622539738	8.68195609022057	9.08428800962069	9.10640509771084	9.11545120041856	8.9824271741574	8.92525721253415	8.34032463013059	10.1195127793107	8.75949659945545	8.57410500260036	9.395132766389	9.68561983135489	9.02637349304214	9.5970428181567	9.81704761821073	7.92300889188092	9.71037095791076	9.16275266477723	8.75795406963579	9.57198092469227	8.17605264826574	8.32034890688344	9.15517608365136
ACACB	11.595112852742	10.0362967990883	10.8663441243598	11.1633499534783	9.3382064071006	9.8435442892435	9.3160988726182	11.3597697569584	9.94524753820144	11.0219460627338	11.5412073686092	11.7636712405613	11.2742557753936	10.2360025090291	9.46635957371145	11.0320645428523	10.4300516765806	10.3074633172605	11.1667300867109	11.6598372467917	9.12910963111463	9.85793792572226	11.9688934886304	10.5118210037298	10.9101400283227	11.8428588470009	9.35040606087325	11.8359040465172	10.6033280433999	11.109936107662	8.93707829145835	11.1371670197678	10.8082397226003	9.58034456971952	9.88829893781568	9.83632616591461	10.1599674223448	10.3009079893503	9.66803115614731	9.90724698465875	9.86528306517723	9.41007286751537	11.0634281633138	11.088741045335	10.5858874666139	10.0693543538699	10.8520589749557	11.6983257378741	9.66567998995752
ACAD10	8.28797521123771	8.93990143637982	8.50682028722152	8.92284649831695	8.8010717552032	8.53063228783267	8.36888922927782	8.34032463013059	8.8245041069608	9.10054372830362	8.40145777653478	8.38262918504241	9.36549690806927	8.99737112210012	8.75343602213726	8.37993540952015	9.19803323600248	9.63456974167688	8.87935712816454	9.07938701129823	8.44854666162052	9.28902779165218	9.44278874031945	8.76752404807033	8.24201107242066	8.82152158058727	8.67305015388928	8.87635257344398	8.50934313046835	8.51565501737245	9.34521952122914	9.40859278153096	8.71246722122058	8.97415488977739	8.1526473756936	8.91512251441987	8.6672087036878	8.18916430674902	9.05651856941969	8.63622857742627	7.68796590447019	8.80967106029499	8.33967616242077	8.663650695823	8.47028282073531	8.99432547897313	8.89440462213773	9.08808044223592	8.88510528760709
ACAD11	10.2955424980942	11.5689060433501	9.77916176891082	10.5101004217894	10.8041355028017	10.3050652261262	9.61258221223208	10.1113374286935	10.632970044995	11.1086772144738	10.6384126119683	9.88953459079272	11.7218782336263	10.6919727524087	10.4964874776438	10.6121955334	10.4947744291716	10.0200438737015	11.7995086210445	10.0268204560613	9.4125096062108	9.24833668353679	11.8078814823918	9.82800255402528	11.6951989808829	10.3296062524537	9.40644854968543	10.3057416991029	9.59163839885176	9.98132439882304	9.41844495177192	11.481368372953	10.7277858699705	9.35350803876601	11.2595032136978	10.4509673660274	9.97649669518475	9.03153112051102	9.44664826169602	9.88258298308714	8.41923024511935	11.5007909814707	9.40644854968543	9.50856350663576	10.1221726901187	10.7389291159997	11.1691571999783	10.9234012483946	10.3334734901533
ACAD8	8.37274710130055	8.30000230282314	8.52462255423866	8.43424737488479	8.28672396989871	8.31184480478847	7.84924549335276	7.80564517384706	8.52317475834176	9.19677934449666	7.87912869540057	8.12218094538547	8.43963946652618	7.98596736229686	8.55150142967572	8.1968481480453	8.31419481842217	8.2049699356326	8.37978398875688	8.27316315374197	7.83122487745287	8.47692127914117	8.49727145025896	8.67159034528575	7.90348982000812	8.42707969895521	8.49934379390267	8.47882320366257	7.55247534492153	8.39625500259999	7.87283873717294	8.75834701416783	8.70282948809423	7.59385714359162	8.47882320366257	7.93858715111296	8.21553385652325	8.25206875355964	7.93095846405033	7.69304518775165	7.9243442551012	8.4859656248317	8.29506372488124	8.33247444892833	7.80105537394796	8.06986217691433	8.13676449807757	8.16717098272777	8.30257583749144
ACAD9	10.3811018579639	10.4435518761056	9.54234151556318	9.90851617246737	9.83216385689731	10.292684113027	9.10218238699188	9.57713624656878	9.27436141795272	9.88497466969623	9.80081325676852	10.0297915299686	9.07117091470568	9.61530524794598	9.58513737284209	9.97191389614114	9.43386029749814	9.1308107900884	9.27972609397554	9.31893583311145	8.98197569901201	9.13668244284063	9.11256420298634	9.33720437523259	10.3303664240658	9.79195885704425	9.85265671635075	9.90419739857882	9.40807744676219	9.71167417545032	9.63798822875556	9.57616944060571	9.59050039041279	9.80574345195553	9.57044172558991	9.84402967328195	10.3081137801591	9.37583950137129	9.99058512756115	10.7361217277277	8.88716977629254	9.69106051326437	9.87504312256841	10.2717872007052	8.76488526010612	9.73002524053242	9.53593717074154	9.58941111414818	9.63142763941585
ACADL	7.49683452336602	8.3450677667377	6.43636880279146	8.20229588640694	9.58771689189877	6.78987013318779	7.30670177206077	8.21553385652325	8.0978306488103	7.33826977202886	9.36310125817235	7.26056985624967	8.38488735650792	7.87220013595437	8.31128825362586	9.1183879760273	8.33870847864126	6.8231171359876	9.05474678497566	6.63031257800676	6.81074854194895	7.52411323894509	8.43528502111966	8.80034901642822	8.13965372255838	7.73797435961909	7.40445174275588	8.83173091613712	7.54931752319635	7.46761735744245	7.88899121857173	8.30292700357145	7.47237128034789	7.15657575519186	7.98090404877483	7.8970842947506	7.39237270382542	6.42096416813042	6.26655834930614	6.80854891710279	7.23489264442858	9.12056652937498	6.56515356705791	6.49233211141194	6.83659115658616	7.60823240589497	8.46530035108261	8.55081626881773	7.26914312135606
ACADM	11.7682996731227	12.3356492735173	11.0517139214463	11.0374110204586	11.3326133553983	10.7190553111293	10.1278544676927	11.4313325569546	11.1702452983233	11.0763562588832	11.839259669424	11.5673793092444	12.2125298577308	11.2280337821392	10.9461767540042	11.5673793092444	11.386355285571	11.4134245662022	12.1772562659206	11.3235990085184	10.0253098760369	11.3085957753007	12.2308639199773	11.2192924020406	11.3597697569584	11.3441877045202	10.4283973251958	11.9187170864263	9.53959688901285	11.5151494353298	11.1086772144738	12.0397030266226	11.8030926717276	10.7837231133858	11.8225954875962	11.2633359322946	11.1612165720935	11.9500211537343	9.37447007491411	10.926396410648	11.6122663610796	11.4425342503765	11.9624857097965	11.844667227318	11.4582759208144	11.1901729530781	11.8492036623051	12.0286490693157	10.8723087473649
ACADS	8.86688712167222	9.24739620273599	8.67046858013271	8.81918370611215	8.27602502449327	8.76948543516449	8.06514643183274	8.44974245186723	9.01280296883983	8.7564143068571	8.06477670429441	8.79086589227158	9.57770015871976	9.48474415119137	8.22174503209847	9.40529211637524	8.89733328809482	7.96350936324659	9.03494689680153	8.57960070834434	7.90552645764879	8.22549138725523	10.6321585543639	9.47045861709915	8.56070354433602	7.66010436470823	9.80144610094718	9.53641635367124	7.92276526911122	8.9438720681608	7.56282845443859	9.74406027372679	9.01238144957026	8.57262429439226	8.29393437507771	8.29533047768447	8.9753158697245	8.23707018411778	10.015980030794	8.45653017074264	8.03249026834373	8.91301568231163	8.8395545053365	8.43761137645269	8.99630890604112	8.13564018302474	9.63691162267266	10.3678403690388	9.20151139106361
ACADSB	10.1709174689076	8.37443461971673	7.60938766079978	8.10276787793922	8.32871306227933	7.9949014494574	7.3795125104296	9.17734648513086	8.59626836473741	7.95321042360323	9.0055032507879	9.59383678674236	8.54871137819031	8.8341319244594	7.83341341246769	7.68982050942668	8.92284649831695	9.92594224659956	8.62894500035597	7.73461877839993	7.35162087245578	8.20741196348654	9.24986972252887	8.83235171819323	8.508854940394	7.30285200373385	8.4873613216731	9.66296202077035	7.86525099087446	8.99861097933606	8.79278741153101	8.46918538829056	8.52696626155809	7.32364666349287	8.26462032897537	7.13039705899678	8.67856738116013	8.12463473686836	8.38488735650792	8.40631153125767	5.5211927715014	8.19796099111013	8.50410358178471	8.51948629164453	8.76407779752764	8.41206497296437	8.97872242383188	9.6554436153929	8.04774194725468
ACADVL	11.1544173817813	11.1428875030777	12.1670689701548	11.4025656681275	10.6670679969199	10.9152654798749	11.039553137026	10.8283239822058	11.247262912834	11.3958189984822	10.8682404710112	11.0591156529186	11.5895953943702	10.9895405957407	11.5271994285564	10.6168652632682	11.9832386748866	10.4732580613243	10.7799106629233	12.3995620404074	10.7465319057922	12.2653927746855	11.9653900965939	10.3219031658714	10.745567736827	11.577688900986	12.0340295633207	10.4898968171586	10.5093042693889	11.178037821495	10.6974781581872	10.8144874909849	10.8702613849694	10.9503273684166	10.0712865584175	10.7697266575774	11.4355675955143	11.4355675955143	12.1006313651374	10.8784511675366	10.1221726901187	11.8850354209835	10.6356422511898	10.4823207927335	10.7532175282118	10.4657458455307	10.9655701694015	11.2106482871405	12.0932610484989
ACAN	6.48707366322285	6.53044246847801	6.45277832187079	6.3398781882055	6.40144244440053	6.46859079118209	6.43530029409674	6.51295660754411	6.35326857598301	6.23915956297738	6.298985202889	6.50375997374261	6.3734031308547	6.39162356838552	6.52376006632627	6.34302863986817	6.40129416925384	6.38375604382953	6.41884335885812	6.35060516992341	6.50965214961337	6.33011345108638	6.28013035105105	6.37487098064622	6.35754702341978	6.18268453519831	6.53354263799303	6.18964035395332	6.4907739701602	6.32727553697632	6.44249237901121	6.42241028165002	6.33011345108638	6.45077158738274	6.43683808376375	6.42180251390674	6.32084993788964	6.51078765515555	6.36508185322848	6.41849001674578	6.57919776869168	6.42520362767916	6.40275595185883	6.39543187286664	6.36811383431206	6.36353226650949	6.35754702341978	6.39576022398909	6.49922648878963
ACAP1	6.42937790994064	7.0720426847666	6.75602443939484	7.10333551964844	6.71490121833054	7.25229038821237	7.6928450859316	6.79934439455803	6.54346158641174	7.0866784595833	6.78525451316963	6.43282115495796	7.19511144818061	7.83221401538179	6.5849943041734	6.74480007776669	7.22622609737733	7.31438586880191	6.66057284170871	6.83639244932582	7.95213736315053	7.36823507551404	7.05351866388529	6.76250756595212	6.70618390866648	6.92391142343889	7.32086376572982	6.891023521307	8.25417485758983	7.08938430071386	6.95074132385645	6.56843387504349	7.17245654172564	6.84247284186531	6.80093619000695	7.28923056394442	7.19687805218589	6.81409421775083	7.05034365236249	6.82065475066564	6.77320773245487	6.98200861670484	6.24901007979742	6.55081292519293	6.33362378346574	7.1158155913918	6.658345322256	6.93126482153592	7.44859371253338
ACAP2	7.98509073562384	8.00982955530131	7.45425584310132	7.88738278955597	8.02597648113851	8.04019837631839	7.6065230512867	7.22538711485316	7.55407572127017	7.49313763506993	7.22394381038416	7.67467784180283	7.36650822618727	7.45241851155186	7.67680413513674	7.09252908897409	7.13932096086616	7.09485481909543	7.5576957518418	6.83501277470818	7.24750291904866	7.13240517291328	6.87880605583944	7.68982050942668	7.50058707185178	7.10904284298154	7.14920325692929	7.50592127872462	7.3897498774888	7.62799900582289	7.81244258083742	7.57289779551832	7.41628233612062	7.58093461298678	7.99358818311656	7.60250301650221	7.4394719915344	8.57814777515432	7.03546547241786	7.47700845801183	7.46577628933022	7.59790000416412	7.77837648321995	7.97110464396921	7.10224407078533	7.20838749034523	7.18941864101508	7.00093610846957	6.95645015110408
ACAP3	6.47872061890434	6.6447533830349	6.46017421624086	6.57819990983646	6.43776790560504	6.51289760761096	6.43530029409674	6.58017148298844	6.67465671038276	6.42082631091652	6.32575584601511	6.39114421613122	6.63706752759689	6.83489019051179	6.42258637301027	6.78791976982078	6.44099504497867	6.42345235271196	6.57869224115632	6.34277901162343	6.46851813968902	6.64430988406684	6.54470897797062	6.52599932753264	6.68676741471252	6.53541165612493	6.45084889400684	6.47024317881935	6.55741585285723	6.54156732807222	6.67035439922878	6.20897475999314	6.40050882649241	6.54380373567005	6.4317590063629	6.85016754654307	6.613282123593	6.37529747800523	6.7632242813418	6.84409647689063	6.37615843353305	6.58018724743697	6.37008014682886	6.39305255755993	6.64071047333184	6.66032748913279	6.38277745675982	6.47646294317575	6.48071298309983
ACAT1	12.4317179534176	12.4624079009112	13.9444186402056	13.0004928440315	12.5106296017514	10.8794015456128	12.4317179534176	12.3715000158154	12.849723345523	13.4691712278781	12.3423293577784	12.3976651483131	13.5461387209049	11.9425347345684	13.5047235608461	12.2502280126873	12.8728441939628	11.6038460054265	13.233249060086	12.1278618689967	11.4229834156951	14.2574685516374	13.8359884526211	13.2923850924567	12.3902087501761	12.8640345231422	12.7935669756554	8.10191387400711	12.1865333878319	13.6686963711031	12.2785662253544	13.8529929116028	13.3009557967255	12.2087161951555	13.1366579357125	12.0725138653296	11.9573857286634	12.0397030266226	12.2568689706581	12.4131423541508	12.3292547061169	13.0844156203472	13.1109700783612	13.5549936640941	12.7069992806262	12.3557909494771	13.7664021898009	13.8218212179337	12.5475622566575
ACAT2	9.31330141802722	9.66077331594376	8.74884399384802	10.9471458081128	9.50085090134528	8.84338536054054	8.72891714264018	10.7389291159997	8.37134480452706	11.2394261874948	10.9533821198213	8.12581787150177	10.1312104419404	9.64504338701424	8.98929347022898	9.76373529587945	7.62418293717813	10.9698328117352	10.1608118230721	6.29097178837892	7.43220860239409	9.26207126874256	9.04360797993645	9.93615987471894	12.0876569186146	10.2230028661241	9.82800255402528	11.5203713043835	9.57663716974408	10.2679927618506	9.13258728630443	10.5191924812636	9.92528840665873	10.0114038279403	10.7542177275667	9.44091032471876	10.6752693384951	10.3416537871496	9.87318826605863	10.3914371884939	10.1214917004935	9.04674138373602	11.2497170606289	9.56396233307108	8.45720305278737	9.21242500108161	10.0820573796504	9.17017122300641	8.72267229084309
ACBD3	9.35040606087325	9.50344946349286	9.8519608581715	10.0279835233356	10.3438250893388	10.5026347351459	10.3357438432166	10.3050652261262	10.6527014907818	9.42945506040563	10.3891075326885	9.59481613972655	9.62969611954934	10.8470395921945	10.5652894092517	9.90478024834992	10.3416537871496	10.1958204606898	9.9627103261375	10.2039584071114	10.2695960144321	10.9565802628952	9.26968095776759	10.2583968366028	10.4234123357953	10.7949871535116	10.1175959232405	10.0213939361631	10.912230694133	9.99699607939798	10.3515396358504	9.46481277504042	9.75498409063043	10.0133447145089	10.1286165574451	10.8110949954551	9.95681068916781	11.2419283984243	10.4535547566141	10.1181872226611	10.8784511675366	9.98530476159864	10.4842043619886	10.3523631010187	10.9070507392245	9.73848412304122	9.79027605064595	9.16228522378286	10.3163695240153
ACBD4	7.92639046019888	8.18559910824385	7.56923925145146	7.92300889188092	7.59598650027403	7.35910246825567	7.38294240388162	8.04289283130415	7.99728064879007	8.67534811073463	8.01627653436185	8.27043347710347	7.93881873726999	7.84924549335276	7.56830648036358	8.54871137819031	8.07884849914321	7.66115077559195	8.00258577246965	7.9624252277207	7.47072766126561	8.11689278716606	8.72623964584637	7.7362404432114	8.01112544376234	7.94872097802091	7.397252287941	8.25328032889154	7.39364670520262	7.75420620082784	8.20021576598457	7.90940830814086	8.10137879087965	7.46361284576508	7.5987351463755	7.81754066417034	7.5640682958176	7.27656686115783	8.46463013964421	7.2431229199195	7.11159881234602	8.00070299864461	7.56008741392528	7.99539127170398	7.92253023281582	7.97934559440892	7.83486773031221	8.00930026388973	8.34785420251024
ACBD5	7.22890248743335	7.32232941423015	6.96627352139862	7.08605513330386	7.00418927300666	6.97996195740849	6.75542077263972	6.80230291852291	7.33624482225916	7.30977483567056	6.95390054057017	7.09268739946258	7.05101370485622	6.9673450964888	7.1899423626524	6.93400574474369	6.94872794332748	6.80993995600355	7.32990763889082	6.74891536163384	6.63052396184867	6.99965703127548	6.84452513179381	6.9188615572142	7.08500167881413	6.92451600221829	7.13837805155271	6.97476118188256	6.92618124339889	6.94993846720059	7.24213184773474	7.42744458149225	7.17149307617706	7.28406054900229	7.64314386664515	6.95822102964623	6.94174489737717	7.3343798609632	6.98077846871888	7.26158751126629	7.09124035109866	7.05325196813525	7.0627774949637	7.16171041541065	7.04779652688021	7.00869940368348	7.04086503564323	7.24450348836665	6.92349087941184
ACBD6	8.90765315726397	8.15833421797924	7.85051153246479	8.24442756380527	8.87417509166306	8.19737855003952	8.27463072790776	9.11079126381018	8.54061225083792	8.30885406614178	9.17643726112729	8.95910675077505	7.58684350918149	9.07845240068525	8.83566607865209	8.70576580583366	9.06253950976822	7.7499990205847	8.26605560886316	7.91488922424137	8.9231980898248	8.61819215782805	7.94729597771128	8.81204301624021	8.8177089746329	9.16445632793076	8.45931377310423	8.41801666172519	9.10862454975689	8.62564565902356	8.22978349080838	8.65525232813581	8.50579196516501	8.51011439010301	8.83683053264701	8.15574205785083	8.51157586319708	8.31360129607763	9.47360464121225	7.63511097045601	8.51063951218358	8.33278976957532	8.61637846221616	8.33641713493265	8.81878571622511	7.72170662744356	8.58723272725919	8.09000049133414	7.98225638588922
ACBD7	6.74995605194757	6.64118940201475	6.77329679089039	6.5529808878157	6.67866237315149	6.80400831528869	6.89183907855695	6.98172089516823	6.75767356713737	7.14661377214786	7.39085024427761	6.76384750131802	6.66498819789934	6.9880242617644	6.53853859792546	6.62845528057929	6.6786319617593	7.12467273459325	6.7706462980198	6.71072639071196	7.04293974585375	6.6068192673876	6.46196394631638	7.15221969240293	6.99791965193218	6.66591704000057	6.84663775279271	6.51605960746324	6.73819172628972	6.88220279383166	7.01303968494443	6.69339532271329	7.17128110056068	6.72167410972596	7.01142394258131	6.9609871969022	6.90581002521489	6.60487929594312	6.80312585261999	6.51259948728128	6.6931813641216	6.81679115859483	6.94564078736741	6.84631113028526	6.54737098268117	6.66165269661956	6.60069393116215	6.58830262067983	6.69426103106916
ACCN1	6.56683244305839	6.72829223691745	6.54825532929256	6.4638884791571	6.52720111913375	6.6806235399327	6.55986696988809	6.73084478258618	6.66116378935234	6.53947529959669	6.65127171484095	6.54877215779969	6.57716855929804	6.58388431393603	6.65665413477883	6.62980233109284	6.60555317405631	6.52665026343691	6.55317941904157	6.67273522822531	6.49145904394486	6.6253484493852	6.65078883489539	6.5580394515966	6.72826622007193	6.67510164446246	6.60166966835373	6.53629766531417	6.53431307270512	6.63152102624812	6.46596775716545	6.63167953168926	6.7086362310046	6.59728136643575	6.54051941592972	6.50198066330394	6.50341060215074	6.61466075389696	6.61733111816341	6.4717488649221	6.45865497374523	6.64060674349089	6.565334385634	6.6498321077348	6.61166211582419	6.68006452395526	6.46866507515391	6.67431341568917	6.65132332224478
ACCN2	6.89163093808802	6.64582712171781	6.66612741852554	6.4504046600661	7.45611517639777	6.75561800973532	7.21986942085984	6.63902964610213	7.77176333928843	6.91822805841393	6.72967742368713	6.82815918059689	6.68579113610946	7.4986819278969	6.99786657740021	6.48022978466672	6.73016200409305	7.2435399648259	7.33264211033562	6.53248694609485	7.06600674857931	6.37615843353305	6.3816287791565	6.77722003629359	6.84764071663573	6.67419823713272	6.38598335145557	6.37892297861732	6.74792240524672	6.49998931850111	7.24226522891911	6.48508789169794	6.86243186882427	7.30338634600725	6.93166892192766	7.37828267779856	6.6955579439453	6.46278355306194	6.55869589465229	6.61532776205235	6.68343615157946	7.0128491241774	6.92280029455595	6.52063846531996	6.51050989273002	6.92172903022966	6.61704045172136	6.53405648244944	7.19177875580491
ACCN3	6.88354169883039	6.76533091679255	6.59391150701321	6.88116527947458	6.6341521378562	6.82633991474218	6.7716021555413	6.84735842610637	7.00273381226057	6.79758754477921	6.86392427516137	6.80259789084378	6.72436505666264	6.85539863087036	6.86124229854744	6.84175158038602	6.76031233555611	6.81997532053896	6.81788888128987	6.82045547359523	6.93760078609001	6.89793824944539	6.95802092232973	7.04786737416148	6.69770588360091	6.81393078762592	6.67063514605322	6.89838037746122	6.72352107742888	6.75791650097809	6.82045547359523	6.80007379094621	6.71497001152488	6.69077481749469	6.69162488782777	6.63673785853149	6.92994482193755	6.86172757976804	6.85150610394734	6.69419414940851	6.47113568624197	6.73679137360366	6.75337469315071	6.80343813469573	7.34403204675255	6.78438746341165	6.7944527252451	6.74385319730991	6.86397744816212
ACCN4	6.71416328869073	6.66751985021502	6.68600350840242	6.7632242813418	6.4977464354895	6.71257924715474	6.75152017411209	6.76025673324532	6.67126902952875	6.77242726376148	6.61748444664284	6.6949495113331	6.70123043277271	6.75655193997991	6.7040421869405	6.69687409913238	6.64043372945605	6.69086551471592	6.8435947878254	6.62683602070713	6.67542902747352	6.59116932133008	6.65226915442542	6.74101976319221	6.63919458954148	6.76056989295199	6.69467852211686	6.67225659298903	6.70894369692466	6.68226188677834	6.60324130971489	6.5570462151461	6.60563124133649	6.66132147362705	6.69089075516722	6.65349656994437	6.6801790167397	6.70491573314267	6.69648845061068	6.61409027867674	6.74431977822608	6.70580812427649	6.60619577238806	6.71457558105798	6.71295597902236	6.6562649767258	6.86878797940614	6.74259704689104	6.77398960340281
ACCN5	6.84158269003728	6.74902799862773	6.75732391230541	6.66233305797803	6.51309844395749	6.69219071929792	6.73999568585552	6.70870554585554	6.637480657636	6.85053985366597	6.77349877850826	6.82941952250866	6.71224245124594	6.67447839102882	6.51262338792073	6.67182436193722	6.67475063913719	6.75474304936829	6.58678765378681	6.59426527904347	6.5155505935039	6.88232748356347	6.73991291329236	6.84980810982878	6.61722028037411	6.56192144800116	6.73052413722834	6.70987621630475	6.81033625722982	6.95242957886517	6.65369031103228	6.67765511461664	6.55183800591078	6.5277163216356	6.81977405871555	6.73357342960983	6.56896873797663	6.69890245085974	6.74750379123665	6.77197228266247	6.86432109156059	6.78067772856837	6.82943374520063	6.79804046027616	6.69251036838743	6.75936845577014	6.87234027844027	6.83543930804802	6.60427854450639
ACCS	8.55757696951094	9.06778197216716	8.62676823969366	9.57420365595747	9.36984582601688	9.0307313159418	8.70248274702572	9.69106051326437	8.72777455849746	9.06039853275044	9.39141882730409	8.64875488689409	9.43036943388401	9.0926858337655	9.18077025292554	8.94636355551211	10.6474409710772	8.97395011278435	9.09399081684962	8.95015237281886	8.62598138416572	9.40644854968543	9.54015511759711	9.2002230280641	9.09661421381647	9.22593525864975	8.55681693035397	7.88135949727996	8.20591875530983	8.3349138056023	8.35245739687509	7.88320998368739	9.2739724741839	8.08336280763319	8.37603782806702	8.60065087234637	9.09013799725646	7.95278916082278	9.62627963649374	8.7889553443544	8.45024893230655	9.08550725444313	8.97092278918077	9.31565921199771	7.86381353797517	8.53904092670309	8.19202862586899	9.10347532638924	8.9790805536737
ACCSL	6.61059506505863	6.62368964033732	6.54598902901517	6.50124129978956	6.55270738742272	6.67678923923599	6.54051941592972	6.53364569081247	6.65135339878201	6.73193062350488	6.64881883171257	6.73026922817861	6.61942992132144	6.68120252075987	6.660872398858	6.62340168061918	6.55621161772809	6.50051942633196	6.65153872831181	6.63043036127754	6.66911205114508	6.59654643307811	6.71336446426137	6.57694437660938	6.46543241374738	6.52974730339392	6.51762630852365	6.70098590188803	6.64601832149848	6.65007003735087	6.56222949465088	6.62561670471604	6.55975640662556	6.66566307377376	6.59838857423204	6.65571200505387	6.60944309859154	6.6669329487074	6.59532064024815	6.66884979337686	6.53186109150837	6.40329307562128	6.63729906012821	6.41708128009358	6.59758766312082	6.53664114058539	6.54728478211381	6.50018373839964	6.60663128361208
ACD	7.64950303231865	7.40059198138999	7.76895448074253	7.85711189448504	8.04874913200701	8.31658680717798	8.13329512719792	7.64894396871044	7.78069750548439	7.98117809545755	7.71270990757126	7.48793175652629	7.63444976393023	8.07435598923362	7.26571738889586	8.48393342335766	7.87887675059707	7.89945369196995	7.79196213831619	7.67532529845778	8.63664022565058	7.76919051891583	7.67110559159607	7.90198725964181	8.43528502111966	7.82555084581005	7.96997028305594	7.92152982456311	7.86958827174754	7.4435857613436	7.8757143767054	7.45872229879799	7.3501279760739	7.5158321978381	7.97596905979044	8.12245042324223	7.80058704501792	7.55843357164176	7.75141994251161	8.02015114556638	7.31817097278227	8.38162499130732	7.72001755726451	7.75877199341806	7.16434377059417	8.15773516720982	7.7992747784616	7.2807687293401	7.22757151674785
ACE	6.73826858859314	6.61676126188773	6.63885725331459	6.57740738827452	6.65585939154341	6.69757101066549	6.67850518910202	6.64354435537995	6.61858229144666	6.58342046407704	6.7090465342286	6.59118493221671	6.60867538433773	6.70164002421222	6.71096595275267	6.5952067070003	6.55404763139341	6.67445285815073	6.68827120106735	6.77329679089039	6.60191654135723	6.77900461190246	6.61506698982402	6.73461288103014	6.64250193281064	6.7040421869405	6.66881528884045	6.60832047189097	6.69378827568445	6.68301783112911	6.74967530715777	6.7647935339058	6.54508464846873	6.66992052537595	6.66470901002107	6.67919199577622	6.62381786388613	6.6398740139801	6.841167541021	6.51441027110486	6.67414006784993	6.54711306196688	6.586213528286	6.718774862114	6.78379012517934	6.57664519239559	6.71582216043147	6.68129192565561	6.63217939230557
ACE2	6.35963556768904	6.45580956306077	6.62991517584027	6.96915701403602	6.58489478641736	6.49495444370123	6.5534395677889	6.66581564823039	10.1334020850911	6.55759571289589	6.74728396204827	6.55707103561236	8.23073058916453	9.2972293275709	7.00841073089999	7.64127193383565	8.76886606647034	8.22388093281774	11.2419283984243	6.56982904547165	6.75595957403711	6.44103829468063	7.67089025140869	9.18799169275688	6.56730906246963	8.03738791459218	6.8104222149229	7.39183700647232	7.4080745469369	6.9310426921138	6.48512237536489	6.84502507695885	6.67667248250249	8.64989926216729	8.58099122874194	6.49947464967836	6.61559040358982	6.65241988859892	6.65869666555527	7.79815980698873	6.45988181570754	10.0543060562323	5.92275421563502	5.64727422339864	6.3565995409262	6.27861557077349	8.37739152895292	8.16892820832056	6.31215877345855
ACER1	6.79240398412173	6.69277509482416	6.68820268341856	6.65332041736957	6.81721981306641	6.72785676375328	6.62959147876709	6.6149533749013	6.68511570278241	6.66296810623046	6.65696995303838	6.82836639336762	6.70033912085669	6.79439464548945	6.69427522612536	6.6348040363748	6.5489875550172	6.66420904037372	6.67787678009785	6.60333562759193	6.67327990335003	6.75008885166744	6.54979930584567	6.65732639508134	6.68948504980047	6.59700324502616	6.68606981522018	6.62219093150919	6.55222818081859	6.62290213861242	6.740375734039	6.74473590523703	6.72703649455306	6.60362337985024	6.6055237424735	6.59007017260569	6.73516954060451	6.71037369249824	6.63890169844671	6.72170034810257	6.76352436771076	6.68767179552655	6.67591174693584	6.64779110829504	6.71293222642186	6.623082710865	6.50535407910786	6.66754940676248	6.85806923988942
ACER2	7.02942709035919	7.30285200373385	7.27892747311602	7.27056101146085	7.27919669923274	7.22078496614624	7.15522492686936	7.33946152539341	7.38565939332234	7.17891959361299	7.60719230155173	7.14176659004652	7.17673975492195	7.21778351516274	7.42408210823182	7.27284956045659	7.09742003480487	7.32028769595039	7.39279776382359	7.30569095131138	7.23801102805808	7.31659953909286	7.049852353311	7.07306988553247	7.23096383112732	7.33716460605036	7.2260515786758	7.28585928721845	7.19261605218218	7.21986942085984	7.20680247216398	7.15866608882147	7.19123752318024	7.17323331297377	7.29728225761066	7.04097151828126	7.05801761719785	7.10868650559108	7.09595919826846	7.07184105732615	7.62773497325708	7.3785628963947	7.43456646473092	7.40498323548143	7.17159720993134	7.44339820168152	7.37642551874957	7.14802843847547	7.10099271862925
ACER3	7.13805825615869	7.09572609519751	7.22124034951819	7.28253392545592	7.04588724682067	6.660872398858	7.33981942375495	6.93477018783254	7.04371268984823	7.15074925142263	7.24188804662185	7.32561053145934	7.23613976323276	7.46413345730504	7.25296170463923	7.3395642650503	7.36060263410146	7.30984718626748	7.16117846768441	7.89340539938457	7.52712041827347	7.30271190472372	7.61015442269797	7.10942990681672	7.82529668795654	7.69759102149434	7.02373355487579	7.10080698143864	7.72312949709658	7.14680352389185	7.00479134046572	7.14216921617761	7.23633768338842	7.20004880464337	7.00029760991749	7.18629726534234	7.2914992313238	7.11385529585715	7.47757232953376	7.15681314523291	6.97580524936974	7.01925567022341	7.09854146757068	6.98729191607352	7.62480324373706	7.57084128808302	7.11855794419251	7.25373133893873	7.40050206921355
ACHE	6.98977080181645	6.85952603879435	7.04908055907104	6.53127322408912	6.69187319748871	6.81163706086365	6.6786319617593	6.86483697512178	6.84656221998288	7.15112537334556	6.91815663363663	7.18851167369303	6.85924541512323	6.92581794251415	6.74065322858969	6.94295815253589	6.91735603201204	6.96499676907143	6.86315298407113	6.88913957397364	6.95092676649717	6.67592746574362	6.87490208380601	6.72273507544463	7.09600500449127	7.39841839409752	6.84942085600866	6.74601789294318	6.71268146164085	6.80265472440398	6.90301957734672	7.08829052531539	6.92454663660194	6.79114304133827	6.78468624993579	6.77523887616572	6.91632354551664	7.13300200472677	6.79530771295012	7.03934453467378	6.57985267599065	6.84093427058704	6.83158071752624	6.77723956051198	6.83159708015828	7.01207523978688	7.13655908045937	7.13694285398622	7.25940835679319
ACIN1	8.59626836473741	8.92729832411996	8.87512655407016	8.77832355080965	8.47272044608421	9.02358980560303	8.94831226218537	9.09967086427501	9.54823141249714	8.72549315660569	8.87879972455917	8.65580746490557	8.72584235620866	9.28626541541766	8.73339991062065	9.48727623413241	9.35977745356383	8.70810860861867	8.72506651258258	9.41348758403166	8.86225804071891	9.13303555727366	9.16668658387609	8.60229164610884	9.33327533871019	9.1094623170599	8.83457270532483	9.03922109722333	9.09353058067145	8.72975761095624	8.4758202205111	8.55797175515155	8.64524814937097	9.01626050999803	8.51426013857716	8.9517931035459	9.71755512538364	8.7842371185156	9.34884639844736	8.92167022841764	8.51262977973543	8.55584999362251	8.67552371431953	8.86468093083813	9.59429642380587	9.00710452301155	8.45323142375922	8.48636289153982	9.27820521125836
ACLY	8.9102844875059	10.0239313110963	9.86758240112344	10.7990618611647	10.6623670525754	9.81764878166295	10.8652654402023	9.46024793583304	9.7942736924409	10.2503157253499	9.38869882975804	9.06819807707731	10.7522912932955	10.151132431213	10.729804692274	10.83919719468	10.0982759146346	10.7869973692467	9.97124028884122	10.2339257337311	10.9837991372636	10.8835197910549	9.17508161405393	9.91844034970518	11.4747914613489	10.3523631010187	10.7437452129588	10.0786650572482	10.3036301170546	10.0007733604938	10.3850700453547	10.6779689197037	9.90605895978867	11.034319271299	9.64568291167786	9.62087913225839	11.0822502449179	10.7013537905314	11.4191397725851	11.0230542599005	10.3718032654039	9.97950851928173	10.560569072271	10.4657458455307	9.98075830219895	10.3402547075738	9.64113531471965	9.38298771084449	11.1748269482388
ACMSD	13.2736698003597	11.5051460780636	11.0656849152445	10.0641062873316	9.20339639603924	9.17508161405393	8.81480582698952	11.6806145591999	10.3057416991029	10.3089536176146	12.0378897110131	12.9532251699741	11.3609993015796	9.16096084521329	10.3827265622188	10.5205907008145	9.25618370326827	10.5712830255511	11.7947330301336	10.0393962396218	8.82072181400191	10.4034401900851	11.9573857286634	11.1566538365941	9.80022145040858	11.1036559582744	8.83379536643842	11.86989538197	9.71195337639442	11.5051460780636	10.6587361410883	11.9851612885348	13.0204657383221	9.84653306364845	9.68214667734856	6.28504725535505	10.3364909418196	10.0207254125144	10.3795062736233	10.660594761213	10.8271715590855	10.5456599000744	10.8031925830995	11.8375611763439	12.4748566152975	10.0400991421676	11.8306723807425	11.7743831876683	6.98684511371967
ACN9	9.28258581030283	9.24517198054659	8.2235376468894	9.01323854510553	9.59817345774182	9.3209479492739	8.41829291980778	8.42264738191288	9.92780175780056	8.60309108525979	8.76641950900442	8.98888056780794	9.20881788986081	8.77374790700885	9.62140165283079	9.65267904228151	8.68839044901456	9.29627706752392	8.72110241020325	8.04786576129127	8.43623514724609	9.03113941840608	9.07804697167093	9.35601242313105	8.52795810474857	9.38401795912326	8.83683053264701	9.46586293360579	9.1068686374326	8.94516230249883	9.19677934449666	10.1162972203189	9.03194554107793	9.19239958270966	9.19765292916166	8.6559922238273	8.81480582698952	7.8866052184321	8.19882260016672	9.10260866751429	10.2813919856743	7.88054380594768	9.24517198054659	9.18270011696873	10.2490013230052	9.01027621999678	9.27536118658787	9.33284364808093	8.87083782002936
ACO1	12.8919894608831	12.3482558986815	12.627046356188	12.5026710437362	11.0286673269108	10.9430510161958	11.5190236733793	12.8793777557278	11.791438062693	13.0174132232216	12.9427878377527	13.1072630003057	12.6121561838105	13.4783547093432	12.2226569994094	13.4054849891584	11.7980500353367	12.1479760542599	12.1400333470899	12.9946637724154	11.6066849359303	12.1437230763378	13.5230860884044	11.8111465180895	13.9493563799405	13.1763842752004	12.5631271450931	12.2434342893217	12.2146740911417	12.7151433465917	11.6820870919167	13.4523094301917	12.1882976876304	10.886745269789	11.4217316818913	11.8409821194822	12.2864110995455	11.9369129896239	12.2805746203623	11.178037821495	10.9632448671143	11.8818115545024	13.3041965063416	13.5278880298547	13.4961113096106	11.6951989808829	12.6022930790751	12.4341513315932	12.3039683951633
ACO2	9.03965686246629	9.33966583776628	9.345648221905	8.8411095259408	8.51948629164453	9.62479012888007	8.41101178632934	8.81403451484074	8.64731977428018	9.70318827791974	8.92770848622931	8.98844095609794	9.66019155778779	8.8165096443912	8.84191182517666	8.2196166742373	8.17757024394393	10.1169192694549	9.00057468850443	8.06152427741631	8.35464570108792	8.85306106890144	9.01280296883983	9.99371791378346	9.23817877437477	9.78855884474911	8.57960070834434	9.44367247610433	8.0244132726529	9.76310404491183	9.30909308146974	9.3717676676823	9.24613311741917	9.30341135484292	8.37106126137358	8.42606077794941	8.49898480243938	9.8110412009427	8.52462255423866	9.45335850607663	9.65806417412049	8.91942188777926	9.54015511759711	8.55448971497149	8.87753048617347	9.14547880309287	9.40340239421631	9.21288896438206	8.95015237281886
ACOT1	8.69011353258901	8.97572859209477	8.44664224864501	7.96311792623413	7.9657990887308	7.61444252821186	6.980442657221	7.7270366147913	9.93429663869358	8.14914982879433	7.76060137609792	8.12905397594989	8.14251013821563	7.3487447237671	8.02029138420042	8.41033345213433	8.19569973237922	6.86043018944116	8.30189701837409	6.5581187496416	6.76462213157703	8.39625500259999	7.7318741665875	7.94400878973132	7.66571456971088	8.22640386314085	7.87283873717294	10.1505704488262	7.99076094745672	8.59663883213241	8.0439267667306	8.40367645950848	8.83528762506738	8.09196730761245	8.83785507128899	7.87102968654613	8.37106126137358	8.3085330489977	8.02966529426543	8.03596229020874	7.93221398163857	7.95919905227555	8.47479434377428	7.7479811239321	8.57621953981942	7.82168217136902	8.70981210788504	8.28764336989676	7.96808715132875
ACOT11	7.22311603176293	6.92895698720555	6.71775521861524	6.6173828518586	6.74967530715777	7.22197329962195	7.05896768948234	7.32219066529359	6.88750259921581	6.95138629941659	7.31183588062306	7.2191695375426	7.06053575883701	6.76747915600854	6.70883677214949	7.22878596481226	6.72710498795745	7.22937059878355	6.74465930479124	6.70287679756168	7.13800949383461	6.46342417366485	6.95168925377614	6.92228905800022	7.05631866764068	7.03310618125713	6.89252335355933	6.64874152937334	6.98108239204491	6.81989984606594	6.76005459094954	6.77922091833753	7.03104922056659	6.90032281924881	6.6969501628501	7.04368210884532	6.75561800973532	6.8037707646475	7.2880297290652	7.10173659341496	6.81338763552381	6.73623932207087	6.86747915510476	6.87171824951434	6.79728532146378	6.72047224343381	6.80261225866105	7.31634276627393	6.96955944975959
ACOT12	8.23157682457306	10.8652654402023	10.462679118117	10.584214150491	10.2178346976787	10.0659661899063	7.8434015229633	8.3497666892064	7.43777602334626	10.2717872007052	8.49015332353062	7.36228830065103	10.3599855276736	7.85072678648824	7.45249851042783	8.11138315421477	7.41810621767009	7.54189125257397	7.45522084286974	9.52798530213976	7.78045784684989	9.07631590650369	9.81577337757719	6.90658070273878	8.74740502467647	7.77176333928843	9.0362384799706	10.5183022416815	7.83077070048785	9.18882497436329	10.3491898767815	8.77032184720202	9.21200866552946	8.39074084156957	8.83132256868153	7.75023922589667	7.93805465218541	6.47036703167617	9.380121326324	9.21436093992066	10.655450505014	7.74407271375523	7.54912723014229	7.61391033948415	8.86870663812378	10.1181872226611	10.3921666765132	10.0310643629829	9.44563407796245
ACOT2	9.09490197172556	9.5111010193054	8.71921643980161	8.20021576598457	8.29025240257271	7.83974317046291	7.08609175346586	7.68286928395934	9.38602976042479	7.9089584053591	7.84615755359076	8.13789128008557	8.39786552370803	7.46806018506481	8.25263925539608	7.72383549768009	7.88392351271007	7.1352080233615	8.41442028248935	7.08299981864988	6.83747091246355	7.89540894632405	7.84045311370243	8.06450807585887	7.61897184149308	7.90274500683314	7.81992466695389	10.0463097936682	7.66427083426561	8.71136474248821	8.02352159762433	8.36182127427044	8.77874502749529	8.31614300987586	8.79123351851605	7.71066580240348	8.07352966311682	8.22921723160507	7.76383076438414	7.94742747620962	8.14428120695417	8.02241517277566	8.33151819043851	7.77974018135247	8.1120643256715	7.89416314062614	8.95098853668886	9.10180699105849	7.57533074629966
ACOT4	9.51409864632214	10.476798407158	9.64013728344072	9.64346920206282	8.4295226705672	8.96831200610949	7.56026979727044	9.0220349010265	10.1071054314503	8.21342620026685	9.52293435490625	9.45181746403964	9.13351786880259	8.56001858138047	8.8341319244594	10.463379743145	9.86950557569886	8.30207460312866	9.78344609342422	9.02976562753567	7.58104453650092	10.0172889810301	9.55048611530877	9.69740133840974	8.56399928109704	10.7406163481091	8.64381397454072	10.0835392937447	10.8742209812427	9.96340470440806	9.80985829408192	9.62915871451317	10.1794911754942	9.03965686246629	9.40807744676219	9.72942166376533	8.92204195085243	9.23630171206193	9.11791135391528	7.85216815053338	9.15205187770842	8.98929347022898	10.3081137801591	9.15469023965735	9.93186570678478	9.1675567965403	9.48474415119137	9.7136081279566	9.91418545434877
ACOT6	6.80043682054476	6.76709014326269	6.69081460112421	7.07187092108471	6.77197228266247	6.54099067988187	6.81488328602804	6.80575595317837	6.94885703400284	6.75538251901864	6.75489437173793	6.83205146771837	6.77550616739489	6.57835089414769	6.53291543150718	6.84700188013715	6.94093104881549	6.92242845955828	7.14110489651984	6.91078191170613	6.71205630476047	6.6908008326806	7.02359492741275	6.97996195740849	6.81044106481883	6.67201216366332	6.9086891517716	6.8110192951632	6.99116224722827	6.65613363496383	6.96252536675689	6.72336813944909	6.91345302813999	6.90223561042331	6.87041713632805	6.87379513167832	6.58372113480753	6.57962711260001	6.88983501214104	6.57497431765478	6.83537338270011	6.93700663695115	6.85694543186314	6.80754592069382	6.54803845250539	6.89893198514233	6.6043306587868	6.88721973099458	7.27759659135315
ACOT7	7.88445066526656	8.44211008499116	7.77366397827378	8.57002248933788	7.55266885201886	8.48848142801794	8.50410358178471	8.8875383707246	7.78548335071586	7.58612785976798	8.88796125253512	7.67089025140869	8.10720366216228	8.0265003503299	8.11703647006874	8.28416978690666	7.93834033862262	8.47408820806702	7.81766761415837	7.67005425587866	9.09148720156571	7.52821329121025	8.18881213242209	8.87917151999779	8.952141613681	7.90423290410625	7.82479901657917	8.12016543398909	7.86885607986868	8.44100401425007	8.10411422527953	8.22111098893833	8.2755614682983	8.14970913343146	7.91899205345496	8.02783808197877	7.67532529845778	7.73208442014002	7.84705579356356	9.17598593126464	7.65011553261248	7.65114210110357	7.75484037247986	7.49793718821494	8.37705140030076	8.20834158423539	8.39747293176726	8.49051182083727	7.62336303406441
ACOT8	7.6717583744984	7.92965805912456	7.72749243826829	7.72116573298623	7.84684128965773	8.21066785479298	7.2835081179612	7.85416875706471	7.83974317046291	8.0439267667306	8.1456603259907	7.49181733383647	7.39418648953505	7.69907576828184	7.81715304987382	7.87102968654613	7.28180182560709	8.29715870824074	7.6174321300899	6.85849312538242	7.5057373113415	7.53619569946541	6.7878129755836	7.95136422976389	8.31564203143277	7.56923925145146	7.69646141489964	8.00764757746344	7.88242090733434	7.4467588556155	7.82060333570064	8.28238637164222	7.56344001932658	8.01639487403999	8.2229263931376	7.98202218076325	7.54420419456627	7.70483189143353	8.01796091909091	8.01877226794571	7.62491389965811	7.14398479710155	7.6581214925933	7.28480046205211	7.78690302463172	7.67747823946507	7.5380143563211	7.69361195324547	7.6496038346158
ACOT9	8.27709574668226	8.40706627969898	8.23143722692901	8.85459771785425	8.70391673082418	7.90775876793583	9.11663646231159	8.18373120255857	7.73957570173484	8.31128825362586	8.00688019037735	8.00415368438244	8.18916430674902	8.27014841556509	9.00755334510202	8.17520772658081	8.03760941731307	8.33278976957532	8.05170950551732	8.24820566158236	9.18593059991532	8.06089359919521	8.02086083965469	7.62828904486814	8.58252557273747	8.49761270129706	8.88087504555521	8.42399850498152	7.92523538442422	8.46888959144756	7.46523306572839	8.42156184695013	8.41765911376042	8.77213003842476	8.02241517277566	8.00286758915774	8.44062204618562	7.67833051889857	8.46794074958454	8.81242211021387	8.54731435979805	8.59553784263462	7.81420906423895	7.62978122770441	9.01500337009952	8.34819287258135	8.46136117939338	8.17786349411481	8.14104062474599
ACOX1	9.01067312584862	10.5563266687837	8.33657566361388	8.6669188197689	9.08890175240696	8.66653260833569	7.85711189448504	8.80667089849216	8.81442946862436	8.95196735861345	9.34794320852978	9.0241878346317	9.20593390480314	8.08880623565569	8.47659243069492	8.86225804071891	8.07971773406545	9.36222543415637	9.01626050999803	8.08001051123318	7.73591965819594	8.42431533861735	8.99262718076955	9.23217391642789	9.80451734017455	8.06514643183274	8.64764651053522	8.89837354142933	8.18100691630977	9.63962728231414	8.10077626144713	9.5095874228363	8.95412841491381	9.49301992978802	9.5498790741301	10.1278544676927	8.3349138056023	8.56070354433602	7.55030895723007	8.98026332018533	9.73106240192138	8.85695312750426	9.7136081279566	9.63191310598519	8.68528293737568	8.39433584673414	9.22739531877972	9.2867289184042	8.42230769258351
ACOX2	11.8818115545024	12.8209132241416	8.80527087683241	11.6566172244208	12.7095600606273	12.1714031891292	5.76992679114233	12.8522813869225	12.6661377848163	11.9354916108145	12.7759715098521	11.457087261669	12.3356492735173	10.9522534650997	10.6222379304204	12.1100013005817	11.8527327773278	12.6579977967675	12.2844589008626	11.2972925495985	8.5729869694204	11.7713813710564	12.2524641304215	12.6871217297099	11.4163921691314	11.5922658970502	11.5614294627085	12.3601866793968	11.677058727569	12.4846693028297	12.2805746203623	13.5965006041357	13.1837711605482	11.9954381365354	12.7380246384242	11.6304070401321	11.5094501152554	11.445271409111	10.9828649877024	11.0549678923112	9.71420451362057	12.933316735571	13.0539810629662	11.9170394346139	11.7682996731227	11.662826487089	12.5701089486549	12.5677821772199	10.6295206466863
ACOX3	8.01072352229319	9.23449249955585	8.84684055503463	9.49785546699063	8.58392505676625	7.80292948475451	8.6574226565013	8.09535029330454	8.84605904812845	8.2743109437703	7.85785633148055	7.83064280853722	8.99432547897313	8.83683053264701	8.17472984198991	8.54295278473004	8.82863183026656	8.12463473686836	9.18359574043863	8.79668588867736	8.38755080902052	8.57002248933788	9.20357884983928	8.30504724070643	8.55867905892572	8.47791707755029	8.51664127008438	7.35518135016619	8.55797175515155	8.13875745855016	9.05205705383687	9.55203974871182	8.84956616331773	8.48880491257048	8.62532919698434	8.82863183026656	8.4694963835906	7.69907576828184	8.5129473344123	8.2235376468894	8.51322161108238	8.77683373317419	8.21726644111259	8.25788407986393	7.62911924464685	8.45691538033952	9.06084708113447	9.60345343996334	9.43488401888608
ACOXL	6.50757521666188	6.39114421613122	6.67585968835939	6.58505840006461	6.49815123057603	6.48515685903183	6.28942356183585	6.55368050823493	6.5908430967592	6.57759835861647	6.55759571289589	6.55195544848538	6.39121753821791	6.75593839528102	6.56383782822586	6.63055645198954	6.5364680699533	6.57733303863998	6.53853859792546	6.69120230107859	6.78110542870136	6.54779293014226	6.62440396237102	6.55977354942427	6.62673351774976	6.53168058437266	6.44017131856301	6.34563920539627	6.56814099244324	6.46203746100084	6.53969945784575	6.70337888326604	6.34486411466956	6.60787912421755	6.5976981621561	6.63846617470163	6.54821012029027	6.42679824727419	6.59586335621037	6.54274746232733	6.52616130209654	6.55443235110355	6.6163976735947	6.38559667535601	6.56649293317488	6.54550808289949	6.61704045172136	6.797461696374	6.65414071149134
ACP1	11.3823172425554	10.416723000934	10.7752250060564	11.1724892992375	10.6579171774301	11.4080923512165	10.5126942459239	10.0400991421676	10.9440222566931	11.1633499534783	10.4907913498118	10.840040574306	10.6947237559434	9.62853553241101	10.5481893156493	10.5191924812636	9.34158757589657	10.2437563356331	11.0799699803545	8.49595898283185	10.2614392497352	9.62853553241101	9.50555066741212	10.6872637142013	11.5614294627085	9.98075830219895	10.4552069609598	11.1002789885636	10.4326742975066	10.8072058190629	10.7879423730171	11.0097941419921	11.1326641496546	11.2344665104821	11.6094293998114	9.99300488975419	10.4343992284417	11.5108013373697	9.1308107900884	11.6598372467917	11.1888272484411	10.6846112234796	11.0933509733667	11.0041644021628	10.6077641315833	10.151777123483	10.2052841542706	10.0997007665295	8.99774125279614
ACP2	9.58034456971952	10.3937411611414	9.65971473261465	10.4689759783187	9.12481758015597	9.72148200758916	10.2297206911247	10.1979853365474	10.0997007665295	11.2203399277897	10.43526344734	9.39812372816877	10.2011602695282	9.88497466969623	8.94186121088917	10.0543060562323	10.2304351433489	10.3763192563981	9.92658374771546	10.4898968171586	10.2087847988948	10.8031925830995	10.9483917061553	10.5792558021474	9.93747523609437	10.9644830180341	10.499839305716	9.07675951116081	10.7417342115755	9.61969688671585	10.6688111510792	10.6535692333296	10.4209148162193	9.48937636048369	9.14595259032644	10.7406163481091	11.1074255883173	9.633547467921	10.7650544374555	9.71258965581922	9.56947260072884	9.35149857455517	10.4276011411652	9.65756756112614	10.2274455899925	9.89258652972361	10.0443105592578	10.8702613849694	11.1588372341258
ACP5	7.95852113229229	9.35497424282162	0.624491355829051	9.89065840049836	6.85830881435918	8.04733820207997	10.0530240850901	9.32907199402957	7.15901798680963	7.35457372644005	8.83379536643842	8.01010831136522	8.60229164610884	6.51380697048431	6.98089561706789	7.35547762134139	5.32747924359856	7.37596722300284	6.92899889201564	5.88611391879125	9.49458647235072	9.56563360862672	6.02906744151887	4.53142586886428	10.5911801312349	9.18449888930473	9.0031957041722	8.19629050027799	8.7863506534759	8.09855407034777	5.30192226441028	7.24838231698641	9.86215374676831	7.13985790055716	7.76239001777035	7.36609128741144	10.6214478643592	5.5541360409826	10.7099470859731	7.30880448313778	7.47944296667071	7.09072139334158	7.6844043391731	8.11392764296895	9.3228094741214	7.74004184685281	9.05907548134468	9.33538092177038	9.51257999773474
ACP6	7.94998062613745	8.2926324582843	8.27253246799134	7.93018626248949	9.57467897512675	9.07533694894691	7.42770992452746	8.58252557273747	8.47791707755029	9.37265677718069	8.712116656963	7.82640656173148	7.93374865022806	8.29025240257271	9.28065710075886	8.2657768525289	8.96749680797928	8.59273052359541	8.39041224306763	8.10566119633209	7.48389218252591	8.47479434377428	8.58358474256508	9.28158457793447	8.50117955826688	8.96554359963138	9.26401286827448	8.59907781137082	8.46794074958454	8.48298435917268	7.60571378620035	9.37126542639006	8.25263925539608	8.05678398371416	9.4461193065077	8.88918128280487	7.6429349369281	7.16086896721765	8.69871367364883	7.19702821431309	8.58099122874194	8.868542541947	7.93819749540402	8.41410649456914	9.46068117466776	8.38090418944866	7.83883743215496	8.55150142967572	9.40859278153096
ACPL2	8.25180175123121	7.9312238766054	7.18503324912584	6.81506274309225	7.93145937318195	7.88445066526656	7.08384126642821	7.16855274604318	8.64524814937097	8.32582730689579	7.3807200722818	8.0386932534779	7.35028566465501	7.50686333227262	7.92575863467857	8.10469939973633	7.40311686034902	7.93714455085989	8.52666174546332	6.86974517930107	7.33887532265376	6.77897667764587	6.97952169628014	7.53049687361936	7.93726603058167	6.89689243942795	7.58269613968419	8.1456603259907	7.3081584450969	6.8395219203302	8.18916430674902	7.21939281980564	7.51567652567678	7.28494066516514	8.22948002906955	8.43866919057482	7.41141971737873	7.24036951441465	7.86104998746996	7.86227129078975	6.85917654686841	8.33118327451003	7.41711943898943	7.18766825375548	6.58901614165803	7.09390463479224	7.19146513669932	7.12690402513859	7.23722067211939
ACPP	6.73303276118309	6.74801552877224	6.82312898033756	6.68044218853676	6.67542902747352	6.84666805035362	6.83419816065944	6.82986381930692	6.75583102983761	6.73924380704945	6.92886912171715	6.72019856015905	6.93928925633969	6.65542334239051	6.72885947782016	6.77801201228435	6.95494865396981	6.58881768270017	6.68635582597706	6.95238669813427	6.91667797944401	6.81893664681921	7.36268214441692	6.92297136225642	6.77643557762461	6.51912649757849	6.90178037697939	6.72919478504981	6.56037764126211	6.87098495676121	6.64261462550888	6.7454938447649	6.84952630635905	6.78629714228532	6.80917263357017	6.58580355756834	6.94061474689905	6.84935444152082	6.69279061875538	6.8700019847473	6.77668486998543	6.68761064869056	6.7105847571654	7.21294238809849	6.92533395189995	6.39822000381655	6.88839129249152	6.73736579525922	6.70822022135605
ACPT	7.25791219777251	7.1137627640264	7.26326866207247	7.13968008842324	7.16051362540515	7.28299055833034	6.96154213387361	7.17742790375831	7.14378103925331	7.07432581959828	6.99369824163524	7.167802791111	7.11252693851429	7.12383036769164	7.28046249997964	7.25985596765348	7.08117703965743	7.12295899404958	7.05222299481357	6.9533740763966	6.91235514556321	7.05247470010364	7.30903912546263	7.23132033505178	7.06425568165185	7.08457206515292	7.14199332924012	7.04447314608059	6.93244274843298	6.94068333451291	7.01185911854308	7.17960495150407	7.04204867522711	7.12470937216066	7.04694807045853	6.9516520619961	7.01059427689256	6.94150461920635	7.10294232687054	6.97166139181087	7.27008243641364	7.78641822767194	7.00006752736148	7.03655666137657	7.20727530297617	6.85266796901091	7.19515580863204	7.20531044215026	7.02571986728188
ACR	6.81892455968304	6.6857741072401	6.88229057683792	6.90335046008139	6.63287714214137	6.98032095117839	6.64523578404965	6.84224528577047	6.71241850848026	6.95160715011236	6.66317798637435	6.94977638022687	6.72188498472808	6.73557557107328	6.86546263192548	6.81343238754648	6.65255324263589	6.76655254364739	6.73322030580273	6.63405702936277	6.58774631111212	6.60035061409022	6.81507610308148	6.88338323562891	6.80283211817811	6.69303281625693	6.76085969764581	6.75690981384953	6.70833816337236	6.65228516454061	6.82027421325439	6.71009919989678	6.7045589640344	6.72289915074015	6.97412022306607	6.76116762873254	6.84656221998288	6.78989785211015	6.64301616722786	6.58206115757981	6.83203416054109	6.87977290908216	6.63692380482152	6.65566064218237	6.71197463013832	6.76114089989147	6.69129387890749	6.71460246345651	6.85213772971571
ACRBP	6.77098549585076	6.89161603322476	6.76804562194271	6.78160794401804	7.06692941023965	6.79031770694167	6.7240480526173	6.65358523354797	6.84535016328466	6.6066664809171	6.60389347068946	6.92424057507963	6.70660527180173	6.61211590249731	6.76523753726547	6.76293670230354	6.54473617299267	6.59403045291144	6.71466528624771	6.67330396519279	6.61852230793999	6.47476718559884	6.57806687152757	7.14296386315302	6.67047737016892	6.74810659972446	6.6888114884207	6.65679048478759	6.61665676697001	6.80585779650278	6.63485117927577	6.85917654686841	6.94547039771848	6.6971606585927	6.54367055219574	6.7775913920862	6.81539001050355	6.71263183945137	6.62087991527033	6.87707262142429	6.89359362813358	6.85394908034418	6.88740100774178	6.7476096268144	6.76591193458882	6.70566696717384	6.86708876158852	6.48260151995004	6.80262662647833
ACRC	7.33204374840769	7.22202941166798	7.15131578561434	7.13223956162697	7.26056985624967	7.05108720590912	7.09940976067674	7.09348828903568	7.19123752318024	7.14173174756219	6.83185415812392	7.26096055153513	7.00418927300666	7.22599539738643	7.06611873227011	7.17046649880985	7.35518135016619	6.94631153869382	7.35072713761804	6.84947726116776	7.23582324987962	7.14761458135716	6.62206332903405	6.82355439769488	7.18303093215128	7.21180143680313	6.7443628798314	6.80753202150068	7.15672049191788	7.0208771376862	7.06183746433627	6.91179956202347	7.02290178223318	7.17028388632331	7.28728909464153	7.143154972556	7.1335802280333	7.19861722828187	6.58801352978544	6.94216752513094	7.17082067858177	7.01160946742799	6.94345134859678	6.93786941648012	6.96078713161689	7.12990826583965	6.79101656868005	6.92751337615221	7.02864255046649
ACRV1	6.73789319086648	6.61099890363611	6.82363453185641	6.68823527625766	6.89877237188077	6.80655730678732	6.54356009474264	6.93035725560509	6.75236173191892	6.94368309094928	6.85501898268539	6.8807248252151	6.61298116651911	6.52271905796602	6.85869134219692	6.67576004993072	6.74179950063554	6.77393692196985	6.72345391887594	6.78680981927632	6.57903795074764	6.70609710611695	6.59380380127014	6.68342460654417	6.66259153387573	6.60888308036727	6.7270759189968	6.62924073636827	6.69171092049627	6.6074668506984	6.67604291976357	6.68764458144339	6.70676647270778	6.67252853401588	6.74478601117467	6.77644870755618	6.66551299690942	6.73596104369743	6.68036769736423	6.71260665164087	6.72299504886411	6.72525804316729	6.89932705805574	6.72598350390449	6.49795018319233	6.81338763552381	6.70925230153841	6.82080115106542	6.62420339881116
ACSBG1	6.94643885285125	6.92639060677527	6.79117875678392	7.13660166004325	6.84233976191498	6.92482382572247	6.7813818605695	6.70767123392574	6.80552262261258	6.90677437768483	6.82682620951127	6.68032819380063	6.78126888288278	6.71249468174599	6.95981855035047	7.3863859135902	6.84590206960888	6.92604020455795	6.93359517465294	6.73636414741138	6.71099404392262	6.58583971303532	6.69804283848152	6.97025991886548	6.80938632362781	6.87805351709411	6.802562244125	6.92470011205365	6.83337534722245	6.94052684971562	6.57113796430211	7.10840478421591	6.79728532146378	6.86809341401765	6.7511887901808	6.77832786431284	6.78987013318779	6.60751536084549	6.83479523455624	6.91733504962907	6.59380380127014	6.82859061940743	6.68061004682016	6.79147161665998	6.73439848012054	6.89498929921274	6.92978074624897	7.03470745810138	7.01896289425903
ACSBG2	6.49904669376375	6.5830584789403	6.60745190288723	6.56509777164738	6.55850057930687	6.78794747843808	6.43456833707291	6.82833911788665	6.58572478408382	6.58640030723708	6.66237167923753	6.6453550616664	6.62985391177048	6.76443459387249	6.47655117241012	6.53244005091651	6.51805262522838	6.43699676942913	6.5680996459732	6.53417758609567	6.74575744364053	6.54037593466478	6.75425211842768	6.32714456807259	6.53157748633341	6.73198478473551	6.69328688707645	6.59599672030177	6.64000506485232	6.68242971182457	6.44818729356587	6.55971647910919	6.73119919469206	6.62314699461846	6.53399133917065	6.40966705775463	6.40660288264597	6.74580955637576	6.49527421553044	6.53050858866158	6.43917525260348	6.77870355757152	6.43436296926355	6.57912300671192	6.49265038483183	6.50526822433897	6.71979486704596	6.72381734950266	6.58971496113883
ACSF2	9.13034673231518	9.72037320121097	9.6904764873317	8.32648730503519	9.64400637951513	9.12481758015597	8.31184480478847	9.61318594457262	9.71973176349295	10.9224536468393	10.1403364636885	9.58237770123123	9.4364063119794	9.83397835501426	9.379915827133	9.84653306364845	9.75322440312722	9.55836701186544	9.00413494592953	10.3104557428273	8.40843097053682	8.97415488977739	10.3043494340936	9.1985282650133	9.13258728630443	8.47342042573112	9.96141786792871	8.81558076798508	8.31375160134145	7.50431987920312	10.0415322806184	9.3782826730096	9.80397785416677	9.78288275078506	9.87451943869461	9.4583514248832	8.27633510267647	5.991163999126	9.77855104802929	9.01788932216502	8.76214535293769	9.76494536604874	9.28532328110863	9.46267852496593	8.57778193581682	9.45793805360329	9.8386966629971	9.70490767309957	9.77464303514977
ACSF3	7.03213156693499	6.95594749665101	6.81038772327937	8.07722325322118	7.82861501991472	7.00029760991749	6.91810095887119	7.00824374122263	8.36792656344864	6.74065322858969	6.77644870755618	7.0553902320246	7.93192396843635	6.94262363541515	6.57111471481232	6.7948209664923	7.04799553486234	6.9290298158206	6.93989682988009	6.97723896181896	6.90325122932019	7.1220177264595	7.26598207853249	8.33462004421404	6.84737344568554	7.04256636930015	7.11723457398912	6.92454663660194	7.02272431674384	7.11131668137727	6.79248049943012	7.08046115668637	6.79116304649211	6.94542443719243	6.99074222874133	7.01303968494443	6.84391840439268	6.89952011379901	6.98373093633751	7.03950632323703	7.64376803639847	7.17774343190211	6.67060569722898	6.69397336953373	6.6998193371893	8.02809413250875	6.71832600073473	8.4596796627148	6.70323264112496
ACSL1	11.0274707185965	11.5746493332271	12.0801063589207	12.2955053330119	10.9873144774494	11.9590362092842	11.5312681939912	11.6080685777119	11.605216057773	12.1865333878319	12.1064133026517	11.5123402944926	12.9614215382982	11.9369129896239	10.5828087536453	13.270127411413	12.3401459218493	11.6806145591999	11.9639679500612	12.8612366193409	11.0254646695754	12.1692955211502	13.036696658743	11.8715941831965	12.627046356188	11.3429077381128	10.0172889810301	12.0507137548822	12.1670689701548	12.2864110995455	12.6424563742011	13.0035079726317	11.6122663610796	12.7905212437124	10.9390704943457	11.5051460780636	12.622047541081	10.4109401973392	10.7088482537723	10.0149624834678	11.9653900965939	11.5937415173662	12.4482388275563	12.3144362870681	10.1579439527671	11.8715941831965	12.7203144086753	12.6172425386749	10.4907913498118
ACSL3	9.01828622785101	9.16182704292376	9.32850878723965	10.3891075326885	9.17823714153137	8.50171416656643	9.01238144957026	8.42194086046929	9.61587958519231	9.55836701186544	8.76527835380017	9.03275224915932	9.5111010193054	9.17228693355641	8.98073102183059	9.35601242313105	8.58788809565389	8.22768359422546	8.89035187916023	8.7889553443544	9.0357840980705	10.6410214600738	8.28148717154148	9.00096126963666	9.16096084521329	8.76214535293769	9.03665432609033	9.09191335199735	10.6121955334	9.0581728209261	9.82857766785774	8.4195517631231	8.76993820848541	10.1064115177942	9.13532594472548	8.94852184704091	8.98762364825386	9.57092484395783	8.47479434377428	9.85556140756707	10.6616015720244	9.07888525343478	9.03665432609033	8.41986560097198	8.2301355709059	9.63578253576824	8.75985876057793	8.43354927234735	9.62087913225839
ACSL4	8.35497941435511	9.47149596226197	10.2060436115623	10.1505704488262	8.42749153426699	10.2830080952941	9.07291891610126	8.64381397454072	9.53220383748545	9.488783888043	8.58215289541949	8.45931377310423	9.58675488737253	8.89694311294473	9.38708291499338	8.27253246799134	9.53808680215555	10.7361217277277	9.1013337165511	10.7152536008029	9.16228522378286	12.4220769631326	8.45193932738949	11.5442171193857	9.00796287103105	8.36254525139802	10.9873144774494	9.08890175240696	10.8899726023022	10.0407582465859	11.2845673630731	6.81161366326837	9.36786833843956	9.0323656824069	7.61318440000853	9.83455379728689	10.4884309724579	11.0933509733667	11.4504824705219	9.63798822875556	11.6566172244208	9.84166587672608	10.8733495135932	9.78972551437463	8.69404795850422	10.5273583905381	5.1109617039708	8.89353943705064	11.2645520591798
ACSL5	9.60575589787565	9.70205190608915	8.20347628500054	9.25707809838989	10.3303664240658	8.13472198945086	8.14620516989425	8.2258138117391	11.1025016355714	9.43386029749814	8.32740911670541	9.48569968355946	9.67417011091157	9.74342690925103	10.4377298403041	8.34377071930741	10.3748737196683	9.25707809838989	11.2146309273999	8.07474104473289	7.91845029572549	8.57082532138367	9.7518638078177	9.89013145046099	7.26649975130903	7.58633174565091	9.1914770986481	8.31128825362586	8.47822122666377	8.81918370611215	8.53871956294078	9.07246508721714	9.23267664143608	9.35650526085047	10.7406163481091	9.77292801460248	9.12355657201184	5.72336109613907	9.69913048750547	7.84562665282006	8.73971663689808	9.72100756146389	8.26980943545275	7.85686428463596	9.63191310598519	9.62576501734822	9.6963722878004	9.6725852018364	8.56636295487014
ACSL6	6.70043266956483	6.66416356671157	6.63891877791415	6.68210497821699	7.57162585312117	6.68173959706872	6.65694319697247	6.74878610072165	6.72397364992136	6.69712119983119	6.66431541300347	6.72249409293347	6.62065027793175	6.55877873070771	6.7963070377681	6.57638731570378	6.64879367722617	6.63124319345589	6.87684861977523	6.64613085168319	6.5816627412593	6.60760366996348	6.58196854544623	6.54613275697525	6.70686501867586	6.84280637501887	6.46639664783969	6.49530391458944	6.47565689407965	6.60140136956298	6.69659021566581	6.78569588204474	6.80698197900974	6.69524368735547	7.04089773214436	6.51306968362805	6.46441655285619	6.63667624998529	6.61625392071396	6.68430004838906	6.55261586335698	6.74330772963929	6.44908216189328	6.55093518604991	6.54570829385342	6.73118765664904	6.60086601264756	6.6283691946832	6.7730496866359
ACSM1	7.5576957518418	6.98590139832161	6.36222911956429	8.24572603167206	6.81816826895398	6.30693457066728	6.13931503034659	7.58193763402179	6.37918945589271	6.42246313826657	7.98787363976726	7.52029510428182	7.55000818195601	7.96893702316938	6.19590438546937	7.42710899174863	8.50240760584185	7.37304859144006	7.7513084997895	6.19133602919495	6.59182425316246	6.45269819731361	6.3146305618368	6.98285948841561	6.68172911630589	6.7063937792241	6.56367273368558	9.02168114563816	7.72182287347241	7.0771017116865	6.86930388904739	9.45644204403226	8.35009280732126	8.22963175993896	7.36268214441692	6.72245122058708	7.16002925734297	9.58034456971952	6.75779547816501	7.62773497325708	6.84852113190854	6.92891940684532	6.45164910772596	6.54535941013337	8.26552619802604	6.38488718348929	6.63722037139613	6.6970181701034	8.05944443125389
ACSM2A	9.70771696092347	9.30249402316653	9.46113829532342	10.8960416838011	11.8428588470009	8.35916431391035	8.19852941212533	10.4426320834595	10.3515396358504	9.53434943331748	10.731592699586	9.85793792572226	10.9818382010997	10.9152654798749	10.7325406224558	11.8492036623051	10.5134644649502	10.4127384011603	11.7553429543962	9.67886711446121	8.57996315585748	9.2456725513486	10.2401996164266	10.6770359403638	10.4292019034296	9.09107545728004	9.99951273646076	11.6024095389838	8.71773153042859	9.69964556954736	9.71086551232142	11.3555055674427	11.020661338802	9.89871150763337	11.534304984946	9.8519608581715	8.76527835380017	7.79378861690302	9.1884415631363	9.0323656824069	6.91688584550048	10.4050738713605	9.51875889503364	10.8331748747277	9.77345265736346	11.8128746602696	10.5472647283169	10.9483917061553	9.09804233430137
ACSM2B	10.4850153493409	10.1773709134239	9.4693814883947	10.9837991372636	11.5922658970502	9.77464303514977	6.59653185693255	10.5920460945788	11.4204590494474	8.13875745855016	10.9522534650997	9.6951156889211	11.034319271299	9.79141446847482	11.3808928496286	12.1240300424125	10.5517916401516	9.53492733403298	12.0987805750017	5.82714560757554	4.72297274122807	9.44828376983997	9.43984051078689	11.0656849152445	10.660594761213	9.33044071786541	10.6113613712266	12.0140543929505	9.42540634617377	10.5703652698217	11.0219460627338	11.0786069031733	11.3958189984822	10.6518347719135	12.4382066442901	9.6815512813881	8.60451444994139	8.83566607865209	8.73856530635852	9.51409864632214	7.62523669577817	11.8915043337468	10.7171735017044	10.8988160159527	10.5368402751674	11.2683336212907	11.6921674599353	11.0352897458648	9.59163839885176
ACSM3	8.11392764296895	7.55953732315796	7.91232183776608	8.54601657989421	8.79914889719425	7.5008806103257	7.62149248338014	7.73461877839993	8.08444038810982	7.65633673745057	8.04529657749821	8.20434098272659	9.70602601092266	8.64309368135649	7.88760810282384	8.93267033407569	7.88760810282384	8.45758422422806	9.59924312718871	7.57102962329723	7.4755762129978	7.29644110136425	9.64237877824675	8.61854749689549	7.65612545356753	7.6260465578987	7.41041799535784	8.75531209882063	7.44951479721927	7.68228045240572	9.17101915029759	9.22030163255513	8.08472550858449	7.65383328052505	9.38198656595594	7.436914110784	7.45696488166965	6.99657069045391	7.0948168362145	7.48487577032645	6.95645015110408	8.39718928431801	8.5398661058788	8.55414073933055	8.47822122666377	8.43582489270761	9.72417985993958	9.56151890820086	8.01755296817098
ACSM4	6.619872368774	6.74874550677853	6.58892584710541	6.63290488026645	6.79939102098433	6.70937684904522	6.63703810708166	6.6504330374759	6.64995397992924	6.65858320498045	6.72388967645325	6.60748279078524	6.38293782892311	6.62241825912881	6.50900392078352	6.57471340007429	6.51855137981945	6.68193345655409	6.44572910552801	6.5585219145699	6.63445042077592	6.64025978012531	6.59403045291144	6.63599135825104	6.61278038838084	6.63618724794437	6.83171098433981	6.59537454964153	6.69588142142004	6.44541822233769	6.7553936425129	6.50707994960333	6.58354694108052	6.61912085561041	6.57763281648559	6.61166211582419	6.63058110222628	6.46470223457905	6.54705538703844	6.67793365838282	6.74375275445472	6.56452244972153	6.55719673685532	6.7685762593631	6.66765523150974	6.67329193427141	6.7363025081856	6.6574928151505	6.67599019913982
ACSM5	8.699807660668	8.73560730436319	8.30124880692888	7.76772125965207	9.0405540719853	5.6778172633707	7.07041976112092	8.89614649938953	8.98157559699176	1.95380807786889	9.1398200668828	8.40012366349584	8.71697596049447	8.93443016390743	9.55310782101619	9.07888525343478	8.33183792814997	6.34563920539627	9.23082870067822	8.40972331047574	7.54323835003782	9.52033654166032	9.78014039743378	7.87740843948754	7.77276379007403	7.64640682476578	7.73321666765018	9.85734740375374	8.59663883213241	8.73741150633581	8.97740529451916	9.49935831888939	8.7020547696357	7.71408225887623	8.44419302505539	9.44713661033748	7.74075158259	7.82628406083106	7.74842656854721	8.88243957450332	8.20200595283285	9.76129610376327	8.39332801435034	9.01323854510553	8.92845707282073	8.74740502467647	9.8251100647493	8.79010767559562	8.70471549557856
ACSS1	7.34637116817808	7.10700151591091	7.39627834536396	7.4242456601272	7.42083729587886	8.96677669741091	7.48946431508521	7.46072513524491	6.85798799461151	7.87684004317322	7.07073560534324	7.37304859144006	7.35638813566665	7.18619788223811	7.25116756860367	8.07233461876372	7.08110478939058	8.52912035777705	6.81850743035144	8.44692494473449	7.70462843944977	7.36250992463699	7.82254680172196	7.06249174706071	7.91410930309634	7.55107139101729	7.50742624949899	7.18220720848905	7.60337472739046	8.05558651217061	7.32654727271828	7.58453100175687	7.57289779551832	8.26085699383095	6.95979612158288	7.47639247764627	9.27536118658787	7.37157304292134	8.27491184632953	7.88163914283762	7.45530578174069	7.12722881186732	7.21377840998532	7.19979398840889	7.71066580240348	7.29824905766252	7.6229169597537	7.39394906862178	7.96528474281222
ACSS2	9.68996050602795	9.22174407383049	8.37507741322247	10.3930156611209	9.25170801447213	10.1278544676927	8.77955597722502	11.4558054937813	10.7180114652929	10.8441186217822	11.6107888517981	9.89381819361036	10.1532575007828	10.7248069153689	10.2437563356331	11.5065574660057	10.4964874776438	12.5583648379416	10.3979113363994	9.19239958270966	9.21012972288552	9.68944939477278	10.1195127793107	10.0220175613362	12.7261340081073	10.400298389859	10.6929348576116	11.0172526374048	9.64631459043692	10.0323157810939	10.5544500110878	10.6807530997354	9.95606900245173	9.85500708540332	10.8835197910549	9.70136680230985	10.4502367704511	8.92243040577815	11.5599203323123	10.0456641934733	9.87451943869461	9.16668658387609	10.9018243509701	10.4317732501424	9.76432782948956	10.2468711516456	9.99371791378346	10.0659661899063	10.185809592346
ACSS3	6.70094897382558	7.43449035019333	7.51061374416591	7.42600861175651	8.1456603259907	7.53109009888998	6.98599769064523	6.98814872368761	7.8970842947506	7.44851941212736	7.35838005803341	6.87497315290071	7.77463157491938	7.81244258083742	8.04913356695878	7.33517382308246	7.82168217136902	7.18457068144213	7.95629570380738	7.04639206472159	6.92420385534522	8.24940456616993	7.17480957533991	7.85640561927196	7.35405067525676	7.05288119671643	7.35193523059602	7.10727405725991	7.24146737815162	7.18820177528879	7.73842350249598	7.5237363673793	7.78835892259266	8.16593462619377	8.1219386341821	8.37993540952015	7.37272088213879	7.08449347604738	7.49162917710733	7.05960904670422	7.03777039215331	7.22255160470212	7.0306752713254	7.10880913036825	6.90504867113333	8.23680032487187	7.67875895407237	7.50270222048141	7.47894387654858
ACTA1	7.08372407895231	6.68530946243137	7.00655764486081	6.2469573152126	6.88640922046555	8.02621956253186	6.926021295425	7.16361052510735	7.03123673734811	6.82547711095641	6.92966360489199	6.81051640253875	6.54258978333344	6.90300435350439	7.00325565360709	6.36064322424424	7.06685763445839	7.48398733713887	6.77011239025599	6.40392238127215	6.65658253868619	6.68450941479611	6.82098775002378	7.310742341264	6.69968116528432	6.93696371747192	6.78260644288006	7.10299000711259	6.81633991523107	6.73401545072135	6.40066710144476	7.11864587440914	6.60652356978629	6.94154609213942	6.75697495142775	6.82627334288479	6.74729618806584	7.14707206307689	7.49181733383647	6.92659149824455	6.67670751486723	6.98200861670484	6.95847185535317	6.72641798146049	6.95502378146157	6.70168733564596	6.49777729794775	6.58192380511533	6.81092138220113
ACTA2	11.6892330139389	11.1983805748569	12.6145468168111	10.4923538681621	11.5717726546635	11.7587078834411	13.2416187010408	12.1772562659206	10.7980467829716	11.0953861834694	10.6817237281552	11.3542615120304	11.595112852742	9.89258652972361	12.0026069239201	10.6132177698668	13.336062325267	10.3906084637761	11.7604772296503	12.3532012772776	13.7611640344015	10.8441186217822	10.9224536468393	12.325113565575	11.5108013373697	11.0775077831702	11.9990162726661	11.6581858847345	11.0517139214463	12.3482558986815	10.217044926685	12.5631271450931	11.7553429543962	12.6197159123733	10.536050869699	11.903160031106	12.5075853338376	11.0978061295741	11.4516189455743	12.0081368825631	11.2946051924825	13.5782307144347	11.6534322764051	11.8492036623051	11.2669804987577	11.1555500470752	11.7570751950756	11.2595032136978	10.8635543177149
ACTB	13.9286232487744	13.7463463384085	13.7877700850971	13.9597218181066	13.8855308753946	13.4562433212359	14.4520631801492	13.2293919769962	13.4606597219812	13.3041965063416	13.0004928440315	13.7971832805858	13.6249157875288	14.1986374006292	13.7036130187013	14.0894216899835	14.1495603437104	13.5047235608461	12.8889163565577	14.0999762000977	14.6581417253523	13.8016903960302	13.3780703241548	13.6423007374122	14.330405066642	14.0783006035375	13.5782307144347	13.7373606354551	14.2430097913757	13.6014098302484	13.8260499920959	14.0672612377738	13.6737959290737	14.0192207588994	13.3247305767031	14.3954917800431	14.620133034046	13.2376798309073	14.0783006035375	14.3165466538457	13.5965006041357	13.3780703241548	13.2022461579915	13.3211420953812	13.8168078965604	14.0496065343242	13.6014098302484	13.4271314026599	14.1239158368589
ACTBL2	6.68865604825696	6.69620660013466	6.82075168808541	6.71897273991622	6.67234717108017	6.67538367337722	6.64243550916519	6.87130570741098	6.52197233829041	6.81324936840592	6.73323163672315	6.69709641339564	6.69528424589345	6.75367165461366	6.29440365763709	6.65110491150165	6.57266870071542	6.73525209991274	6.7226329116986	6.73028843642883	6.72875918733626	6.61534284659145	6.63009339074717	6.65208592612071	6.67475063913719	6.92269891287759	6.49010987079926	6.58892584710541	6.67115662410598	6.89271828961615	6.53861067786943	6.75088223079667	6.71312040602762	6.83418247949328	6.72196832368139	6.74559296452314	6.61080310526208	6.57718987140468	6.76672141500526	6.62699204504981	6.81240099648713	6.47817771574609	6.69245930778876	6.69089075516722	6.67168381661065	6.78240214602092	6.58258081802778	6.79220941939752	6.57234164679057
ACTC1	6.7329604096072	6.60712159908969	6.60789531058854	6.6731062982927	6.79268215540024	6.70877499217841	6.68384511405177	6.67497799670552	6.76600979608366	6.69694106770086	6.65214943233305	6.62607389887143	6.58611820033279	6.71411567869533	6.5495565851025	6.5892240974118	6.85501898268539	6.50447995037528	6.53842841310825	6.79036718647301	6.92803233528863	6.62341691192514	6.80760497320341	6.54944561222993	6.58786935617526	6.62804514996014	6.7044776049682	6.61326063391031	6.72311663981804	6.68954603900955	6.72972567492847	6.60526621011559	6.79002409821297	6.49806816839872	6.62971008119764	6.58766426832318	6.60305333037884	6.77189323934203	6.73193062350488	6.66819675193774	6.70128946618993	6.69932523680774	6.54666330318885	6.74002900007818	6.64519484520759	6.53233839398572	6.72448345980712	6.89307883167186	6.7511887901808
ACTG1	13.7463463384085	13.5549936640941	13.7463463384085	13.573789711542	13.9869794207776	13.7825458875923	14.2430097913757	13.0332424361428	12.7460278183921	13.5136981332571	13.3524796247135	13.7227572839175	13.4347128542206	13.1366579357125	13.117468851257	13.4138176742318	13.117468851257	13.5872167626984	12.5557014018167	13.3318648991974	14.0437438182829	13.5047235608461	12.3168120504128	12.4246535153642	13.3747032743193	13.4390929647214	13.4783547093432	13.5549936640941	13.4868809201223	13.3861594612595	13.9026020014665	13.3124147901424	13.2214701683351	13.8965195669849	13.4691712278781	12.8550211768654	13.8415608697938	14.0192207588994	13.7227572839175	14.1425367687344	14.0607011402054	13.492033195769	12.9232170397873	13.0642327040083	13.4432807474178	13.1799451853173	13.5965006041357	13.0704971552048	13.5503314517385
ACTG2	9.07491863281298	7.89994937678293	8.65778863115347	8.27343520952124	8.35916431391035	8.69145277632663	11.472083750128	9.47460490515616	7.81643113008152	8.32126693006944	8.36521350340962	8.98370198284401	7.56715123452216	8.34942755944612	10.2598775171272	7.91232183776608	8.9914275596625	8.02394010775105	8.87357799691442	9.2367563852971	12.2168277252534	7.7454046774907	7.40650382464425	8.45478456053185	7.99907496361321	10.2237401042784	7.39253929997151	7.25463066321155	8.65058818744745	9.22211623537246	8.0124889648504	11.9780554379755	7.76239001777035	9.94059715437517	7.14821765629869	8.4599999781915	9.36174408135212	7.83001459982384	7.83813774175926	7.60633281378763	7.67265486402151	10.4180818639729	8.34032463013059	8.8177089746329	8.83457270532483	8.86595332854846	8.21608823881958	8.11048051704356	8.91223813678509
ACTL6A	10.2094412170429	9.89381819361036	9.35650526085047	9.56994783782349	10.2003148464688	9.57570207845799	9.5593597036598	9.10347532638924	9.43135565361285	8.92729832411996	9.60949281205158	9.78441481337167	9.31330141802722	9.34158757589657	9.12056652937498	10.46414616771	8.86553533555503	9.22493320822206	9.37780171658808	8.81281354808601	9.3731375604825	9.3160988726182	8.40045463620494	10.0712865584175	10.1915578411075	8.89111485618787	9.69740133840974	9.78107089254773	9.38761812879951	9.75840419063687	9.76494536604874	8.98762364825386	9.29186653374822	9.7390549547249	10.1128422467692	10.2725376763411	9.56446707262863	10.2259584398178	9.1468539840508	9.16445632793076	9.80510544285449	9.49883365716339	9.69852808393467	9.54873040254764	9.31801807520027	9.18270011696873	8.80927651611339	8.7842371185156	9.14944332180455
ACTL6B	6.8910704205138	6.86374927561906	6.7122671920399	6.70098590188803	6.74387435117357	6.74867513617723	6.80999712675805	6.89382824249867	6.67235905520607	6.87198630721929	6.80791291622334	6.68413861162166	6.80838108000191	6.78791976982078	6.7733297173845	6.74405726396609	6.8336809131526	6.88626767144927	6.975759012169	6.94223811090929	6.62679184553308	6.85095674414264	7.01217702303093	6.68511570278241	6.85587720556023	6.76184491742715	6.69105591391002	6.94401924291338	6.7596684176134	6.55179700831125	6.76971684563053	6.76033820331576	6.90263084040542	6.90192560962679	6.63654860697099	6.90024238848171	6.76185492242187	6.78619602074935	6.65479783372412	6.63900325792227	6.68412602668517	6.76406024764276	6.64811132510083	6.80353604707309	6.83667738807076	6.99819242005029	6.93275420291077	6.67851652396928	6.65302944098728
ACTL7A	6.51451605955012	6.43467394333329	6.51133902381535	6.55612111515947	6.54535941013337	6.36777868371955	6.38761899669868	6.26727101531095	6.55651674692239	6.48300226262517	6.42846476692703	6.41605904508287	6.38260551709201	6.38871472498721	6.50090517118362	6.4360452277187	6.44613492749448	6.60638504704134	6.47085267696463	6.4794379695773	6.42077271458458	6.45854274940136	6.57158478874559	6.35850119512566	6.39724007790379	6.36332762839931	6.39320051496519	6.42520362767916	6.38847841644413	6.48700909712495	6.3149363133502	6.42119668870631	6.57005714952016	6.51876379947923	6.63194240982848	6.27428504564212	6.55062736400756	6.44774334766353	6.43550169729827	6.49690241929727	6.34641188958621	6.46233047225554	6.4980392215122	6.40469195243506	6.50509792858253	6.46105083486781	6.43096091258722	6.55075384804344	6.62882967272707
ACTL7B	6.5339276321308	6.6536245644712	6.75459500361175	6.33927492014124	6.75355100227919	6.67839255394889	6.67320305609562	6.50866806428073	6.49729348164489	6.75627185656003	6.54430990563821	6.45132847806181	6.6446072957281	6.61970121737918	6.7100062499941	6.51504366696467	6.59593003419804	6.7577826578091	6.6615059961905	6.48655542387194	6.56274773733022	6.82252795860319	6.37229112963928	6.77870355757152	6.54607825758556	6.565334385634	6.56157373166727	6.79026895057051	6.62222342144339	6.74123698794168	6.6678488149646	6.5479989286503	6.54341758924805	6.67452582288212	6.44274491584676	6.66061153859635	6.52170138389492	6.45247485974486	6.53847011205285	6.42107604015628	6.6345209611043	6.70339259928494	6.47184254401609	6.32000609003617	6.59680651746656	6.7732222959951	6.36497407613357	6.6567016376291	6.67696700564389
ACTL8	7.02942709035919	6.91270234423158	6.78691837170571	6.52012880911552	6.58074101448652	6.96076457032088	8.3474882794947	6.56661195378215	6.90242454112088	6.70799532680087	6.70019492089924	6.38729875234914	6.71946954054009	6.83299688744724	7.05085120482337	6.76938225429414	6.91773363392059	6.77786192492255	6.46667016784424	6.55511542851464	8.77915841088558	6.73018388901663	6.61779001917587	6.97930358354364	7.09050255982839	6.94672246912847	7.26749212173391	6.51688998983935	6.38606562208256	6.87234027844027	6.94580593734493	7.02081848142373	6.75729780980377	7.08892719393438	7.15447304379883	7.00327976053066	6.83262822924504	6.68853275398019	7.08988682561034	6.69444769541252	6.59711711742674	7.03170551974765	6.94745388200223	6.8430931189106	6.55066617892834	6.63853880198969	6.79384228362775	6.38779487524049	6.81683904621498
ACTN1	9.97382507818797	10.8144874909849	11.1770105039841	10.8733495135932	10.3811018579639	10.2908523210944	11.772899121617	9.89381819361036	11.112954014954	9.51716434899239	9.63798822875556	10.0292225951624	10.8144874909849	10.6535692333296	10.5257293325889	9.73002524053242	11.1316355564646	10.2490013230052	10.6195761604547	11.7285235871287	12.0454350007969	10.4435518761056	10.7171735017044	10.2430417297877	10.1629519862325	11.5328328189111	10.6023301905212	10.7679279754238	11.1736947490065	10.2367449362673	10.4972899637476	10.1599674223448	10.4792500462942	11.2570535998866	9.61857952775806	10.5683614671364	10.6113613712266	10.0807336915391	11.2497170606289	10.3921666765132	10.0563536382705	10.1950773059255	10.2845135050447	9.66397768234133	11.4398378710208	11.2203399277897	11.0054817060147	10.4657458455307	11.0517139214463
ACTN2	6.8846481086687	6.50630437175571	6.44867773812709	6.63512098796395	6.89777389734219	6.44006698664641	6.56153924792213	6.43053144229931	7.68377135249662	6.24094433291487	6.6751392037497	6.97679870322985	6.32883609055934	6.55971647910919	6.64089525997575	6.82114083442724	6.57673895056239	6.56409992570184	9.76545748184553	6.53174660879046	6.67903498786994	6.45178360767345	6.46484581993577	6.67465671038276	6.57005714952016	6.62324620792665	6.83339089695349	6.75572215740342	6.66357980495251	6.72785676375328	6.67234717108017	6.6865270620577	6.70030152219063	6.74781463884656	7.39037816550744	6.68979118646749	6.59337924669929	6.80235849898839	6.63944697917393	6.59739700882285	6.59805136607815	9.47460490515616	6.63185436490078	6.22514969695865	6.18268453519831	6.60606313420466	6.25796504726066	7.22641903260076	6.99113855805982
ACTN3	6.62962374348436	6.54121599274826	6.88494288506957	6.70634474460137	6.86708876158852	6.6319044336507	6.66882651493066	6.60748279078524	6.84166148817935	6.6565135205906	6.95526662944927	6.33620816662731	6.78142410913497	6.90783921348816	6.76542390718723	6.93043843615852	6.67080418189792	7.0779202544579	6.89910123098107	6.68287748383078	6.95286902912956	6.60502757331699	6.43943480017227	6.97382439177421	6.79951514560694	6.70959608456744	6.93304498215408	6.54825532929256	6.58576030714712	6.45820281494768	6.44649909191767	6.70227244572535	6.76164856419266	6.72884367358945	6.91060841620148	6.55070976330247	6.92637306425337	6.72038598180243	6.8396776840855	6.83206877489565	6.71821908593252	6.66741025956693	6.79839613679569	6.58468001049435	6.72141599268381	6.7365548341075	6.53394786155492	6.4082772941221	6.84826088886772
ACTN4	10.1341038786732	9.83341940217457	10.4657458455307	9.79604025548156	9.58941111414818	9.99830422669689	11.3085957753007	10.8452290636693	10.1730891276068	9.98595695017416	10.8092463316528	10.4078424348176	10.0975406635605	10.7277858699705	10.5109861252941	10.832261643361	10.7609899922612	9.8992533232601	9.99580815785371	11.6350249699765	11.772899121617	10.1635953340097	10.0172889810301	9.86528306517723	10.9915553923573	10.7162416600527	11.1153921085772	10.3930156611209	10.4741116700337	9.88497466969623	9.84532801841988	9.4323751175207	9.82800255402528	10.151777123483	9.88953459079272	10.8136614652505	10.4574556687329	9.53808680215555	11.6907858743196	10.5052378126228	9.61318594457262	10.0303701568106	10.400298389859	9.62140165283079	9.34065668328523	10.4850153493409	10.1915578411075	10.1050738077158	10.37105650334
ACTR10	9.89316344390195	10.0794062198947	9.70771696092347	9.73451053769781	9.86758240112344	9.38455783228895	9.45132092760972	9.77982400256214	10.2687561007828	9.27820521125836	9.86528306517723	9.60455226875026	9.43984051078689	8.74326296101759	10.0047054293536	10.1815409004083	9.01027621999678	9.00228898210722	9.60731532193267	8.66262372308693	9.00454451687133	9.08065690638363	8.90314686906656	9.72100756146389	9.4951545344914	9.13122836740591	9.76074671437361	9.888870882732	9.06819807707731	9.51005280559726	9.43190074455747	9.78228351073617	9.8429659834307	9.67207142405356	9.95154402798586	9.293772061627	9.42747778675342	10.0356752315232	9.141519957203	9.4125096062108	10.6854853235598	9.65921054939873	10.1057595487402	9.92025711456261	10.0207254125144	9.15962262846604	9.67756360548718	9.57373991628359	8.92167022841764
ACTR1A	8.87552503737193	9.38353114165967	9.55836701186544	9.69106051326437	9.099060308259	9.6963722878004	9.65695385773701	9.18311413851514	9.24278819171532	9.39191044218479	9.38298771084449	8.7307158433122	9.01964516852669	9.18034421702954	9.22077867141933	8.63143186852676	10.1156681229153	8.94594130615697	9.08022296660137	9.6951156889211	9.91096953494403	9.19016520639549	9.22868976928616	9.20783395813921	9.04278269555563	9.82205171475998	9.30341135484292	9.40703043220132	9.26163745827776	9.52558721782486	9.33538092177038	8.94146758860489	9.10991861657522	9.15559174644679	8.72873174974653	8.85988450004713	9.95091627534904	9.04321051693672	10.0146377830782	8.86349422230946	8.60346057675324	9.23353065859453	9.05612260907479	9.02050166023916	8.69644031241498	9.28065710075886	9.52386177291697	9.39329920416945	9.41988651900377
ACTR1B	9.15250252481756	8.99698068452352	9.23630171206193	9.89013145046099	9.13575934796894	9.17424301452944	9.16049673140003	8.68839044901456	9.70448644423028	9.17187271003748	8.60568178791877	9.29530791553594	8.99903344726229	9.70082173696539	8.51246017436858	9.42392242697579	8.96593979231912	9.23312009998596	9.07756766132913	9.59050039041279	9.00181906155899	8.61139242553671	8.86509444882462	9.31279330820067	9.66186840896651	9.00375846960978	9.66237968680472	8.03570633194836	9.18882497436329	9.14031723990892	8.59174287126035	8.89856029837627	8.72933779903484	9.06716690480638	8.75834701416783	9.07453491086522	9.34521952122914	9.57198092469227	9.27111466515294	9.20293229568204	8.75384342825029	8.83528762506738	8.27648824416265	8.29868944275302	8.62271439633602	9.0652210901171	9.18713033612246	9.23630171206193	9.35927216975936
ACTR2	10.8452290636693	11.0506235561173	11.4504824705219	11.5643388709312	10.7732996739118	11.3715139383145	11.6024095389838	10.9070507392245	11.3273836187997	10.8136614652505	10.8371177800629	11.2344665104821	11.073930560029	10.751350099875	10.9195401560559	10.7474583266707	10.5544500110878	11.1270940784951	10.819568124006	11.5328328189111	12.1714031891292	11.7138766975968	11.0108607190958	10.9347921396794	11.8146038656533	11.138238028645	11.1759814404249	10.9999742678205	11.4177362233909	11.1074255883173	11.2132444394575	11.3808928496286	11.0020038510175	11.595112852742	10.8552181931529	10.4252309391634	11.2806928012764	11.6038460054265	10.5544500110878	11.9972172664274	11.1179291111203	10.815521657674	11.3902626396637	11.247262912834	11.034319271299	11.2146309273999	10.9175097413338	10.6285797830451	10.9336503930542
ACTR3	8.76023345331049	8.82034461076716	8.76252069424523	8.96749680797928	8.40972331047574	8.92679998318268	10.2561582977619	9.18927801772702	9.26714142923253	9.24188764777795	9.3160988726182	9.19016520639549	9.19288961451716	9.86273302055296	9.48673344251259	9.59215348245	9.35198035729873	9.37706882380509	9.39141882730409	9.45028487558156	10.2525382530975	9.79838934648206	9.06039853275044	8.4596796627148	8.8241191551406	8.44010030065896	8.90840040939242	8.71884070623673	9.57420365595747	9.57255334148427	9.19334655436667	9.33588166532063	9.76373529587945	9.7378994499453	9.5234046006631	9.57092484395783	9.17999021299973	9.48569968355946	8.77254209236717	9.73391942729337	9.9349543132199	9.52141400899815	8.89016011979509	8.92167022841764	9.67656037868226	9.45878897728944	9.54015511759711	9.44664826169602	8.87049534576317
ACTR3B	7.06678483350118	6.86439507175001	7.03173366838457	7.00444465757332	6.9889176530375	6.82538322438846	6.74337211266206	6.66770856559961	7.07765280062584	6.91167197106059	6.82119579171683	6.91854242895952	6.89145940489936	7.04722768232405	6.90775295748333	6.79307999921669	6.88411318564534	6.88171473379259	7.0040357583156	6.88593067693439	6.76518729485165	6.88797197431801	6.90317715358369	6.99852722763596	6.88257858183316	6.86243186882427	6.84864517027009	6.9938770207915	6.87053643013174	6.72623351435103	6.91540068052502	7.11345696350253	6.90321856150267	6.87785411018973	6.98692555093953	6.88099195910128	6.81742782624501	6.81667799219416	6.80972434139661	6.87248063782555	7.10679749006916	7.03144268641415	6.97374532585284	6.86705065268039	6.9765630734749	6.89183907855695	6.88963287291728	6.84470146774541	6.82430109648943
ACTR5	7.57842225904382	7.63665805155706	7.72267942343615	7.48639889581578	7.49858854200376	7.29020376220519	7.47366799657821	7.64269346914483	7.91975022242708	7.49093378630747	7.89202398638279	7.53109009888998	7.30081520586684	8.35575625196808	8.98026332018533	7.53876062570218	7.68098064046959	7.91999792699246	8.17225131860451	7.55541916916602	7.64726660914575	7.56947165433083	7.2593453738041	7.04649514843509	7.87084665504316	7.61401781925635	7.36124058733598	7.72044028927306	7.9401640747929	8.05867206506892	7.36297123647125	7.16841176813924	7.5101128948157	7.88084462292009	8.56697318029238	7.58805351473153	7.228192475458	7.34543052418751	7.99969248135831	8.0760677386045	7.37255966776355	7.84850927854916	7.46051412515243	7.67833051889857	8.01517253448337	7.38888366453848	7.01752485965094	6.76568284119887	7.82775067109084
ACTR6	9.0581728209261	9.2986697086643	8.46200735896014	9.01808777500801	9.0187975122558	9.71638672143183	9.66397768234133	9.36786833843956	9.41395103674054	9.81228294682931	9.41153866472532	9.00981226748254	9.58941111414818	9.9445826186849	10.292684113027	9.65865958890982	9.48988706106298	9.46113829532342	9.28718651655629	9.07533694894691	9.42289375449513	9.62969611954934	9.21436093992066	9.72541191963924	9.16484572455765	8.87119366449479	9.12097376847264	9.27868080285259	9.42850949038317	9.03314752473434	9.45488684695835	9.42435565006739	9.13714755885841	9.26944469268725	10.0114038279403	10.7115793712461	9.0055032507879	9.08976167925987	9.12781461789709	9.11743586781408	10.1187950410604	9.74649519018205	9.57255334148427	10.1162972203189	8.43555302585082	9.73677084691118	9.38813497532279	9.43537336933433	9.60455226875026
ACTR8	7.23801102805808	7.72494730442069	7.45696488166965	7.15973206148692	7.40154300817501	7.63486759421478	7.04969466114774	7.30505051517888	7.57807909458927	7.64160098369519	7.23156633409479	7.27786542820746	7.38614864438287	7.6666458189111	7.56830648036358	7.41228631974052	7.42488548897952	7.08793681763701	7.46646476342736	7.45512164886227	7.28381000856254	7.45030326512006	7.62978122770441	7.29351549892034	7.22726092956963	7.46996271374953	7.50534510993216	7.33006352538373	7.32938366106572	7.33749191970303	7.22829574157649	7.52466682885574	7.33049737862628	7.33480645608682	7.35110183422874	7.47012680635308	7.42073754409035	7.35387923390771	7.86550898541891	7.34602218466551	7.23246433796954	7.45446266778115	7.60501552805773	7.70691923802193	7.01053740059546	7.29325369033437	7.43415192812763	7.56074140605508	7.45696488166965
ACTRT1	8.46619959954954	8.87635257344398	8.83296798111744	8.63985204307446	9.12315834494143	8.98888056780794	8.51664127008438	8.8132022067982	8.52050723689607	8.60995690762382	8.57749455285284	8.30065016840022	8.86906704458703	8.59100415304078	8.79234546745131	8.16921058677094	8.50447499088332	8.68796649107251	8.40500143087271	8.5650576328753	7.97985410699128	8.07187337553196	8.96203493814669	9.41204261689107	8.1536973750641	8.71884070623673	8.64804152786932	8.49934379390267	8.15801450958868	8.0009789739783	8.31658680717798	8.70357186670298	8.14970913343146	7.94898933032745	8.16191540428701	7.91818084576413	8.03760941731307	7.65855083775011	8.00150664181267	7.67089025140869	7.95561547454521	7.7461169679386	7.87034606491751	8.04529657749821	8.25058651111555	8.47620362861593	8.88316223190192	8.77032184720202	8.41004664389506
ACTRT2	6.42345235271196	6.35996669286195	6.39333115875633	6.42293645755976	6.45449143768399	6.37675848050265	6.30824574370069	6.55290151422933	6.63239763630967	6.35838088734474	6.41849001674578	6.50154288595704	6.35009667770443	6.30194526497945	6.58125222205979	6.7705539886259	6.60426550382329	6.55164391868244	6.60358400675537	6.44001890091532	6.45116379031325	6.56280733987052	6.41505720047119	6.7277000370531	6.48083505589896	6.38075908672499	6.5774412812313	6.5393989504092	6.4649969038922	6.42520362767916	6.11459222995521	6.23874293736127	6.42386245232092	6.45295412375339	6.55982063855932	6.58269042210398	6.51070228592646	6.39897277991984	6.4359921427672	6.62844138102525	6.29951072335512	6.28104624434671	6.36278289679151	6.67835436907817	6.41243635810131	6.50295132291072	6.66079667701755	6.40349484665555	6.31343947107502
ACVR1	9.90724698465875	10.0653576062309	9.36452816917263	10.1730891276068	9.23267664143608	9.84777932621159	10.3023070493352	9.53114387737826	10.1156681229153	9.94524753820144	9.46372049910304	10.1491203017591	9.34603729660848	10.2401996164266	9.48963171077334	9.89258652972361	10.1491203017591	8.60381561790365	10.2791796983353	9.4125096062108	10.4136600878759	10.6276713488744	9.53641635367124	9.30957053542803	9.1183879760273	9.26163745827776	9.19419682313934	9.22643742562626	10.4117117577135	9.68271083545044	9.45973650377928	9.63634589438615	10.0653576062309	10.4276011411652	9.70655496336721	9.94965605829305	10.3251630472825	10.185809592346	9.48988706106298	10.6733707264489	9.94059715437517	9.66296202077035	9.10307112772941	8.85947773055221	9.37447007491411	9.39239686500224	9.9944459231658	10.4741116700337	10.0659661899063
ACVR1B	8.5483699640739	8.65333319998168	8.51092633171767	9.07976453162607	7.76081796183552	8.75568526865414	7.65965656138551	7.70691923802193	8.36483628315618	8.73132705510966	8.07529146273886	8.80186761075469	7.7270366147913	8.53732596540738	7.95434668905746	9.178715194361	7.88135949727996	7.21493975362572	8.20347628500054	8.47692127914117	6.75736831507596	8.05170950551732	7.06708676012247	8.88210657478343	8.55624318064047	8.02835945325408	7.77254348456691	8.26980943545275	8.24509653243498	8.14594688496819	8.6585192947392	8.17987520106745	8.0087554805448	8.95015237281886	8.05401096145488	8.52666174546332	8.41134298190498	9.66858514784465	8.12359728255592	8.70019546286136	8.55011857735203	7.83388948750219	8.30661534148285	8.49390394262163	7.97159044259795	8.17730114505488	7.71107658913047	7.62647628289958	9.37926341846548
ACVR1C	7.02139421111545	7.00543005047028	6.56855870719482	6.8985220830507	7.03997816431649	6.90011602582487	6.79002409821297	6.87226271520992	6.85798799461151	7.02518225672866	6.94850159531367	6.87429197920601	6.95114118071389	6.89999378368209	6.86705065268039	6.95638174054462	6.69929621465017	6.64992043525331	6.67096056906753	6.70891824620798	6.73083242137276	6.90944102972894	6.9793301131791	7.01033310055583	6.88025388519721	6.84615866720943	6.96404477444581	6.93896205466684	6.87369599346333	6.89350806963317	6.89904526424727	6.72291017365494	6.83939929737341	6.83677111063332	6.9899259840468	6.97658579862747	6.68006452395526	6.96323658672044	6.98590139832161	6.82072420377549	6.77791530471179	6.76706822466433	6.85284167353082	6.84264587192217	6.96955944975959	6.81472171892009	7.02552652165231	7.03795638548386	6.91169067166067
ACVR2A	7.37212668991518	7.77941044151521	8.07337989535304	7.34595477969555	7.46481091424251	8.1526473756936	7.40893818296443	7.70576186997663	8.14454748355676	7.79448528940717	7.91579390675133	7.78477281133694	7.8434015229633	7.59833284725615	7.62583879946899	7.92300889188092	7.71022859990319	6.84260310396171	7.536713671044	7.91298813583939	7.66091463557537	7.67936780095244	7.54609274803366	7.28418223269857	7.37011678750424	7.37562566193145	7.26610937252401	7.66336720801108	7.32768741217621	7.57192744563817	8.43929656555627	7.68484662823659	7.62828904486814	7.48737974928344	7.74319171796275	7.54466929990545	7.16555751597952	7.45872229879799	7.50611543998556	7.67800193732507	7.72092486541596	8.05479143213099	7.24325055928135	7.06070791009332	7.11723457398912	7.49611756210491	7.6053361678049	7.98736461850326	7.67378319221859
ACVR2B	6.80418968957528	7.38744685598565	7.00951465901349	6.69975046397064	7.08162686663296	7.02311667814419	6.62464490663139	7.00032639544687	6.86348673228078	7.21928212687794	7.336998033593	7.18337817496958	7.0125041139331	6.94934414626977	6.97925432408307	6.8668897949078	6.73964733266045	7.21986942085984	7.07344589328394	6.79960022410506	6.76264017411092	6.78831134565174	7.74343316105286	7.2529002665536	7.02524813579549	7.20640034748379	6.97824997307755	6.88893589013154	6.84878317108839	7.10679749006916	6.90327035442459	7.34301849014118	7.00387927330118	6.8050243157735	7.00890663445641	7.04858840793839	6.96215876573203	7.02644655042366	7.10859650859528	6.80750305453911	6.80608800060825	6.85488991358755	6.97850908143609	6.95299767420523	6.96242652305756	6.93296158036734	7.23867368200375	7.44305014760306	7.10199065211756
ACVRL1	7.31521564024862	8.12581787150177	7.97262244744151	7.77730854830204	8.30078707262108	7.96080417344728	8.17427506206193	8.61637846221616	7.36902643315971	7.12421303569649	7.27220951781324	7.10844798214522	7.89028872351743	7.61940701769503	8.34296941678382	7.28239734894469	8.09473958933867	6.87455301323127	7.60083385738563	8.09032359072337	7.92421627109489	8.31598848038693	7.64095956595079	7.88392351271007	7.18558392595914	7.88713276595173	7.85093676364051	8.06571763264301	7.77859124364655	7.84637451320071	7.00994173648755	8.51634103178607	8.41241920321532	8.12844586446092	7.25842271958248	7.85072678648824	8.51929513290546	7.29767451084515	7.64008269382542	7.96679248632436	7.93993995729119	8.71063119118904	7.69800412236793	7.78171650200804	7.47665104651848	7.83296154503774	7.69550117120027	7.85163775907527	7.70779228614596
ACY1	9.85265671635075	11.5881115094065	11.1503537779624	12.3441578650302	11.4735284699325	10.5183022416815	9.21436093992066	9.61636858926627	11.6379717551115	11.542722887243	10.0061590160539	9.49041222524865	11.7106770323255	10.1264549885553	10.0731998655561	11.6676350986732	11.0549678923112	10.3937411611414	11.9080654699027	9.87249125836206	9.22784760918839	10.4831609072194	11.4398378710208	11.8766214784295	10.257599194293	10.462679118117	10.655450505014	11.6892330139389	10.9216009298227	10.4234123357953	11.0020038510175	12.7935669756554	11.4516189455743	11.4582759208144	11.335634760204	10.7398644574374	10.8702613849694	10.1815409004083	10.4750252788384	10.6356422511898	10.6679408040248	11.9743611234281	10.0584086527924	9.48824716818005	11.4014369757949	11.1600855897951	11.9407482596773	11.8679547345975	11.1407482680392
ACY3	7.65459495566106	6.87875008899988	6.67592746574362	8.0670777462658	8.10047553216229	6.88179517830204	7.08140298132837	7.74255870772302	8.23485270852325	9.12781461789709	8.01142417276589	7.78981733212715	7.45853867275214	7.74977230258319	7.66205814474573	9.20551733533813	8.10828297541326	8.12693138759782	7.34861328618506	6.61934959938231	7.02425891077425	8.07912971599207	7.7027767658633	7.99219636250349	8.05347803559521	7.33363523195762	7.20425898459481	7.37910359872403	7.94921220770685	7.73572335827323	8.60832275574692	7.9401640747929	7.87947316458271	7.19318225438256	8.2523528246893	9.17424301452944	7.91511930907574	6.34587939332698	8.09422101633239	7.6959982865912	6.64375130470199	7.88871853519928	7.54379664321397	7.39364670520262	7.3600119753482	7.7511970570674	8.25592287726741	7.77964153492539	7.64662953663739
ACYP1	7.73378385533044	7.51724054309512	7.72182287347241	7.32539704753605	7.27650056980032	7.42838755188322	7.93556250794179	7.94640644357662	7.85538081433278	7.61984433454778	8.11365476160159	7.60448284095005	7.21802964115999	7.50706928409435	7.53572896301101	8.54327868700498	7.51114348591221	8.35859035018317	6.98878424614237	7.33404492385994	7.55835217107467	7.16214660453218	7.2088558279486	7.59405991818973	7.48398733713887	8.13875745855016	7.37149077712774	7.63569861838164	7.34328724903265	7.99330464116206	8.40175729614183	7.59010015526457	7.68670019941696	7.4703093046587	7.62107311171323	7.72951865342437	8.76565480599103	8.40145777653478	7.39183700647232	7.37313510802298	7.48362493257882	7.48264497293099	7.98278650446922	8.24086170898887	8.74959414795653	7.43846740608034	7.12129464664152	7.04991654423673	7.37428156627155
ACYP2	8.15322228366218	8.03842618736225	8.60270135610622	7.27650056980032	8.43658748468765	7.60918583758571	7.54379664321397	7.51080566009013	9.16927503412204	8.62581352159464	7.41983301178998	7.82973730698967	8.15173718103419	7.96554715414474	8.27158125107879	8.17335961221795	8.14594688496819	7.31946879436977	9.50138658410433	7.84274975694126	7.30352596256307	8.3450677667377	8.04575203821741	8.69443613614639	8.899723727331	7.80865530853888	7.57084128808302	8.52666174546332	8.38262918504241	7.86151081454892	8.13420088509133	9.54282306301259	8.5413829192599	8.30065016840022	9.11293935281935	7.90045230693814	7.93171133238844	8.27803690537293	7.57470048398142	7.6342708221718	8.03653199485991	8.47620362861593	8.22768359422546	7.68841784090032	7.45171699686856	8.10636589551007	8.72817557028023	8.68796649107251	7.48650518243485
ADA	8.41509030940833	7.8627819149452	8.06873578699755	8.47954970822431	7.61035223293418	8.31780516408356	8.21387224326084	8.64457934849953	8.54586765434348	8.11221759011313	8.34424569259438	7.97621305807845	7.00348084012372	8.78856799703624	7.06667689385287	6.99789005006638	8.10966680079999	8.77050700684947	6.35376025864151	7.52938523917188	7.54572428456097	7.96554715414474	7.47200957844739	8.46991164052309	8.61637846221616	8.30628119093561	7.80968140939709	7.07428689631025	9.13575934796894	7.77142974164938	8.27373140980068	8.00258577246965	8.53904092670309	8.86111391898211	7.75960572495367	7.53968774683681	7.72636924044538	7.26313845422851	6.7830513940273	8.19780318585481	8.86025916793611	8.04421534000276	7.67445670438334	7.80954144485945	8.73012011337265	8.19243815634515	7.75356914566139	7.34737924132881	8.22323615313877
ADAD1	6.66976800107244	6.54311103151269	6.62768506363889	6.58720450926017	6.66075063297486	6.66767049125136	6.55541925298681	6.54321636290849	6.51620236844964	6.64605549157557	6.72070315732804	6.48976239644832	6.64226344396671	6.53919809231669	6.6746180014341	8.25151226901201	6.54092756789591	6.55967412322576	6.78235990889926	6.66818330812761	6.68242971182457	6.76525324913347	6.71524373543783	7.16022266957833	6.67429796941778	6.47580232092407	6.76743325182225	6.655634122329	6.841167541021	6.61942992132144	6.97340340665048	6.58685437305109	6.80975444181844	6.7226329116986	6.4164243594874	6.68411380340753	6.80693076190703	6.60989863799514	6.49746867821251	6.47925941561844	6.66615173172426	6.09606458220578	6.4651587307108	6.51788020194907	6.31983169471586	6.70746846077353	6.7420257948244	6.29996724486458	6.41111463634542
ADAD2	6.30946457922428	6.14512406068022	6.19590438546937	6.01258544891298	6.54243738667215	6.31563928728399	5.98259305749152	5.93273492753551	6.27047728999531	6.30908248212047	6.37667886250922	6.33530768075331	6.19048819157413	6.6163635723543	6.4427920655384	6.57840500456047	6.42338408534647	6.63787652588286	6.32852751891729	6.32403147612625	6.17362753441899	6.0731524648614	6.7337667260603	6.57955580438061	6.60353185028168	6.54092756789591	6.53875337040289	6.55533650431955	6.66370867890871	6.54664278860069	6.61934087520602	6.5450023551698	6.61370290468315	6.47187713438925	6.64874152937334	6.52668087726239	6.50573576977768	6.56265586390322	6.48175093171677	6.51269775641751	6.53722425647949	9.19288961451716	6.2374952533172	6.15244811306164	6.17074963216902	6.1576362760588	6.37495372429445	6.32916158922536	6.37137370818929
ADAL	6.95870743967515	7.45712196245862	6.92781407780586	7.10016527936298	7.1599271239756	7.37051724881947	7.1499930467243	7.34788372739818	7.25555407128036	7.11651717131679	7.34256058666328	7.16022266957833	7.22464912561734	6.97719024224573	6.91083179482737	7.63040822664365	7.02121516025142	7.9096614064634	7.51261245106432	6.89897948317674	7.16923749027736	7.20025282125113	7.09375449798163	7.42847732328399	7.12193211540999	7.68042306131037	6.82677521000259	7.01458368727961	7.02333068868232	7.30114776407092	7.27618814475444	7.72494730442069	7.29059818075801	7.26002678380003	7.36996772223761	7.27220951781324	7.65215457551921	7.2736170115611	6.94591259963889	7.17560240776925	6.91017914797194	7.26251610303622	7.25173130859666	7.25314418899841	7.3785628963947	7.11063706724702	6.80957481723227	7.26592056125591	7.22641903260076
ADAM10	7.72127998378643	7.80313399967832	7.73389584311583	7.66798500306319	7.53876062570218	7.57162585312117	8.22703737694513	7.14671193061252	7.53714637668039	7.52739309381811	7.24165680455405	7.5589164235116	7.31240073410641	7.20691192862632	7.43354214357994	7.70845049561085	7.24811496252829	7.31884780409398	7.72563100553534	7.11999938688375	8.20527286646439	7.38022212224297	6.91209449451696	8.08738388454186	7.67998277056369	7.15676608084721	7.44415777918478	7.93752014336284	7.51764704610921	7.49493907172143	7.65800447820872	7.87636713444044	7.47147622455307	7.59215727570598	8.12359728255592	7.49407982943101	7.33511638807766	7.96453891224048	7.05059800548805	7.92079034490224	7.73946455543442	7.20183835238848	7.332283921737	7.47766297204633	7.28239734894469	7.37849488875505	7.31975570278196	7.04297372881896	7.24993887934983
ADAM11	6.60957956692678	6.76131348258429	6.81063595843979	6.78088013306175	6.68823527625766	6.81712172412963	6.87205665888707	6.89414679356318	6.88820959870949	6.77725444547068	7.05834932050878	6.55602568038174	6.61487489051353	6.56699667942846	6.97735455314407	6.67969478658949	6.48582593644083	6.94674599888661	6.76822660340067	6.88584029513064	6.79055636808899	6.72772643264326	6.70837952969369	6.88312820894217	6.92764029252044	6.59136042649848	6.82346190944248	6.72738264039754	6.75217537206204	6.60338826798063	6.65927867773487	6.63134871376741	6.64908694979497	6.69837414364232	6.53716994300265	6.7517722708481	6.70223064249189	6.67735674222543	6.7124316975015	6.53949799159317	6.65378857496991	6.52781474579116	6.80299897335637	6.56767579061701	6.56907757242582	6.77292311618291	6.65096446631018	6.89010411752412	7.02881438282515
ADAM12	6.81559974472377	6.7953596888628	6.9601452611372	6.79588647914752	6.87847298851599	6.86408089714035	6.78244064737248	6.62881043823568	6.86469748145979	6.7831872283418	6.93580894972358	6.72856238682184	6.88128107634148	6.80464645979985	6.7526993245579	6.84708310621212	6.84821091734204	6.91778660714966	7.00090990223913	6.84373695279032	6.91407171518575	6.75855630437745	6.91445129355774	6.86966386912613	6.66767049125136	6.78420668072954	6.86417424256438	6.80653447619054	6.89377416283553	6.81693392386848	6.84334091838384	6.91209449451696	6.78583049189015	6.8223620727619	6.78200113751078	6.73260870298683	6.89295897037702	6.84391840439268	6.92353555831793	6.9047563119252	6.93035725560509	6.8706435475399	6.90557662918054	6.92230952650883	6.94643885285125	6.9254932731144	6.89389659778233	6.91332522423213	6.7353324195345
ADAM15	10.5247789475538	8.74294341813722	8.75949659945545	9.40955930238662	9.44978989892194	8.3206414485424	10.0273762402728	9.28115958318113	9.61801604253076	8.97824310904721	8.8538258913967	10.8752970809692	8.87238610744203	10.2331586888428	10.1773709134239	9.7751926620148	9.80144610094718	8.35464570108792	9.26163745827776	9.22593525864975	10.0260487793086	9.31107641192748	9.05991069665438	10.575526916487	9.86950557569886	10.8692188480821	9.54873040254764	9.60040932306597	9.58675488737253	10.4891182775171	9.76823259223466	9.13401108304243	9.40100529043393	9.50603460505748	8.89694311294473	9.53906208436424	9.34213245600398	9.25031315791558	10.1586318558627	9.39285799042213	9.7868736916254	9.67029345160734	9.66803115614731	9.58827555320815	10.8877780987775	9.48330203423373	9.03024592789241	8.90432271275394	9.57927415539252
ADAM17	7.70327767261128	7.71519315505607	8.09993167147868	7.85243823897462	7.55851497220884	8.03787447376845	8.52765491058531	8.56636295487014	7.70822255881576	7.83511184453742	7.78777033096818	7.98429468308511	8.17987520106745	8.22921723160507	7.66379323025291	7.93966020670843	8.45865812490078	8.44267990858401	7.68744966139052	9.0829602505221	9.21242500108161	7.84098910144667	9.07073684265573	7.67854223054148	8.05289686342176	8.1801706107309	8.44823765556689	7.78384670229829	8.16472723704098	7.94387560323582	8.10357460153461	7.90447227097204	8.0460386316518	7.84684128965773	7.62852473890495	7.70327767261128	8.35887318960886	7.89315213202684	7.99103089331615	8.05005891487087	8.62857488655055	7.90322441463808	7.82430912484961	7.96863371156344	8.12146626153537	8.29119106883658	7.62149248338014	8.0009789739783	8.16459436818711
ADAM18	6.4018325092473	6.48849248764619	6.62956513084244	6.4995797447717	6.42783338500409	6.62405135014534	6.48351903401452	6.53937255240693	6.5450023551698	6.59771554661964	6.54617511425315	6.4595597882001	6.65068977098778	6.67491372095139	6.54911477789157	6.49238653060361	6.6632181133984	6.45964802982466	6.55604336218227	6.48865831066642	6.38111567011632	6.38075908672499	6.28475524838085	6.65833212468982	6.62481761120276	6.66858307975238	6.6578655237452	6.45493452842519	6.59918040207494	6.50553054951353	6.64490635895405	6.4173254898643	6.6292116799284	6.68922057697904	6.66325345057849	6.58493936496783	6.5669333673702	6.5480833151948	6.59166007049421	6.41216517946513	6.42468983180779	6.49442859072389	6.34458774072621	6.5213707416316	6.42338408534647	6.41375244900478	6.49629346065247	6.5902966558529	6.51324376964819
ADAM19	7.43619321003333	7.64580654105217	7.60250301650221	7.67747823946507	7.26823306503955	7.33095257533503	8.52829297762469	7.29073976813929	7.32828634336201	7.47467119438691	7.20531044215026	7.31647915389031	7.5212555940881	7.52760687496292	7.52644441204439	7.27140776030407	7.57182671717242	7.30569095131138	7.29621878072601	7.53071917762682	8.90804966941954	7.57470048398142	7.57554072518868	7.58269613968419	7.43989513350266	7.35685154812595	7.62086813110098	7.29339239695974	7.65335589057824	7.37060067942208	7.59588108684077	7.32990763889082	7.83857501783602	8.34281993189802	6.95335405285529	7.47757232953376	7.74483880777295	7.57949461791193	8.0506487906426	8.04019837631839	7.42678242004813	7.13649317476366	7.00804822670093	6.81550974278128	8.0482231564571	7.39555696249659	7.13655908045937	6.71342692725989	8.19737855003952
ADAM2	7.02280875378608	6.95615174552158	6.91481375492355	6.85410659005198	6.954281262927	7.02753632979522	6.98886717650589	6.92090718881914	7.0643224411831	7.02115492134065	7.13278082695253	7.16619599048585	6.95295578314547	6.774680637189	6.97399034985836	6.86639780181519	6.99532788118961	6.98079965910254	6.98502118342111	6.90669682321996	7.00022144255244	6.95507930366578	7.04023382602252	6.738228956902	7.15251272991485	7.08829052531539	7.01191071284499	7.01467415140586	7.17822424176185	7.01040112478696	7.0684315873951	7.00772670731241	7.02786056637583	6.94387516978142	7.074593611786	6.89041542950395	7.06449467644882	7.0186979239948	7.01819145351767	6.93893815847069	7.14347042665038	6.91148491769789	7.02641335215623	6.99864170891733	7.04315274645076	6.96379647205492	7.06995054376106	6.82582640241219	6.95234024207082
ADAM20	6.38606562208256	6.5102502629585	6.22514969695865	6.51591792743005	6.23468324664324	6.36434120030135	6.30426273118813	6.29203065418322	6.4020473865476	6.46813704824959	6.41152774078251	6.42163913976755	6.41588897016196	6.47589739348843	6.25294845969242	6.31382133852698	6.36528480729672	6.46192657315881	6.39452778269345	6.38320132860566	6.25933068899289	6.50005151736406	6.47804631751764	6.18806368264148	6.3961578344183	6.40722486379121	6.24774951996737	6.40981809189098	6.43964559734729	6.52720111913375	6.40268941301213	6.38242355254085	6.31215877345855	6.30534975791849	6.25796504726066	6.60675568098336	6.1888520182974	6.3565995409262	6.48608339076288	6.22406892708007	6.29175084193698	6.47405884663307	6.45112340090934	6.34238686101577	6.336482564823	6.32224790761289	6.30215669714697	6.3812975483193	6.50038618652874
ADAM21	6.5301534228185	6.7306089484646	6.78487206679989	6.57393807743306	6.73197198742866	6.66438397497965	6.7315567344566	6.72218954356776	6.80623708487931	6.60886851918287	6.75600131259067	6.63140824297078	6.79395480237674	6.88014310875794	6.56558431288462	6.50878476390934	6.75944069647486	6.61155071760149	6.76024325452418	6.82117024209591	6.64435886023355	6.58377818463229	6.6737551675266	6.65128487329845	6.60229803389984	6.62497156529613	6.62097092499221	6.63568181995716	6.68594572827152	6.52652845834526	6.94693253420219	6.59376994928886	6.5901232699734	6.80957481723227	6.74994290767679	6.82182456382093	6.72733511537056	6.68452385759575	6.71636255401688	6.53255777639621	6.71014816988381	6.59183920922005	6.6382748268272	6.64470182371927	6.67727408653926	6.78267730474745	6.42623269901433	6.60335722362905	6.50480915653707
ADAM21P	6.6016164753713	6.41041108105236	6.4531348338378	6.49541131306562	6.49579272688525	6.53649343760209	6.34108416016073	6.48788752693838	6.60952548406811	6.56320074731395	6.63964594229122	6.56576097730208	6.53522354557321	6.52708798318292	6.45497767841849	6.56848634028633	6.67858951218854	6.37200178927967	6.40169230682135	6.57425155341747	6.58295140501169	6.59442380438258	6.58339873659201	6.50283916187041	6.71645698761231	6.43912700367926	6.39216168496532	6.65214943233305	6.63836174704645	6.42520362767916	6.70557595072683	6.31065048256679	6.38942803267109	6.5023539181249	6.6609612227903	6.62915114486769	6.45243621102029	6.61623835367758	6.46117257216641	6.60122354319394	6.52642299625496	6.54840063147267	6.6762030645404	6.52952962476543	6.55653916251083	6.5313508117484	6.61341330891374	6.73422509984058	6.40620073397787
ADAM22	6.61093326066858	6.7108937878161	6.63954724171482	6.61711799755094	6.76825000337171	6.73116367911042	6.56027356693786	6.55911742757723	6.49695965581393	6.70234418833337	6.57135892680622	6.59155797514174	6.73560000499894	6.62558180064559	6.54919673411454	6.67690024773709	6.49280904172081	6.55891178006018	6.53538821390993	6.49898236464426	6.5875752327606	6.55185656487751	6.61676126188773	6.67307867528047	6.64053896080498	6.85680792964697	6.48809440576467	6.56293814790783	6.82723142746739	6.56497177604588	6.66288717105032	6.5252668046552	6.62429862287734	6.62480004427416	6.56356625515921	6.54862919690057	6.62997728565027	6.65843600992682	6.5134435480195	6.58649496440011	6.62344385141822	6.6961966426443	6.69329899242682	6.62512161835738	6.55576861837761	6.60577188743033	6.67907633898293	6.55222818081859	6.57210846981701
ADAM23	6.06908291900023	5.35303622278683	6.6989296403204	6.39758116572114	6.50584505752222	6.37748108105976	6.5243055737851	6.57638731570378	6.32052799799396	6.06908291900023	6.58928988512021	6.3177871185135	6.50162959635402	6.40840316432422	6.65830489790144	7.7454046774907	6.32224790761289	8.06929127907091	6.73955298126629	6.2074656035414	6.77274351877604	6.40633605738694	6.2000176496522	6.56934326526242	6.54819279879881	6.71776945858835	6.69135928966064	6.8016171785805	9.91171497720058	7.00079170489113	6.64047283424127	6.78966971367021	6.68902086793608	6.65307888617646	6.74673055075477	6.70172450715921	6.90613545846456	6.76933989213598	6.6910158518396	6.90233205451502	6.58872446911622	6.72630277529968	6.2287300343943	6.25330712843652	8.9438720681608	6.2329925120017	6.26727101531095	6.27207412974776	7.03617379350972
ADAM28	6.6416907104247	6.58245746139266	6.71026909595121	6.58840874489406	6.55161943927278	6.64500091070034	6.74225570121746	6.57784258311536	6.62495704286466	6.50295132291072	6.42503436774241	6.56869041876831	6.63464743368204	6.60222986019021	6.46426585186712	6.48655542387194	6.53805341250935	6.52708798318292	6.54569275318421	6.55627461314947	6.72274863341561	6.55047541514889	6.65289744956657	6.52661964961142	6.5291494601223	6.56879634594764	6.58692399081975	6.57090397378866	6.6614744957592	6.49248409592528	6.54364507281186	6.53444570557898	6.45173262364095	6.60870532012609	6.5196954812093	6.54319853726528	6.50959818676272	6.56928963058652	6.56653635795883	6.87631944801538	6.63085870475079	6.50685114206882	6.638767342691	6.4907739701602	6.64117179928445	6.51620236844964	6.54756457355252	6.56649293317488	6.47101610780371
ADAM29	6.72838125715615	6.71813958680256	6.90671557005225	6.72341219176213	6.80856225936301	7.15594504094713	6.9482540285383	6.90164632442604	6.74725933324259	6.58640030723708	6.77325015826275	6.73768584321581	7.04023382602252	6.84940646736097	7.02280875378608	6.96427538455746	6.76190883008872	6.78903510395779	6.92804944516272	7.07239193153603	6.73412286055325	6.94139817468279	6.87254061958811	6.96555305837911	6.89212938919092	6.74024110170194	6.73496832782448	6.5955957507446	6.83946628647393	6.98020155827588	6.77300960680393	7.04312421661073	6.75094988133253	6.81690655445514	7.01680607936302	6.7517722708481	6.86353614604824	6.84506795176993	6.8164912117329	6.87908258920758	6.66901233255391	6.70301343342469	6.91015834783308	6.83460354844303	6.91043021248375	6.63098207407127	6.82604763832818	6.62848841508439	6.66467392886221
ADAM30	6.78698489614294	6.60658183272262	6.74827359835675	6.57465768612574	6.46216210150777	6.54137307903369	6.65513069375761	6.92803233528863	6.54039946287706	6.70719757471694	6.78739859724967	6.79999764244916	6.67898029324817	6.75993785698771	6.74020467556344	6.61667308047247	6.83884700913354	6.72888864730508	6.67986137431714	6.74616889525443	6.46129117153539	6.78668336795264	6.63865586007019	6.65890472085545	6.60720208447272	6.41854837020211	6.57090397378866	6.49302609058228	6.49450191931189	6.83019290279112	6.63638549669989	6.66960355125875	6.64484397986427	6.75465373697928	6.77125357564383	6.72147427789572	6.66266928812525	6.67044844785367	6.8529353407318	6.65366571318277	6.6107438522956	6.56155700207294	6.68766125121483	6.53942534841147	6.85526529690766	6.5894132397284	6.75507294705085	6.75209055263781	6.63601657209369
ADAM32	6.82317630561953	6.80858890811463	6.84819450548312	6.88161206518859	6.81144337577841	6.82378448516103	6.71706887724263	6.73133627156525	6.77595613760155	6.75243092459987	6.82821473193795	6.81759404466414	6.75631131457424	6.84063304002723	6.61129106536735	6.68364875519872	6.76375787467902	6.81988799515366	6.82208341109976	6.91804418225086	6.76784880503529	6.78676197295705	6.828425072735	6.84644605329312	6.86233067366144	6.81289295132608	6.69426103106916	6.82322168210846	6.72695381170858	6.79508516194371	6.81085798457739	6.66606621489866	6.69212046550412	6.7731426176972	6.7652868377675	6.81270992119062	6.83043477420977	6.82489957209483	6.77396312050912	6.75057206240612	6.73084478258618	6.80004098947286	6.74592076171414	6.85108063208238	6.77713990588581	6.79700453116518	6.86826954276348	6.73110590948283	6.72009520912959
ADAM33	6.7962668381582	6.75350989560356	6.81336025472641	6.75391954370929	6.83869233742371	6.90140087901493	6.96225331072388	6.85474492498114	6.93153543380882	6.93677584309397	6.81710867343767	6.90840280060617	6.79242051301999	6.77717463801858	6.89940764098583	6.90760743422286	6.79983692998464	6.89402677327198	6.81393078762592	6.74228764816005	6.75702684867531	6.720413740141	6.72589388458423	6.93735289041475	6.90314034208511	6.93495784027978	6.80325279131496	6.70546762738666	6.81748374404144	6.70278452216676	6.74270758609916	6.85488991358755	6.71251562401237	6.88510466646523	6.77925898153933	6.80718604795091	6.87311602233078	6.80845304182364	6.73975299093589	6.88964856982656	6.88527452132595	6.87397417580386	6.75873181555588	6.68674496365844	6.79481173711813	6.65978892000476	6.78410665905459	6.85127291907483	6.75292620827752
ADAM3A	6.56889130267603	6.60082766312556	6.7483470769142	6.61479540248597	6.64288791178965	6.63407024852205	6.55787223733618	6.58763333263006	6.65775030859063	6.68871697492287	6.67343504764826	6.66876409813957	6.8471495718337	6.67145098321688	6.7165267480344	6.57019812473685	6.67022533768216	6.72577130057393	6.71982401761612	6.67847815291028	6.65867560040568	6.74564783337863	6.80190116153396	6.60602977425554	6.68864445193009	6.65399892354444	6.75668813701927	6.69196065533442	6.62260021192246	6.69376373723597	6.7360141787957	6.83201816584238	6.61017763026039	6.70164002421222	6.61411664399146	6.69639538125839	6.60269299474052	6.62730047827158	6.60522059779095	6.6645384721056	6.62219093150919	6.75751332645651	6.66771954239867	6.66112353657434	6.73983201791589	6.77971536563878	6.65736162960772	6.75736831507596	6.63326547355057
ADAM5	6.7360141787957	6.58919062323402	6.67428276485651	6.53139563462177	6.67651349492755	6.60411045957305	6.48026523958065	6.65103484125317	6.6911931864451	6.57221355445734	6.58438774266889	6.61293714846842	6.60829336853427	6.49290322987481	6.67239877343824	6.54940946298926	6.60205300616832	6.52823720596625	6.5526635086935	6.62983418990023	6.67295594620624	6.53526699377977	6.66184162499638	6.49925923765464	6.74461648744755	6.60368904186929	6.58831702959264	6.6143012091532	6.59301501319902	6.64793454159421	6.61066770138052	6.79222602540541	6.65105997622982	6.54713227665165	6.84652920582717	6.77888271667598	6.56599291510848	6.67580396548564	6.7310875700894	6.51168731452725	6.52250503871919	6.73514420953042	6.67705998119525	6.70659119479665	6.7526993245579	6.69630158498243	6.65063771142183	6.68521978653908	6.60694358280209
ADAM5P	6.4462166041792	6.65949535591316	6.63574203321298	6.5060938339637	6.51508803878852	6.48154701735474	6.54653722802558	6.45164910772596	6.55541925298681	6.41673101956617	6.55653916251083	6.64299093456357	6.56482531905453	6.44709388596245	6.3809375080524	6.4894387619406	6.43822778526346	6.37261214465606	6.42125313388901	6.48098978642456	6.24292146162454	6.60121014507634	6.52245736534813	6.59828694440326	6.58991941345543	6.36363726441553	6.49582872112207	6.43262320256877	6.50962677212419	6.50827528820232	6.60721353126007	6.49674992331049	6.64631330491341	6.40509517961085	6.61262201744335	6.43907875475505	6.2329925120017	6.30404928451759	6.47113568624197	6.33154740949191	6.40771596894314	6.39475431756783	6.63438799164015	6.50223200330016	6.51485887378745	6.6090105865267	6.46223286520925	6.50447995037528	6.39326583686076
ADAM6	6.88792373931838	6.82632592312234	6.85972151184445	6.81768984279893	6.7933987032848	6.96673402495703	6.7684596993954	6.70740751981613	6.82744156394427	6.83578781973845	6.84976450485889	6.9095576054502	6.84682941081031	6.79708327753952	6.89777389734219	6.88776043973455	6.8718473635441	6.8231171359876	6.88603645650958	6.73336702088685	6.75321239993987	6.77436885697276	6.95242957886517	6.76352436771076	6.84255186591915	7.0224753027666	6.74744034294198	6.90376161461245	6.80529738023347	6.79193649656731	6.81656875977901	6.8728218476826	6.68050638689572	6.89175541814164	6.90319785754318	6.80567120825562	6.85663407219385	6.79635743206923	6.71040235835042	6.87726224294013	6.87355450086724	6.7413328486037	6.8913768119595	6.7261191239928	6.63907590172129	6.87062575290252	6.87867692097014	6.78033648837148	6.87083321014139
ADAM7	6.73284991624256	6.81615484787404	6.78992558102608	6.9372748620988	6.77643557762461	6.62520166000767	6.81215524598369	6.77778957187339	6.96055247899235	6.81324936840592	6.69431500881025	6.79955307610699	6.75676461345031	6.75507294705085	6.74387435117357	6.77169995317783	6.9395661595217	6.76271190645526	6.93608469888646	6.5082539980718	6.82974294580196	6.74998947537985	6.52821114788485	6.79658772550837	6.85323691775813	6.64747866582527	6.86376969577602	6.56621287003624	6.81080844963709	6.76433258312283	6.92714111044216	6.84853725708277	6.7992294575786	6.94956147838626	6.92826373390794	6.7355601093612	6.92179182522269	6.8147369362037	6.6955735309991	6.77722003629359	6.92820205046166	6.66165269661956	6.77535780367606	6.8363339288572	6.62548518956738	6.78988485033358	6.48102656106185	6.65204167996502	6.7291092869431
ADAM8	6.78440027876692	7.17345483234757	6.54921599784221	7.36919538411354	6.89736665176011	6.82768406199072	7.84364436530013	7.12844651144011	7.29721358552616	7.05738908705931	7.02033108473752	6.96439371918955	7.03190878969938	7.04529814844641	6.69481156155155	6.50635873554452	6.90214638339952	6.91304738600148	6.71896099878745	6.87395357291007	7.55227827944562	6.56056928160418	7.04766600357518	6.66272069110653	6.96642895719767	6.91646737859794	6.95369533198074	7.05634657828828	7.62006118611268	7.07215410220623	7.10194607882026	6.70903463412334	6.68477575734836	6.64623157000387	7.03813939820645	7.00531908742732	7.36532929904899	6.88855821693866	7.27205333418236	7.16429117597903	6.88345384661562	6.98041720400082	6.37137370818929	6.38753545519807	6.72897891930734	7.0150854100143	6.49916222655314	6.61891823081305	7.21670308805227
ADAM9	7.01887597656946	6.73685548905592	7.13153044948943	7.15536387671267	7.41133397034295	7.08930667546664	7.61592454593278	7.16249444488141	7.11905193677504	7.09898459373187	6.9352742163134	7.02881438282515	7.22750769264001	6.81808776315482	7.23551907582375	7.12718186233956	7.02121516025142	7.02308610510712	7.1788053327618	6.85200712796526	7.59588108684077	6.93087088528411	6.72865528131233	6.87181586016748	7.12823287077077	7.25079727013413	6.86889797628355	7.07934481386144	7.13777352263735	7.05358075254088	6.90280441712064	6.90409689760705	6.88171473379259	7.16733189373015	7.41160108578026	7.0667146164563	7.13426435119721	7.79291989489564	6.96103395738146	7.27747004614151	7.19631973505293	6.95534731961996	6.98542409944435	7.18947280253574	6.96732128753577	7.44296192550449	6.92299205714258	6.92974319522653	7.00633733241007
ADAMDEC1	6.38855516691371	7.02225326711807	6.73674059779474	6.91559397994312	7.03184440586319	6.88223858515005	9.0423602484696	7.04161078307315	6.93400574474369	6.93495784027978	6.76694589642338	6.54297561973828	7.70979544190056	7.06731115638616	6.73949673343631	6.60450057573113	7.00416607749762	7.23716147833144	7.04865719786407	6.69125739379689	8.65219609562435	7.37935274416742	6.77541232685235	6.42258637301027	6.74600347670282	6.58868213516942	8.08140091000791	6.50973041331788	9.37223884140719	6.76281622931233	6.88296376700101	6.61805569087701	8.0891065473939	7.15369039449234	6.7992294575786	7.06543425973942	7.01517076778032	7.49331278722543	6.92464246193668	8.27709574668226	8.3655092082615	6.79527353219697	7.04111300656074	7.11090314117683	7.37813836859787	7.06196791194457	7.28285528683913	7.24146737815162	6.891023521307
ADAMTS1	6.5958918701151	7.15074925142263	9.43135565361285	8.68610841392178	7.18635004387031	7.58412048603985	9.88829893781568	8.89856029837627	7.32524729514695	7.39287901517243	7.30074740476604	6.58258081802778	8.43155736434671	6.65153872831181	8.2695188435008	7.49813700936506	8.79198364831534	7.21642734525182	7.47936830068207	8.5170063967754	9.82920039222901	7.81618607180801	8.34593243199919	7.8377900563697	7.90423290410625	7.90940830814086	8.10498115561957	8.62598138416572	7.54397703072859	8.12610962746502	7.70797733595175	8.30824013170023	8.30583255213714	8.05117356523067	8.19117817799519	7.55337645165136	8.24296462093029	7.81273877365063	8.07884849914321	7.91975022242708	8.60643481190833	8.57063047558888	8.3424544156432	8.68233540943037	6.77403644273822	6.97139040597069	9.34650781317559	8.75270423989488	8.09757465731271
ADAMTS10	6.79856404992394	6.71250339324112	6.75299569053016	6.57442135440708	6.7949888491361	6.77986032596468	6.82709772536949	6.75970495275714	6.75367165461366	6.69860171396109	6.7041008210003	6.8670235779981	6.70643777447278	6.60467288651399	6.74453967950067	6.80187018974868	6.69195094302454	6.64008226101468	6.84555418704382	6.62532941865786	6.57092142660623	6.60480499071419	6.76670599746472	6.93252831655485	6.77156138532602	6.74839955789082	6.59134197863353	6.35222726874793	6.8079796676615	6.77655670868875	6.74598906046247	6.60919809945638	6.70959608456744	6.89897948317674	6.76000592189138	6.81493919683134	6.79128200192648	6.67116846961408	6.74826109665828	6.68982703737812	6.77450498628558	6.7463421212055	6.56527766431894	6.73697166287985	6.71497001152488	6.8050243157735	6.67357281443103	6.57672112305841	6.71285235972199
ADAMTS12	6.6101929787244	6.39724007790379	6.5343776735815	6.50074783507683	6.50970397021021	6.46817836685127	6.58945632302868	6.5004537639491	6.58158448056552	6.63586880885538	6.37935017531017	6.78484679812293	6.39858698117831	6.47740767784514	6.52096542617348	6.34191288792729	6.55400554243022	6.36161268094019	6.360540339805	6.45120417971716	6.50429867293107	6.47461661130661	6.39851946861188	6.3370896383463	6.52567742573971	6.55627461314947	6.56761824370482	6.44154617711754	6.45580956306077	6.2711917722033	6.50229493203074	6.47700198157111	6.25177477298077	6.58949389300804	6.30885529402208	6.50115788554824	6.28209292571232	6.50720718681723	6.58641559753629	6.51605960746324	6.37281574978181	6.52722346253386	6.41368723757444	6.48836576292077	6.48766747964586	6.51396919622189	6.47219565608923	6.32158299699752	6.57196430219022
ADAMTS13	6.73520937262992	6.60807981974377	6.68620767231268	6.78808031775978	6.70751439231479	6.70244728216145	6.7360141787957	6.69413763676467	6.77868016778958	6.70782407127842	6.67274909281843	6.645855047781	6.69579881633689	6.66154569434218	6.60665213448995	6.7705539886259	6.71813958680256	6.77514402028485	6.64730674542809	6.70005939643428	6.63474171964309	6.62871564266862	6.69868479596218	6.61247817908379	6.66044395595925	6.73941723726868	6.67182436193722	6.55727948474334	6.65096446631018	6.69728463596484	6.7201091805593	6.81762034581999	6.80144780326142	6.61043186654773	6.70028979600774	6.65583233739098	6.73403323069668	6.58095871161982	6.7714078791958	6.68823527625766	6.70585946571848	6.73972380307835	6.59508634239516	6.68436358060677	6.62941044973671	6.66902390270044	6.65504023640199	6.69380038371114	6.59432441944746
ADAMTS14	6.64023535956429	6.64565817528714	6.66044395595925	6.64688722821723	6.58666375763584	6.7659394620683	6.65955431276618	6.75060755677318	6.69939500076289	6.70452283394973	6.63321299036822	6.70287679756168	6.67020168532182	6.64304834199608	6.64936258920016	6.58362099468953	6.63392991487	6.62550140900938	6.52051109415687	6.66826674612256	6.58926208066706	6.68736127729518	6.72648148042318	6.67371592559096	6.56170929809543	6.60547174317933	6.55662218922244	6.6943022149959	6.74039619548645	6.58489478641736	6.62795872521739	6.6731062982927	6.73344969212024	6.68854476385584	6.70652483621956	6.533249110828	6.66117867181415	6.655672984273	6.58987432228948	6.63595286626377	6.75103031991307	6.62094760137625	6.64854284801108	6.59780387774765	6.62607389887143	6.66347901097932	6.70089563867852	6.73691393348449	6.57880603462028
ADAMTS15	7.06356124601637	7.08261788734551	7.01118397601061	6.90439392917358	6.89553300806915	7.08140298132837	6.880206042509	6.84363261353022	7.08509020294009	7.07354823128741	6.90144492881876	6.98664910790062	7.16224391497259	6.88176206327277	6.96620103182888	6.98152252163024	6.8836253574401	6.77987002006655	6.89195906397787	7.01846205524322	6.91843435888974	7.05535741107158	6.96832374801048	6.93696371747192	6.72433894293466	6.9833447664091	7.05749577147886	6.88266577406608	6.83542019750641	6.93328409819898	7.04233441464474	6.90211029921851	6.83896539723947	6.85524935406077	6.89979814883479	6.96303946742317	7.00954757698211	7.0060879476762	7.03688089074082	6.83456547268722	6.82961030687895	7.16684627565255	7.00863833601387	7.1213429208255	6.8376518292731	6.80160243472237	6.78401515180148	6.80427639012592	6.91657072466962
ADAMTS16	6.86726118400416	6.60448451249192	6.61104207412742	6.71456296529375	6.61720773439014	6.72496890181125	6.75439377800617	6.71174055670896	6.91555851423779	6.61593250961445	6.84853725708277	6.89041542950395	6.81333307845533	6.66881528884045	6.82757495652787	6.80172136345454	6.71967910655619	6.72281358566047	6.89580438186239	6.54756457355252	6.7229601181929	6.72413184928289	6.47032612072246	6.57373764223429	6.64027618260251	6.8270382033111	6.35159290726964	6.66990504510248	6.57051273855231	6.81430270913532	6.87500151885747	6.7028086120127	6.72634310396513	6.75627185656003	6.80674838453923	6.78088013306175	6.85726287906671	6.84303469979079	6.87438695781037	6.42861959302459	6.57056561182062	6.70363579242555	6.62436660870483	6.41041108105236	6.58771164632661	6.85153772079667	6.6708952301518	6.59501820028343	6.55418988353081
ADAMTS17	6.74350389915589	6.92910549269688	6.9113952986217	6.99069480598318	7.09144506858316	6.81154175909017	6.86253091572605	7.10107566452552	6.96448474541142	6.8662451189418	6.92595981918532	6.87462326374568	6.75090229346691	6.94720743440318	7.0017814649149	6.96521471939514	6.99143998196481	6.82367708957213	7.02921038063405	6.78753784091867	6.81589046410647	6.76118428499204	7.02439805744519	6.90912514136575	6.83166937982407	6.75393208642081	6.99690814365104	6.85549764196472	6.83796059099154	6.84346132004585	6.81097952337629	6.81574084606704	6.66590562487225	6.92946081133428	6.87470682988352	6.80145967966468	6.91356436637206	6.77515492645347	6.99701484514895	6.89904526424727	6.75602443939484	6.90178037697939	7.01733986792627	7.01776180933615	6.85630839559989	6.92499076188195	6.81964581680144	6.81699423470378	6.85224374384962
ADAMTS18	6.73783168134267	6.75099183243889	6.98117393240256	6.79248991621143	6.73245212619194	6.83210442051861	6.5902966558529	6.77242726376148	6.78818455978275	6.732947038825	6.78344780520726	6.77788715263424	6.61966665141555	6.72921249044414	6.62306863585625	6.61822049623793	6.74344402923322	6.61606866492994	6.69392872059386	6.84549568147384	6.65523729744672	6.74143439443406	6.67022533768216	6.68861272575753	6.7321982928054	6.70676647270778	6.60933267476142	6.63516314360449	6.64676187983595	6.64136878004239	6.7801875184313	6.80845304182364	6.73877650111711	6.76470116435232	6.60273961953347	6.81333307845533	6.72801114657675	6.76008626443505	6.87913781105486	6.66495215430397	6.73151132928526	6.84528295883592	6.69009998378981	6.54653722802558	6.56794745929538	6.83642100007136	6.68193345655409	6.82624242021961	6.66290000814811
ADAMTS19	6.52993712713388	6.61686889680603	6.40296052553633	6.46507766516741	6.57382471520206	6.76229773614768	6.57722132279095	6.43579279656733	6.91062500139948	6.85474492498114	6.60591732595997	6.43118487679175	6.73003553308508	6.56143376258456	6.5189786653208	6.69146128690368	6.59348653397742	6.59668034332424	6.71767059654677	6.53856608294338	6.35862150290658	6.68510220438305	6.53567162653007	6.38667469293299	6.37200178927967	6.45641090099309	6.534153758085	6.29249301098684	6.4445382851719	6.70963492100302	6.54719309958385	6.49960889489977	6.28046355995161	6.54664278860069	6.44313676216959	6.40645534466561	6.73648765191153	6.44307473227525	6.48432640282008	6.49155592581111	6.53912628783559	6.57168340658108	6.66051449660038	6.56960508064571	6.59257501077076	6.47387103912496	6.50765484138648	6.56827464697629	6.59648941988893
ADAMTS2	6.70149611239666	6.72845032147433	6.72167410972596	6.57426976832913	6.63095991259585	6.74031680109837	7.00032639544687	6.62360079963173	6.43978460571976	6.72523417944152	6.61149743309212	6.61873476272783	6.8353462178999	6.64525137598277	6.64558981959324	6.52599932753264	7.01118397601061	6.72408178150788	6.65505598683931	6.74259704689104	7.08009863426609	6.82407784345797	7.04635986973686	6.68285329515127	6.8185983701548	6.60789531058854	6.75355100227919	6.7690759721415	6.82269168671749	6.62199766981915	6.79092126210661	6.57512348896156	6.97986015861344	6.86111329760925	6.73290207547431	6.83136211039226	6.75270755585036	6.67727408653926	6.6220139768769	6.74380587611087	6.63378152723177	6.91894188054257	6.74762149022	6.69209159793477	6.72316074437001	6.61710111898164	6.9722433441401	7.19979398840889	6.85962515093194
ADAMTS20	6.64133398701968	6.73723438339179	6.58851244183515	6.6751392037497	6.72022961754545	6.65955431276618	6.61337424449873	6.42152767123859	6.6768190251087	6.51002121042385	6.62245168164096	6.53197844147464	6.59160568990002	6.64163716194976	6.59942092090965	6.57278201741611	6.70714306812474	6.62531038793051	6.53121959088944	6.62701915054639	6.55770018448206	6.56159046126161	6.68356399344381	6.49983311942711	6.46722593284164	6.57488457373722	6.63691183849863	6.69469729589862	6.59775938900419	6.71839571363264	6.62441913736015	6.58872446911622	6.60269299474052	6.58337700910698	6.61899716031234	6.65214943233305	6.50685114206882	6.55474070856043	6.60260982093664	6.53553886307085	6.59427821441359	6.64821429424807	6.72571233335527	6.53828267612418	6.62579722471583	6.70632295793358	6.55609855328233	6.75909763564813	6.56123269312342
ADAMTS3	6.18095117658391	6.48596190032589	6.91671481334696	6.80228101584733	6.56047295382813	6.7023762310399	7.16721972355312	6.58473008381102	6.4055309766085	6.49746867821251	6.39381923199555	6.91354758652796	7.13039705899678	6.74022614672235	6.80322513357566	6.84625493996687	6.55414508311354	6.72858665980955	6.39690009792532	6.67396565395497	7.4394719915344	7.2423884859431	6.61571817688353	6.82864980837729	6.5975557835352	6.86794662587054	6.44997250876215	6.72864188752011	6.83228084819131	6.90806633227678	7.23450846739986	6.7452477152173	6.98671836870417	6.7430333248649	6.61129106536735	6.79920512479613	6.8529353407318	8.21371495532775	6.53108552206783	6.55680757862516	7.50403533656211	6.76897290426199	6.62528868538968	6.45156115687669	6.60980252468929	7.07870883268325	6.91199397494565	6.41623160252008	7.44750975257161
ADAMTS4	6.7474689278713	6.8258131725144	7.06934081383429	7.06678483350118	6.9924014446447	7.51623126572024	7.23807277617244	7.09865900739431	6.90849196521322	7.17663858566112	7.08403324701005	7.00531908742732	7.14420883965464	6.76936789510779	7.0906797410174	7.08024449087093	7.20879511824156	6.80607206999658	7.07961344698569	7.31731511218064	6.74437570479623	6.87071670070102	6.97025991886548	6.94934414626977	7.18063937881262	7.19157500641055	6.81213161192904	6.7779984966141	7.10513608727096	7.00789628276085	7.20487957654703	7.13003591339119	6.83385870628677	7.10140403861947	7.10648198220822	7.06284811195456	6.89642164414962	7.01650421548913	6.97239363412387	7.09060411502795	7.38520991681858	7.13999783527374	6.97179891074252	6.92486858292327	6.7544501357556	6.98169217436108	7.45792835692872	7.15578174233482	7.15360574165259
ADAMTS5	6.67428276485651	6.60517794788321	6.8610259913088	6.89183907855695	6.73226314898625	6.70843969175217	7.88685018843475	6.97667846577155	6.7085747325991	6.77694229980737	6.74553005239389	6.75028576393734	6.76116762873254	6.51634027974158	6.88608111121679	6.61339377670624	6.53613174875185	6.79462972060475	6.66816986431747	6.58464259103527	7.37471576512513	6.68044218853676	6.74553005239389	6.46441655285619	6.68212102060538	6.37503646794268	6.63698128040873	7.05420908226901	6.82821473193795	6.96184644191442	6.83627027666703	6.64043372945605	6.74496176051487	7.07916011438243	6.65554333690088	6.60701029239924	7.37870689394547	7.35449138581114	6.39904138806096	7.18941864101508	6.73093908613325	7.02897897558334	7.05066273436704	7.01242150948938	6.895125475524	6.74989171037088	6.49226806237504	7.29740900470941	6.54066701682537
ADAMTS6	6.87099982385862	6.75853196851376	6.94054271235747	6.9143782361597	7.01277453653299	6.67986137431714	7.27394949745974	6.92910549269688	6.9083284803747	6.91029567314027	6.86825387975239	6.97305926959066	6.89518049978591	6.91933919902908	6.80353604707309	7.09405324519236	6.96213713273943	7.08805434049552	6.8722757730961	6.86454308764943	7.49284871996791	6.6725903695921	6.74910457799152	7.09738137821924	7.00550289398099	6.94685158715525	6.8364664675229	7.06390970234011	7.00577746428393	7.112641841716	7.04897012802501	7.08147816126856	6.67024896498143	6.84247284186531	6.91060841620148	6.83468121131248	7.08915572436327	6.98370967990316	6.98961802956074	7.05990561456635	6.75156107049105	6.66860929068655	6.86409791246089	6.76022977580303	6.87519331352861	6.82001602449497	6.99914781869919	6.82798704631947	6.87931307602318
ADAMTS7	6.49357885826254	6.68252242153284	6.60912399964386	6.7878009987478	6.77831696829238	6.81964581680144	6.71072639071196	6.7756704837698	6.82971414953715	6.71232976071746	6.59070287851991	6.67531871696766	6.77393692196985	6.85062650767308	6.82750068562878	6.74161550563997	6.6998514572111	6.79688945750745	6.75635764807152	6.72647068872801	6.85985741341324	6.69327478172608	6.70471256245676	6.63913055330594	6.60859052018181	6.92411197559268	6.60313043211004	6.81380095166205	6.68227351355289	6.95187013941683	6.74124831174316	6.71056943113888	6.72862849372789	6.80915846913827	6.64042004643162	6.77148354777768	6.82688364882091	6.76843493026276	6.7752111791788	6.78693112937289	6.61188489966141	6.70013580606262	6.67344748096333	6.67431341568917	6.73569993742787	6.65415085506501	6.57023955908644	6.83107174752914	6.6870053612084
ADAMTS8	7.0937882499621	7.01256055288994	6.76281622931233	6.69697391406356	6.83828028531411	6.88375986672879	7.03123673734811	6.83415026794531	6.8071727540214	6.79779104155204	7.08958829438914	6.95252248452296	6.96678107535509	6.89092986064373	6.75337469315071	6.71711421104943	6.71986224316946	6.84564936774872	6.99071851736225	7.12656182703561	7.03431613020716	6.90757755509509	6.94477465394542	6.93662206687232	6.90645574404148	6.94458919720787	7.02124664540852	6.96519127245806	6.81887072063325	6.72746682143602	6.95966707379264	6.95615174552158	6.70653489958551	6.92184853518617	6.87625271467461	6.75438101632293	6.92130671088077	6.8638754300932	6.82529390230737	6.8374525436793	6.90342964595675	6.88862387222553	6.75890217532563	6.70149611239666	6.81044106481883	6.75835118830128	6.88381119105566	6.75006669737079	6.98999474339515
ADAMTS9	7.24700148834109	7.36095053751487	8.95590378235728	9.26253032326536	8.15422938165749	7.45189459857834	8.06571763264301	8.30661534148285	7.00555617274181	7.63923452137813	7.17345483234757	6.9255707059447	7.50174503825859	7.19172433099305	8.03397143960098	7.65277778875199	8.04529657749821	6.91291989809892	8.67324036144034	9.27014350436353	7.74957356494657	7.15405970408378	7.05368973995091	6.81422119995808	7.72068084744975	8.15944116324773	7.4245026836079	7.31653934649158	7.77534637269158	7.64841636952653	7.05205159913568	7.61908206877473	7.30395009237806	8.65562270598384	7.23786584273768	9.28448329648523	8.14194257053425	7.34437231583838	7.20801055206429	7.66845177926877	8.6734305689914	8.32856700439499	7.83096284014969	7.79390339296609	8.16552926044964	8.01169046734351	7.13438293300002	6.73457461229504	8.23790505095931
ADAMTSL1	6.57053148962985	6.68344769661476	6.73028843642883	6.62140499138228	6.69039002611744	6.6144838580438	6.75918003578065	6.56899266025825	6.70587453521527	6.65232933356131	6.58365069935487	6.57821585193132	6.52087419694167	6.68178566447377	6.58358210161265	6.57650708345266	6.63450817306813	6.58429609421607	6.62938071155847	6.61833959919757	6.92844287683965	6.64411026038316	6.65881114853342	6.58926208066706	6.5573960185337	6.64940220791741	6.66288717105032	6.68613885013468	6.63304559196258	6.61894734692159	6.69876241188361	6.59766568093417	6.64569026331359	6.58053617100925	6.59512120180197	6.66013506776389	6.62821699046034	6.47670537034851	6.7987444825229	6.64221311821418	6.68711664307496	6.60475865032259	6.57842418670508	6.55119542846346	6.64443342707808	6.6146770153163	6.69629044868361	6.59263780395781	6.60163104811895
ADAMTSL2	10.2777476723354	9.22307380521056	9.46481277504042	7.35501150998312	7.61251363308376	7.46453212684119	9.25894239446044	7.54189125257397	9.73451053769781	8.99976339160944	7.15194886137827	10.8887811520748	9.93128276670205	7.09163959917671	7.23975277316898	7.32661849930229	10.539510869512	7.18579038114974	9.23630171206193	9.53434943331748	8.93748706973441	8.60995690762382	10.3584999657341	9.32245812623354	9.85388884228262	9.97681515094835	8.55624318064047	8.79123351851605	7.56494877831376	8.30519614114143	7.58539937863493	9.34794320852978	9.58988082480938	7.7270366147913	7.61791856257924	7.82874406643509	8.87083782002936	12.1499566966131	8.14454748355676	8.21313405782782	7.63403984527154	8.90158546894862	9.60832104353479	9.23449249955585	6.70652483621956	7.4594879017336	9.80985829408192	11.1360605309371	7.63333345854702
ADAMTSL3	8.69288994227213	8.50099404472818	8.59890210187342	6.63446430670568	7.06112893154826	7.78361895108434	6.91507472052224	7.11962416358553	8.33870847864126	6.74826109665828	6.94718787147293	8.6237705650522	7.14176659004652	7.81078890003633	6.57462796737584	7.79980361489338	7.74407271375523	6.57996922040999	6.90645574404148	8.33320598459958	7.09617099503283	8.39174008351056	7.77556365135274	8.32773239955264	7.56108436390436	7.72312949709658	7.37562566193145	7.62583879946899	7.76428062809067	7.61231230648927	8.25475824351523	6.89322442384115	7.83271608788707	7.15312006317915	7.42862481450046	7.04158160441572	7.36377938487996	9.31702199001212	6.91669493165096	7.27535131331162	7.5512512952895	7.41393063827997	7.61210171056288	7.93192396843635	6.63784295574884	6.68849031087345	7.82798566898743	8.11795403775608	7.78847655314312
ADAMTSL4	7.74075158259	7.36392331846031	7.46163077526627	7.89823472163884	7.08303858618686	7.58453100175687	7.10123594411887	7.34225026462116	7.2459035825895	7.00409218451383	7.74075158259	7.76406971147485	7.02133767766851	9.15684559765895	6.96955944975959	6.8959284378977	8.16395141100051	7.37205338635648	7.96190019757467	7.44741211674272	7.07005668770712	7.79620575291695	7.12908285106591	8.22948002906955	7.72456420256334	8.63213282372867	6.45300396040533	7.54931752319635	6.94303775603258	8.08942189706373	7.72636924044538	7.18286444434349	7.86251753734554	8.15128365367415	7.67770405808155	6.65833212468982	7.24388758271406	6.43888774986013	7.64701871091834	7.14766298023127	7.56906368098939	8.18317414525256	6.97514753200334	6.56823359041878	8.23584303105635	7.98403207551345	7.43169168210478	7.17903799547338	7.19692762756222
ADAMTSL5	7.17716690568947	7.39764833205444	7.14731658281877	7.37887332606443	7.02763190079655	7.16166279153558	7.06543425973942	7.07235934181502	7.13252474314419	7.03843052074186	7.09002829574537	7.15965398141362	7.04754184094111	7.20634768302129	7.10092581912876	6.89721191045865	7.16506150139386	7.31745955278331	7.20812221367959	7.05063373467726	7.16146012675278	7.41292268534607	6.93835820439173	7.19345046499548	7.46924727297458	7.08829052531539	7.26068188626888	7.19832511660266	6.78026046906292	7.11739731606939	7.27344137530759	7.02918335764915	7.19692762756222	7.14278368939522	6.9437897497567	6.96425082855898	7.02121516025142	7.22726092956963	7.01432332143641	7.20674204729865	7.0667146164563	7.10287155294039	7.13126629214253	6.93606149223336	7.23146810996734	7.22173939401211	6.97805041076127	7.03037743245215	7.40098299215874
ADAP1	6.75330178320615	6.68298246840063	6.44288208437953	6.9815491653393	6.6816158767242	6.91268398310746	7.06802789000183	6.75729780980377	6.45322558304784	6.45636968112133	6.58523500471512	6.25177477298077	6.71271835902476	7.06331459373312	6.45273995044322	6.52717675028601	6.36084534613553	6.9073365654349	6.55649433133395	7.00951465901349	7.27284956045659	6.75878540016356	7.16132652716782	6.61755606061841	6.75259968643584	6.55627461314947	7.81372012179085	6.65354930009453	6.94398453335826	6.604773214822	6.65122152080183	6.93692597881605	6.78325895861525	6.75197784250811	6.66218285768986	6.70605568611473	6.75435702994125	6.80657352522522	8.44754604515253	6.68054592824173	6.75814035279631	6.67789083433319	6.55763543207203	6.90287995782898	6.36290049882863	6.44017131856301	7.1706620271637	7.12805240896747	7.18281350604792
ADAP2	8.01835814910892	9.07246508721714	7.65032674182434	9.61258221223208	8.54601657989421	8.60778760106995	9.80574345195553	8.59588519072125	7.31809733100726	7.5640682958176	7.85268567735061	7.98822328574979	7.89391376851152	8.60604472691665	8.44788694135278	7.28312256214113	8.35728178270665	8.64346999872065	8.15531055998551	7.64862545311038	9.76944617470014	7.60041866160906	9.0323656824069	8.58964025653645	8.83645091260325	8.92054360439695	8.04721817626968	8.19993043640432	10.044949683666	9.08628443193222	7.8106775894954	7.1991985642887	9.03340748336682	9.45488684695835	7.97671322713485	7.91123241654159	9.4259117807683	8.83379536643842	7.67820864178358	9.40529211637524	9.51005280559726	8.22111098893833	8.45758422422806	8.95547845921005	9.13894317830536	8.90557468919105	8.63777200338461	9.2442246463342	8.64838056220624
ADAR	11.9170394346139	10.361464940936	10.3718032654039	10.2859472382295	10.9400777752613	10.6004840932814	10.5034856995733	10.840040574306	12.3039683951633	10.6974781581872	10.8673156774777	11.9132483478815	10.2679927618506	11.7361468562066	10.9796490946366	11.109936107662	11.4355675955143	10.8814324333054	10.7483888962562	10.4361042378506	10.5247789475538	11.6520859555497	10.1964453295828	11.2080527002931	11.1901729530781	11.9763113018113	11.0254646695754	10.2339257337311	11.3823172425554	11.18389431199	10.39547957456	10.2598775171272	10.2503157253499	10.9786267148707	10.7199190676227	11.4964354931487	10.4159713126622	10.6817237281552	11.8273717862697	10.3779209473885	10.5438595476601	10.3453127214437	10.5160116384993	10.5499583126851	11.5051460780636	10.2762019679158	10.3914371884939	10.1142838095887	11.9354916108145
ADARB1	7.30061545804682	7.352634586658	8.49966145480642	7.33420322435169	7.47273915661995	7.68910681954581	8.80336761870213	8.05117356523067	7.86332277673549	7.78620004409514	7.88842686070636	7.34759150108043	7.50845292556467	7.54493725797893	7.52800044159165	7.13968008842324	7.60947715967009	7.92141416294268	7.66934479160941	8.91340872782505	8.69523612745221	7.39490027083303	7.94845016733431	8.1219386341821	7.47720115472551	7.62418293717813	7.56643886154139	7.63731610913594	7.55088920863942	7.1988976230461	7.07735448561236	7.87181586873919	7.59207495910589	7.46806018506481	7.10476982842439	7.34388703065452	8.663650695823	8.38688735583474	7.59670624263428	6.99032057137027	7.09057210821877	7.80226509443006	7.93401918333018	8.19422978413869	7.44460275105909	6.98267499320977	7.01002279803736	7.75619749938276	7.96971448029191
ADARB2	6.79001011175788	6.65878179337145	6.67109677819578	6.59320838931124	6.66292505534498	6.82234813409794	6.84909830649982	6.60585212886997	6.69882383230079	6.89556809978864	6.74210064976412	6.64425168974859	6.638319348997	6.89075468490725	6.82326426335009	6.7458652886106	7.03997816431649	6.68683415183987	6.6762814047362	6.47044828877085	6.66725619537701	6.69135928966064	6.91064158659748	6.68152956050265	6.96564544770967	6.49070221241461	6.8950812869049	6.60975829332683	6.71854163544587	6.70702636722742	6.68329158502998	7.22677614908742	6.76211364535969	6.53057811561021	6.88848592275514	6.60439568728307	6.79548346874698	6.93069954536331	6.76418741173918	6.81237337905061	6.89316950731145	6.7878249524194	6.78591989814864	6.80796477217323	6.76533091679255	6.82556446458866	6.90551652206823	6.36839465342923	7.03441524931853
ADAT1	7.7787020904908	7.50251129950211	8.05479143213099	8.55867905892572	8.34377071930741	8.28545466700465	8.42333264956258	7.37813836859787	8.44501003462249	8.02875417811106	7.54931752319635	7.40588923518745	7.84684128965773	8.17153493633841	8.13420088509133	8.10689435316199	8.35077655291984	7.87799531722224	8.30661534148285	7.83581208513831	8.80804107117601	8.32811345740669	7.66628631957928	8.87954273633129	8.90275339449819	8.25417485758983	7.77061275684581	8.57996315585748	8.14970913343146	7.78835892259266	7.97289534085581	7.85443748712219	7.67998277056369	7.90322441463808	8.29595035253881	7.96479478252617	7.99047839811647	8.12640873218924	7.84157812778054	7.99589784344687	7.91579390675133	7.9605283686713	8.11365476160159	8.11048051704356	7.12240614933151	8.04529657749821	7.76102262072822	7.68636922429361	7.84157812778054
ADAT2	6.89654570042966	7.10269267015174	6.87845384761498	6.91290133644233	6.99143998196481	6.7915621043835	7.01275061156736	6.7315567344566	6.98778109985062	6.95151424505849	7.07113312914494	7.02183994229676	6.91785680264398	6.97260365936254	7.13604052542965	6.81191456327863	6.74505366052419	6.91106520813047	6.65824269976344	6.98003410046869	6.94121274617918	6.77505889077192	6.72466677254297	6.63054494514899	6.80545459840365	6.68362898222481	6.91559397994312	7.057116743676	7.04342906365947	6.88776043973455	6.98360322596577	6.70888773670051	6.90609623855641	6.92694247771288	6.85830881435918	6.89006784375787	6.86332815198605	6.72891794677788	7.20387361038907	7.05331103397198	6.80718604795091	6.92581794251415	7.06695987187523	6.90750436680754	6.8941307098616	7.1375364749464	6.74385319730991	6.68611030226801	6.85795914061437
ADAT3	7.03965048681611	6.72409408146972	7.27656686115783	7.23830873984879	7.06692941023965	7.610986739399	7.00854905924102	7.3138732683267	7.40169704128469	6.39226080134008	6.93073872112316	6.92808022981602	7.0669903335108	7.30015723977932	7.12591783703167	7.39394906862178	7.23437783851747	6.85517880493577	7.25499183138664	7.38855592156777	7.10468977457264	7.38482527046482	7.50686333227262	6.84427118551186	7.04869110502581	7.83906273027599	6.95346375461377	7.14176659004652	7.32319102541876	7.09468460588849	7.2535168503267	6.74275240268115	6.91790828149528	7.34279479443827	7.19235012649275	7.20161485699247	7.06937548156759	7.24171740472232	7.62709597908139	6.98039175078065	7.61231230648927	6.84917514802987	7.12612927258225	7.05990561456635	8.18613597260895	7.25192875073573	7.11651717131679	7.33480645608682	7.09641753843755
ADC	6.72967742368713	6.6398740139801	6.48392755734764	6.76080715115424	7.03509515456417	7.09818600338673	7.09140203979059	6.76816501220177	6.79514026400552	6.96758718967033	6.72016022279113	6.724642650206	6.49687413185259	6.84612692763053	6.74333757935149	6.83101217906128	6.60851426744477	7.00074208148097	6.50223200330016	6.49711818228491	6.84056326464913	6.67562145500976	6.63772876292611	6.63708376256496	6.73702632210789	6.69566527268657	6.47636040118391	6.63853880198969	6.6939173713729	6.56881461760273	7.06711750101591	7.01279806524087	6.67770100207256	6.98720946854151	6.76471570173533	6.80378740534293	7.12835145234621	6.77682047726048	6.76702217264122	6.90785763258599	6.94087009303866	6.88659208189754	6.40066710144476	6.6172479753822	6.68717042055483	6.80408701015099	6.47565689407965	6.70352209342973	6.82212549238848
ADCK1	7.33022926808248	7.69779544124741	7.72902699117448	8.01142417276589	7.6959982865912	7.3242983475096	7.35487607529897	7.61626833362243	8.08880623565569	7.60490359763511	7.37524220095016	7.43497786969808	7.43272957257184	7.86788482460045	8.55050907491239	8.20141803447636	8.2761819611903	8.00688019037735	7.58911166187714	7.76871553714262	7.42608530537962	8.30078707262108	8.12610962746502	7.46628849588116	7.52115878832307	7.98174912970523	7.75330354907971	7.84146282641778	8.01740479231116	7.71961162228985	8.17365613746363	7.91579390675133	7.58969243070447	7.95629570380738	7.36582544221052	7.91557957593811	8.26098072200962	7.5512512952895	8.48561040955617	7.56428631795966	7.29225319887443	7.5392577390957	7.50923876365748	7.50154741327941	8.1150849773923	7.98278650446922	7.54912723014229	7.59300642924121	7.89873943347066
ADCK2	10.1187950410604	9.52695274774617	9.30716684741448	9.80985829408192	9.86038695124888	9.74216712865624	8.8088564559214	8.910711992179	10.5722121294229	10.5101004217894	8.44823765556689	10.2087847988948	8.93590927421504	9.33966583776628	9.4477516613045	8.60851382925429	9.34650781317559	9.70205190608915	8.56605171684669	9.20376130363931	8.88716977629254	9.36549690806927	9.29627706752392	9.34010601066865	10.4418575685626	10.6113613712266	9.78972551437463	8.78187429385024	9.614222242136	9.26072337038575	9.45083487026666	10.1943511754784	9.46531348390461	9.39657544238388	9.02485435173259	8.74051611257151	10.1701431221154	10.0760211632816	10.2094412170429	9.74150234117491	8.87238610744203	9.09757620290182	10.0303701568106	9.1591185953177	10.2289818516645	9.18449888930473	9.06696945266205	9.41446781845286	8.7863506534759
ADCK4	8.48423949969227	7.96997028305594	7.86775992554182	8.52216115426159	7.57063329051853	7.98035609934791	7.64170325224293	8.38848421368485	7.75023922589667	7.57470048398142	8.03278252204769	8.48408646152496	7.47137125750068	8.12301475576029	8.03131136051109	7.82034742797375	8.50032767585988	8.02597648113851	7.86739289011531	8.11795403775608	7.49162917710733	7.87684004317322	8.66225667941605	7.83296154503774	7.60490359763511	8.0760677386045	7.92129850132225	7.98011854538408	7.69550117120027	7.73614621018344	7.86811364969467	7.59300642924121	8.42967117311979	7.79788868318077	8.10302986120066	8.29309682887629	7.37296207485714	8.07516506917597	8.1822434082251	8.15357959134677	7.36751740750742	6.535650222731	8.04721817626968	7.98787363976726	7.39659709931286	8.0670777462658	8.64489892086626	8.27737127084727	7.71990836538503
ADCK5	7.7039091498506	8.00427845447998	7.34759150108043	7.6844043391731	8.5129473344123	8.85196241818997	7.33732112699393	7.73633467623937	8.13934891939648	7.31444747631073	7.63486759421478	7.5673355306937	7.46959965539464	8.84877999871374	8.45389475876673	7.94031727275823	8.24144068265024	7.68592116156046	7.44760738840049	7.51839940470938	7.21465580626526	8.59588519072125	7.7389100302237	7.2335368253786	8.57851718851022	7.94587083282372	8.79164817837671	7.71129558683112	7.70936821660275	7.41212663167164	8.00958440844204	7.05091203540599	7.69574036792997	8.07859155322942	7.54551116618746	8.01412370692045	7.59550276481287	7.39319614338218	8.88048516276825	8.19629050027799	7.3644503404965	7.77230172288711	7.55302358025831	7.83742849639294	7.64170325224293	9.00887295875702	7.22231451126816	7.2619905482356	8.25151226901201
ADCY1	7.5589164235116	7.20464730499504	7.04000435061857	6.82733808073742	6.87857458074178	6.88307649499243	6.67106877574784	9.27844300705548	6.83283519567018	6.7418971301454	9.26253032326536	7.37459519988197	7.45389063207785	6.74762149022	6.85495599084207	7.49626446897313	6.76290785101011	7.46508547037483	9.15343923421306	6.82187737066587	6.84756417257111	7.02104344785861	8.11280647853967	7.30970248507365	7.06011284798978	7.09968558528148	7.22054874018431	7.07157274080903	6.99734293386628	7.05650899302095	6.98108239204491	8.66439871040661	7.31671603180451	7.02710200343292	7.11537453672993	7.01962992888215	7.09945091499439	9.27158163505429	7.01320110876013	7.08216896556521	6.93354170265284	7.00022144255244	6.64214414221184	6.33957562132187	8.49351064192963	6.08329870707584	6.53974428052789	7.94085801736019	6.38761899669868
ADCY10	6.73688829326264	6.97243931041402	6.77601781803269	6.75683330259338	7.0311434471452	6.72703649455306	6.55377398986717	6.887051649885	6.85117652627608	6.74139917691353	6.79349486841498	6.84901882500504	6.70745634102693	6.45132847806181	6.90257342387383	6.66649454672414	6.82627334288479	6.9605255547952	6.92667728027071	6.81108574620951	6.56591560694556	6.94922837308585	6.84076174825256	6.65448157202119	6.75364774410471	6.58475845495743	7.18079262962602	6.57226189625104	7.04164511720744	6.78446669752066	6.93826835039162	6.70154012481071	6.58428224076496	6.74173022447236	6.81391479643266	7.05261823256361	6.71224245124594	6.71535269389762	6.69137218824286	6.66107730088517	6.58097341446217	6.82968590320805	6.56542530013497	6.63130464649727	7.24081233740802	7.04899734756277	6.60988300945365	6.62453128434516	6.72436505666264
ADCY2	6.76915298834116	6.89591056122346	6.82697524034992	6.75767356713737	6.72162015199807	6.58244273154278	6.65643313097936	6.97907355345693	6.58327151882957	6.77131713180573	6.90802859484978	6.66308766358447	6.64871245998053	6.89158376922186	6.48289076439994	6.69112682090196	6.91432883360235	6.64529959916804	6.84894192372057	6.76013841291547	6.65481006680764	6.63263518648784	6.8110192951632	6.74773606638474	6.60593055179046	6.89642164414962	6.84506795176993	6.7823883968292	6.7135515219192	6.55478190842052	6.5915897693638	6.78583049189015	6.6161730731431	6.65321508551987	6.6579895067641	6.55034302644575	6.65770393434851	6.74751419524822	6.62542315766762	6.57912300671192	6.6566343618813	6.73161162016948	6.74926567639541	6.64261462550888	6.77274351877604	6.78219542640052	6.93486890907442	6.68890945009131	6.67846438524274
ADCY3	9.55734165255264	7.71937697511615	9.39091232278538	8.01337012825909	8.06292829993544	8.01280453241612	10.1195127793107	9.17549172610412	7.73614621018344	8.23736232947743	7.05368973995091	9.81826778888836	8.89353943705064	8.54295278473004	7.59029997716852	7.94998062613745	9.28158457793447	9.6169880029189	7.99756024610318	10.353206924051	10.1355797764103	8.34032463013059	9.23217391642789	7.44582958858948	9.36174408135212	9.89449219962611	8.9114655170696	8.01651321371813	9.41395103674054	9.11923351333971	5.8574875681143	7.15148525102419	9.3105833109205	9.02671536461295	6.99767173124183	8.20403203659884	9.633547467921	9.77292801460248	7.59850811126104	7.45845840901119	9.22262085110962	9.00672442280293	9.38558930994343	9.01067312584862	8.57183806380909	8.5860979725252	8.75795406963579	9.76823259223466	7.24576067247824
ADCY4	7.20504223295153	7.58442926290471	7.88009153311507	7.44406702833026	7.53819925864717	7.92152982456311	8.07708726563367	8.31095535231905	7.47631096421634	7.37734505236956	7.31620149780423	7.2235826747306	7.72068084744975	7.39022346904606	7.32610741805783	7.27080777502008	8.56399928109704	7.39216702175401	7.41141971737873	8.14736062825887	7.44960579851301	7.48547415508446	7.51344817698126	7.31342543102767	7.16907756290646	7.4094072998634	7.70379504219244	7.38389726293852	7.19261605218218	7.5030886418889	7.21664550191809	7.39651039708858	7.31444747631073	7.24756064274202	7.32266817750735	7.46084249461965	7.7389100302237	7.23762223656156	7.47894387654858	7.30380343174561	7.56556271535222	8.06596769422528	7.4018580345416	7.47835840641389	7.24694828485848	7.32524729514695	6.99347419397139	6.86986487736185	7.41628233612062
ADCY5	6.86665533133732	6.89186015321008	6.86082371220606	7.04653181190853	6.77855182832648	6.92322682298778	6.92246101418691	6.76675422457025	6.90709910964997	7.01325063434026	7.15849666849369	6.78606122248723	6.83699806993563	6.69961473338373	6.77996875198896	6.99696160076729	7.11163846581184	6.9033102239825	6.9538292594165	7.14587614101252	6.99263705839493	6.72798642515654	6.8122624568736	6.9765630734749	6.89022178914222	6.9531658384129	6.90540136618811	6.88365756728439	6.97453845025566	6.76426966231326	6.99608619496385	7.02263312751136	6.92588967323764	6.89569276050423	6.87625271467461	6.98160593639535	6.9267424205033	6.90172772532848	6.99637017635713	7.16313484240786	6.80970428835085	6.72534313524688	6.93533057328986	6.87117185257704	7.05667001826518	6.93544907653077	7.2826742672675	6.90949561634869	6.63425166686921
ADCY6	8.02407357558297	8.02380663991912	7.63701037821188	8.10219466952253	7.96945532135464	8.70170517876926	7.44926438139222	7.8270380249448	8.17634860724492	8.0550279389057	7.72092486541596	8.14705527766532	8.02380663991912	8.08675129431508	8.31534134543946	8.29056804585605	8.15173718103419	8.61922781612321	7.7513084997895	8.48028715487914	7.63656499469825	7.88445066526656	7.61053812085569	8.50519328168452	8.11938308580334	8.55534385614155	8.2469443672327	7.65623109550905	7.81056627895447	8.42542940208185	7.65215457551921	7.46508547037483	7.79268140611793	7.89138086517841	7.50765799202889	8.24144068265024	8.71884070623673	8.47511936586243	8.68939357867305	8.06596769422528	7.67808676466858	7.56209643252605	8.74685024823983	8.56901212969027	7.88537144466326	7.89779017026649	7.34395953870353	7.55923495536978	8.4295226705672
ADCY7	7.26270895590831	7.4499553381964	7.45749194400062	7.49055784555682	7.328002385446	7.6599912740215	7.71201963111324	7.30471156624738	7.47521756468837	7.25954081832962	7.52185219471897	7.45837814527023	7.43072267512131	7.53128498848022	7.48496472931886	7.2113701021567	7.43389164902058	7.79196213831619	7.79596816129903	7.55788628306337	7.89097043114663	7.22901941773485	7.52712041827347	7.49611756210491	7.29219240904413	7.43586488922869	7.54960034383593	7.26033529911966	7.4805009556112	7.24609069848218	7.408156396417	7.38136049493237	7.26170923619674	7.37060067942208	7.44859371253338	7.29310354024394	7.55418237151838	7.53592156914381	7.40973577797975	7.38348390458831	7.41655170388124	7.19947802565337	7.40529250859751	7.37797078353033	7.27699580392204	7.46121280284294	7.21449922686384	7.38318555015726	7.46838549105988
ADCY8	6.83625232946082	6.67181320449145	6.89953700109214	6.95507930366578	7.31011799356696	6.60442797469889	6.7199965362054	6.98283573151595	6.795260178387	6.78744179084216	6.70692658625375	6.74482514009424	6.93441852303342	6.88903600487241	6.90069757843343	7.03742998237524	7.73658643102226	6.81791469954585	8.10077626144713	6.74922263389752	6.851980144001	6.80253755029797	6.5894132397284	6.98909188099903	6.94528746154974	6.88168190898116	7.06815564296883	6.56855870719482	6.75990938890481	6.5423949188712	6.73252636023892	6.68424553161561	6.75435702994125	7.08399514859989	6.92137524605266	7.05368973995091	6.85056888848907	6.88745087609624	7.03135150842786	6.84227553631086	6.79687551444429	7.60061552675912	6.92147996322225	6.95339947170683	6.82920207585783	7.07361609305763	6.96259257217785	6.95822102964623	6.91925212872442
ADCY9	9.20551733533813	8.11322700335781	7.87468754722307	8.51122059839747	8.39915754985431	8.59535841199849	7.93910667576602	7.77604641623605	8.80371385113612	8.72032761288151	8.25180175123121	9.06696945266205	8.39821103241904	9.34695695921618	8.03583431107855	7.91310922884624	8.2868683401893	9.02607958602126	7.96750601278807	8.29441256741199	8.05005891487087	9.02009960543892	7.75023922589667	8.83235171819323	8.2049699356326	8.39403733212763	8.27103718027537	8.60604472691665	8.04238629618962	8.30324003740204	9.28021604042409	8.51821051334998	9.13937067597517	8.21248985317539	8.2049699356326	8.29277752218822	8.40108126474878	7.99234725157324	8.53966152155443	8.07312679490323	7.53187386086579	8.25263925539608	8.22978349080838	8.38361898630015	8.44300755947544	8.66914161955824	8.1745645118377	7.9691943008624	8.73485121705972
ADCYAP1	6.41544658000204	6.298985202889	6.48229282679908	6.27682158331605	6.3188352019654	6.40100755241335	6.93187172135773	6.27808864679158	6.3370896383463	6.35136927459856	6.35173231575054	6.56717898167205	6.41865954247361	6.44249237901121	6.32949932838422	6.20608969199921	6.55268544805811	6.33109809132783	6.45265644418399	6.41206782710909	6.71849851809644	6.38050160851901	6.46507766516741	6.39560089737519	6.73163272166746	6.38355877742881	6.41930155039631	6.3177871185135	6.31024616514526	6.77372702544281	6.43565203822268	6.37487098064622	6.46909233806786	6.32442135707214	6.48446819058533	6.29614186262789	6.67284310327675	6.39690009792532	6.52315570114511	6.40539614000756	6.5444027256367	6.31343947107502	6.2329925120017	6.30843692481219	6.34429708266704	6.16020800681352	6.56078888213485	6.58182922329346	6.51754456238635
ADCYAP1R1	6.4046228599081	6.46586536150553	6.14220755201408	6.19744427293304	7.00794627360421	6.10693950326407	5.94526536535162	7.24207257335448	6.21776280163767	8.0388389601905	7.71243325775126	6.58990023988317	7.48040828070299	6.2547397476444	7.37135416692409	6.86000500776324	6.86282528943947	7.12792862040632	7.57501925550655	7.25079727013413	5.78874002691309	6.57009965444029	9.47621347176746	7.75433564691665	7.41939016987625	7.18220720848905	7.68075450885867	7.3176052699638	7.07994614143173	7.52917128456301	7.08896726448557	7.92702408286433	7.75913839287424	6.9770122608485	7.63986980755447	7.54439026927134	7.21939281980564	6.9121095260104	7.80010462833465	6.97129328260358	7.32394685419967	8.03249026834373	8.12158137870136	8.14117892630524	8.15944116324773	8.06408595471313	8.58524138083419	8.67445456312241	8.02521746215247
ADD1	10.6660457639538	11.3147724371348	10.6285797830451	10.5026347351459	10.8804269789892	11.1086772144738	10.9895405957407	10.608702283496	11.4788526116518	11.2381603743988	10.1050738077158	10.5239083969575	10.4343992284417	11.1316355564646	10.4842043619886	10.8784511675366	11.2794512852672	10.3630214347122	10.7818785984476	11.3999812252137	10.8304903391018	11.2821128112652	10.7669487326182	10.1484164249147	10.2583968366028	10.8531390090404	11.1901729530781	10.0949663057565	10.8213412704683	10.729804692274	10.6697343306538	10.5874758348877	10.7628681840868	11.1222039554722	10.1621603696661	11.7361468562066	11.3235990085184	10.2813919856743	11.0183032873836	10.7581707714596	10.5894023176677	11.0691117754114	10.4981639976185	10.2629860605653	10.1156681229153	10.5911801312349	10.6132177698668	10.6616015720244	12.0045164511611
ADD2	6.63374134653715	6.65630431489547	6.67256061243285	6.62354292920968	6.67024896498143	6.63275136845133	6.62988954759631	6.53233839398572	6.65872671510399	6.60615367809305	6.60622497482912	6.61641414630558	6.56584150537831	6.54546891348289	6.68514161812415	6.60092764213049	6.6150827389232	6.59895636844251	6.57882048492903	6.60367104051142	6.59821437293484	6.56619448129208	6.56509777164738	6.56314555776526	6.60403852436847	6.70578570991152	6.60438157245701	6.57685791547547	6.48960404335432	6.57063826038737	6.5644242603428	6.59982780652208	6.57718987140468	6.66581564823039	6.58493936496783	6.64492023094547	6.63912038003611	6.72558764825005	6.56997349120663	6.59250306520558	6.61647565340007	6.64899935530528	6.5484772368535	6.58406639316165	6.52354566835456	6.62909680770127	6.62848841508439	6.61990431173452	6.62615145709218
ADD3	7.5425793745629	8.79544969030884	8.49630818024636	8.58012951573932	8.23418746060909	8.87014451713815	9.29050508728644	8.57922450742203	9.37583950137129	8.79010767559562	8.68195609022057	7.71629651662501	9.36640429019874	7.5410479894751	9.07417316198136	7.20190145981162	9.38198656595594	9.61587958519231	8.36954445235075	9.37583950137129	9.33100482205064	8.41829291980778	8.95412841491381	6.87416867864196	8.15651905721332	8.17305837176026	9.37265677718069	5.84034724806762	9.06129498759122	8.98157559699176	8.24026087429802	8.32959253544133	8.5483699640739	8.62676823969366	8.58788809565389	9.94767224296492	9.59646989483786	8.83785507128899	8.9035320954211	9.88438879334144	8.09256211793446	7.09753066753844	8.89657301483981	7.83296154503774	6.32158299699752	8.38457372064802	9.01323854510553	9.08628443193222	8.4589705919087
ADH1A	14.7157383871124	14.1175368112271	14.1865497055953	14.3653250272594	15.0160822675176	14.6956007258101	12.5421120197635	13.1577437708481	15.0928529094489	13.8473068747879	13.1040856585155	14.6765525124512	15.0721097821266	14.0496065343242	13.8579633499631	14.2703820789481	14.9190168507451	8.02293024069743	14.5716711149319	14.1495603437104	13.8529929116028	14.9451075455157	14.6867180640213	14.9858975834692	13.381979003148	13.7764288890346	14.1741182422873	14.6670505313666	14.3165466538457	14.6082212701142	14.8511130181055	14.7983622116893	14.5899199973372	13.6893367559311	14.9858975834692	14.5899199973372	13.7180916587624	12.1295705654363	14.5899199973372	11.7174031411792	14.788558162281	15.1187493722664	14.4277059379678	14.6670505313666	13.3041965063416	14.9721672930854	14.9190168507451	14.959996355114	14.2430097913757
ADH1B	10.9533821198213	10.4113259775263	10.7679279754238	10.6835926699489	11.9099290233693	10.7124906717464	10.0146377830782	10.6347298456996	11.9886898860676	10.2785115330137	10.9762758467789	11.0751192911363	12.1479760542599	10.7697266575774	11.6319974888394	10.9224536468393	12.1554120390694	8.50782114015965	12.6634296149401	11.165538789763	10.3898388856191	11.0691117754114	12.6424563742011	11.894832814823	7.75663550136402	8.69523612745221	7.9162829304249	11.0274707185965	8.30257583749144	7.77859124364655	9.34301276444904	10.3210960959517	10.5883304058856	8.05374273236331	12.1028551994556	9.85969754692642	2.78286063582109	6.18806368264148	9.79141446847482	5.40323164286295	10.2711077061797	11.197318871603	10.3120418632445	10.9718625921754	9.69740133840974	11.3211614979144	12.2287506339225	12.5941926827839	10.456739069406
ADH1C	14.7448406551831	11.8833988819949	11.7457306439969	13.0135417484142	13.3861594612595	10.2352670249229	10.9708414616981	11.5442171193857	11.0953861834694	8.83014535380944	11.6806145591999	14.5367757868798	13.1405956929869	12.6371085026905	11.793089569779	12.1942141928391	12.3737904805686	10.3819796606988	13.6333959674984	10.39547957456	11.4977104285132	13.0466719436425	12.9171422648488	14.2183888505456	12.2287506339225	11.2806928012764	12.3292547061169	11.9080654699027	13.336062325267	12.5133625995223	12.0216935286234	12.7554643719497	12.2087161951555	12.5754095834319	12.6450118170988	12.1316892297831	10.7308364133162	10.8283239822058	10.3036301170546	11.0472707809414	13.0737122636696	13.3483626746993	11.8679547345975	11.9048428682695	11.9653900965939	12.7876265125047	13.9026020014665	13.7132746302897	11.1960937944314
ADH4	12.1045954183204	13.2450391966446	10.5431124416295	13.39798432456	13.9181676331231	11.8428588470009	11.1451911689806	11.2958573371061	11.1465283226261	12.3737904805686	10.9347921396794	12.1670689701548	13.9869794207776	11.278131849216	9.55836701186544	11.7894703106741	13.5965006041357	11.9518317841341	13.8745743486423	9.63853762121341	11.9903490717474	12.8728441939628	13.7415269711727	14.508644977037	11.2769259018658	1.95380807786889	11.7570751950756	9.91902045969577	10.9655701694015	10.0504191874772	10.5808470689177	5.24449629528867	12.0761284972078	11.3111075582559	13.8965195669849	13.0673059867395	10.0550335197168	9.51409864632214	11.138238028645	8.25690676904795	8.59409225543838	13.194590357746	12.4434253103086	12.9917391902234	10.9380343774194	13.3041965063416	14.1680860055225	13.981884657443	11.3273836187997
ADH5	7.97724339742476	8.02548531722794	7.89391376851152	8.00175380922776	9.10199468902519	8.04529657749821	7.35562084074024	7.59215727570598	8.0668172676809	8.05558651217061	7.68526106713547	7.67625736789627	7.75273505242854	7.58412048603985	8.00070299864461	8.46692565100657	7.45273177330241	7.63444976393023	8.20918372381522	7.43663953249318	7.34889818162929	7.89002078520238	7.27773397684041	8.05620417478993	7.64872539821669	7.39412014742526	7.87561328832592	8.05972008952284	7.57324664360658	8.09650052565961	8.19043768562627	8.07859155322942	7.65690129517223	7.75356914566139	8.6465993824964	7.41309627093777	7.68700876781773	7.86486950938672	7.52986405992441	8.02086083965469	7.9657990887308	8.62001694222034	8.07126661957433	8.17786349411481	7.22341254597802	7.52770498519586	8.00010604287126	7.98104107211619	7.29451257736955
ADH6	8.5292956686345	9.49935831888939	8.98284460649417	10.0400991421676	11.2307861344409	9.47091396920678	7.49654840552684	8.17605264826574	9.68673163885656	8.1472079529621	8.51602485420221	7.77974018135247	10.0746722796631	8.21525246540835	9.23996501751535	8.82152158058727	8.93267033407569	7.46717031018924	11.2935859556545	7.54302730768915	7.32692391281217	8.59342978345968	9.4583514248832	10.6623670525754	8.85001150017209	8.25947926989168	8.53381756580582	10.0108213674816	8.36679964215707	8.77761365753017	8.76488526010612	8.2990453892308	9.03403271955116	8.963513750967	10.912230694133	8.70544720790108	7.4212832681363	8.13192297149531	8.30000230282314	8.19304406095709	7.99783507138102	10.6149724577734	10.238820497356	10.544798843072	7.82874406643509	8.95412841491381	10.237530005	10.552634884653	8.12269757018275
ADH7	7.39319614338218	6.65412954130397	6.6337967002565	6.31830004517372	6.35198913488423	6.93410224741166	6.30491697039675	7.33389320264971	7.13503430142619	7.12986274077925	7.85026889670129	7.6088422486403	6.78062593037533	6.65269636141121	6.91557624709046	7.57689961344271	7.22720463192223	6.83605176797278	6.87785411018973	6.88056415374518	6.78347360044237	6.89703001717752	6.95339947170683	6.68861272575753	6.77397636195597	6.90092161340285	6.61665676697001	6.9180263948663	6.63516314360449	6.69014989787769	6.48676701959387	6.46244389303208	6.88327969716272	6.76430511171833	7.62790106028125	7.33930443922177	6.54672995394514	6.47219565608923	7.24373624864152	6.97952169628014	7.39311334480474	6.41308092307387	6.47911251927698	6.87214069264731	6.47565689407965	6.75223261963947	7.28997216923878	7.09196700022773	6.52589063343772
ADHFE1	10.0820573796504	10.5481893156493	8.98409697871558	9.8429659834307	10.5703652698217	8.42707969895521	7.1949485859958	10.4957585367038	9.81043598652634	9.7092731167364	11.2227709023758	9.94839641915697	9.46422422056289	11.1612165720935	9.69852808393467	9.90359815605374	10.9513032494255	8.97696439113543	10.0504191874772	9.5337882790094	8.02352159762433	10.6891518543007	10.5712830255511	9.66342474545797	9.98466734730768	9.47045861709915	10.2317792067193	9.33489727178476	9.50706781911405	8.86187349004566	11.3285370808292	9.77179312161486	9.86471252779627	8.74849726439687	10.2621856994492	10.1679909180251	8.86509444882462	6.58188324964269	9.22307380521056	7.86788482460045	8.11250327742144	10.3349845195748	9.27014350436353	9.873820479086	9.47408403777873	10.4173811226041	9.35977745356383	9.49041222524865	10.8940242260471
ADI1	10.0999628734882	9.04967472371506	7.35569571191482	8.39562293638608	9.78802080621226	8.91466707360928	8.18486679305009	8.72429029194382	11.2307861344409	9.63903085449318	8.77410330874975	11.0054817060147	10.7752250060564	11.3942752503761	10.5317089893148	10.5874758348877	11.2060900047788	9.06385232034338	11.2986655216352	8.96999169061919	9.11454674532943	10.2898168410299	11.4355675955143	10.0719201863568	10.5422789343123	9.12481758015597	9.64889134821494	10.4758572293478	10.0476994247861	9.8992533232601	9.47091396920678	10.8692188480821	12.0896094221205	10.0681482796344	11.2742557753936	10.6304016433232	9.10481085760802	9.3228094741214	8.82072181400191	9.49351263829461	9.30853143056468	10.5883304058856	9.89581161287788	9.75250452605854	9.96997751088875	10.5858874666139	10.6650733844501	11.3795851792202	9.54928288145551
ADIG	6.45397461755736	6.55757425869067	6.4420869830131	6.40722486379121	7.12690402513859	6.55778605020814	6.51688998983935	6.51780856493733	6.48119524683673	6.3723926070226	6.31657179404251	6.50927413131285	6.44576883048212	6.5721369233011	6.54086587062519	6.38591302225764	6.52549952077753	6.77249932338117	6.53475623043875	6.50429867293107	6.410169175661	6.49186694431143	6.46167707360672	6.38302009730393	6.36222911956429	6.43257366513883	6.3764080870643	6.54803845250539	6.68352073431557	6.21370184535203	6.53148495129858	6.52194771550603	6.55029061036554	6.62085881926966	6.43626858165343	6.68056908236278	6.55191431873374	6.53224211516279	6.11061633312454	6.45252192592669	6.5952067070003	6.72052254854514	6.57405342287694	6.38684951852445	6.36231989109452	6.70058357257376	6.2860397861419	6.67381333432472	6.53258145663495
ADIPOQ	6.97670005771874	7.01205193245053	6.80925909360488	6.97949619997699	6.89090998092923	6.92003866400147	6.70035203578018	6.91683217670536	6.74607919833281	6.80823537104589	7.11469681450559	6.88450678015433	6.77241762468474	6.78198707712341	6.82357181370384	7.06455369792631	6.87922829139833	7.0804220166966	7.0550160625245	6.96286773657775	6.84198930405895	6.97493047683442	7.24563386584969	6.85390832463044	6.74243824670282	7.01976886457965	7.35310047966231	6.88798901354097	6.91729863562018	6.74898062041723	6.89754025031448	6.85356979001534	6.90853010863904	6.76025673324532	6.85658596215761	6.98343763608889	6.73955298126629	6.78820019299481	6.83790636822034	6.87752440130461	6.74203604282702	6.8424084801825	6.67999233750519	6.82250084799309	6.81192868536105	6.96397669524926	6.89950322650589	6.85926068912782	6.9812025431468
ADIPOR1	9.81347583792032	9.85793792572226	9.54127886681115	9.90297994553726	10.8499543443458	10.1208375057553	9.40485653975934	10.4674314556234	10.6375479833551	10.0380649900271	10.6410214600738	10.0185680177183	9.65971473261465	10.5257293325889	10.3267139000915	9.73274894144381	10.5247789475538	10.1745348656732	10.3065767000444	9.32752303551231	9.37126542639006	10.8331748747277	9.45132092760972	10.7542177275667	11.0320645428523	11.2280337821392	10.1498316739735	9.86582671167883	10.8420363430238	9.9233196308189	10.6984289491365	10.3274576352695	10.122948280481	10.8314651174897	10.4972899637476	10.5101004217894	9.70136680230985	10.6321585543639	10.3379390056499	9.7942736924409	10.2866814364669	10.0835392937447	10.5239083969575	9.9725786652118	10.4457832429892	9.47460490515616	9.49090685821536	9.30341135484292	10.458244524582
ADIPOR2	10.6195761604547	10.4069222382481	10.9522534650997	11.4922712961801	9.82688218968765	9.32658349830506	9.57255334148427	10.0393962396218	10.7818785984476	9.95491255323737	10.374107618171	10.5160116384993	10.7207357071052	9.77122640661619	10.5222391229312	10.725915144462	9.98132439882304	10.3515396358504	10.7325406224558	10.3142153760655	9.23267664143608	10.5404728712039	10.1788066079408	10.859252974558	11.648826750671	10.7760940535888	10.5229703005609	10.9360151277156	9.98466734730768	9.79782168148499	10.2837558271669	10.4326742975066	9.75727136839583	10.8331748747277	10.5167974557524	11.1119060938299	10.3057416991029	11.1516933700877	10.5160116384993	10.299468521772	9.61050952223852	10.0989949375999	11.1153921085772	10.6510555220351	9.82745003965043	9.97649669518475	10.560569072271	10.5624839582898	10.2178346976787
ADK	8.20979191716408	8.95547845921005	9.42850949038317	9.13484351367942	8.67080009748744	8.3134509908138	8.31752664227182	8.82706337483885	8.45720305278737	9.19980057263067	9.32803949761896	7.98403207551345	9.45644204403226	8.39074084156957	8.5650576328753	7.75663550136402	8.82782513109128	7.95629570380738	9.75322440312722	8.89266966051192	8.04479783528392	8.92566693570274	9.58882091833553	9.59924312718871	8.03249026834373	8.27491184632953	8.33778424797776	9.50603460505748	8.79879272904213	8.93063686433348	8.61068615343718	8.99306965102087	8.93552320470553	8.4596796627148	9.50497177945367	8.97572859209477	8.93443016390743	7.65174252245254	8.81204301624021	7.89264585255334	9.2739724741839	9.43777516400555	8.56867735255173	8.37634242483383	8.77141187487201	8.93875607180185	9.73106240192138	9.3810657132578	8.66011641284681
ADM	8.8241191551406	10.4964874776438	12.0340295633207	10.7437452129588	10.2503157253499	8.28609556314401	12.4897873023576	10.9513032494255	8.26980943545275	10.20264445067	8.47546385000277	9.29582832706762	10.9988450367799	8.88131289105862	11.8258760418991	10.3802923723137	11.734400183925	9.15162908241198	8.75679158611748	11.0922975600812	11.5383764874199	9.7490938867814	11.5761358081722	9.32518254450978	9.90478024834992	10.6501219852865	10.0707457610031	9.27773421192575	10.4252309391634	10.2821246734626	10.5160116384993	9.95281227708997	9.67946683529397	10.8380532587302	11.1326641496546	10.695734383988	11.6335185467703	11.1759814404249	9.4488696303703	9.60520208920647	9.54560557055582	12.3783635831342	10.5615399917276	10.8230259561139	9.98132439882304	10.7869973692467	11.6786337659389	10.7741686400265	10.4792500462942
ADM2	8.12269757018275	8.44267990858401	7.20025282125113	8.60958902976397	7.50884719277851	8.14222404974732	7.40402772842244	6.85444360868047	7.68098064046959	9.41348758403166	7.06625720690828	8.10386417746794	7.52047374200525	7.74030249037349	6.94260728418927	7.67747823946507	7.86227129078975	7.27844851436082	6.53567162653007	7.58740398695473	7.89569793100868	8.60643481190833	7.02491698555651	7.54960034383593	8.12957929483647	8.80450367460348	7.53512678792274	8.33595074249981	8.38422465465947	7.74255870772302	8.46637174638678	6.57541996364062	8.06502868888853	8.16395141100051	6.4995797447717	7.4476980016027	7.8627819149452	9.33189592409503	8.03749866595263	8.5211600026323	8.51948629164453	7.45749194400062	8.18252373479319	7.41316876462581	7.92523538442422	8.54700501750838	7.25079727013413	6.98070917617664	8.82669589589379
ADNP	8.87083782002936	8.14483592121096	8.16472723704098	8.03653199485991	7.95349092077725	8.30155836428593	8.17140543934294	8.41410649456914	8.47374337228289	8.69040372977674	8.39536014139324	8.87436337750876	8.05972008952284	8.07800299652846	8.33748380468552	8.69795875704908	7.57513937091509	8.26920497272595	8.33278976957532	7.50387121756042	8.09365100182232	7.92181322352301	7.77720338196228	8.08361297087822	8.34688753793428	7.79032613138175	7.88163914283762	8.12071073678203	8.31171376032224	8.25928727731491	8.1876478074203	8.22886559327305	8.30824013170023	7.95349092077725	9.00796287103105	8.5376499771837	7.76171240247535	9.05032010239103	8.4758202205111	8.36483628315618	8.1568307681236	8.54472184240921	8.56284254347939	8.55259628650901	8.07126661957433	8.06346423552677	8.06043808427882	7.89028872351743	8.07912971599207
ADNP2	9.10562680892802	8.09391453792264	8.0482231564571	8.75870178786077	8.57477064041287	7.94308948935822	8.13219893936247	8.88875159468465	8.85911325091507	8.81955303401853	8.91340872782505	9.13443743510972	8.44419302505539	8.55011857735203	8.40400630827522	8.22111098893833	8.65058818744745	8.45323142375922	8.70093058326215	8.17090606718006	8.4919158798446	8.0124889648504	8.61603487670105	8.60715406361508	8.58994390547526	8.88958717082341	8.80186761075469	8.02407357558297	8.57884953961811	8.6618672552633	7.88814952701049	7.83558159948259	8.36719386187297	8.4589705919087	8.24906858410584	8.30257583749144	8.29377082966195	9.06084708113447	8.90048609971375	7.98913266077904	8.84270684491877	8.43105960831929	8.52987649468469	8.46587579036939	8.41550317951478	8.052308074592	8.0978306488103	8.13578227085242	8.89934628361491
ADO	8.67046858013271	8.44989926946243	9.00841712544959	8.85078633503027	8.0996734024156	8.63323419303923	9.43831680214426	8.6633059818464	9.14992782769693	8.90119758229959	8.51565501737245	8.59486310066423	9.15601886809897	8.96314022590454	9.38761812879951	8.95412841491381	8.89856029837627	8.67708763646565	8.72393229131774	9.32145379140987	9.67084477580149	9.04192335167167	9.30617577584877	8.6443914854712	9.09445290870524	8.79392448918466	8.69145277632663	8.96954701323704	9.24739620273599	8.77683373317419	9.09848950083823	8.17037297664274	8.74814770959297	8.06986217691433	8.16446149933324	8.83014535380944	9.62140165283079	9.21729748362342	9.0220349010265	9.00337228767745	9.5354589384831	9.11791135391528	8.56322451851105	9.0362384799706	8.44920887590099	9.31418850452065	9.22784760918839	9.46068117466776	8.82782513109128
ADORA1	6.93749473192902	6.70910139551024	6.94752165322256	6.67559738182708	6.86128964225439	6.75199281134105	7.80812182411901	6.71151327108519	6.90305792790285	6.76143450942293	6.86235571348081	7.01106674291121	6.94982435012682	7.01771624200757	6.79997307969951	6.70646166636791	7.27374019815363	6.96925172575471	6.85824911284195	6.6367701824645	7.75903176888408	6.72073122097549	7.11209222014319	7.39102647459893	6.91102493479325	7.3224525694652	6.96259257217785	6.79403649045494	7.02133767766851	6.74440145940877	6.72144019649444	6.82905720372379	6.83861159613673	7.8314968230661	7.35110183422874	6.83898174310151	6.92307142600256	7.10348668840787	6.98528732137744	6.79236960980374	7.03934453467378	6.8680118118044	6.82080115106542	6.85320985650167	6.82152369384052	6.98386476256808	7.08754494301484	7.0561808935378	7.10855607545473
ADORA2A	7.42608530537962	7.12329850345602	7.49260164123049	7.07347981209823	7.14731658281877	7.16166279153558	7.32990763889082	7.01028254372598	6.94244604545524	6.89541373902095	6.52002691928634	7.69242060461598	6.98097377557193	7.32274000725585	7.22404742338208	7.32677128503742	7.08477955983604	6.98679884026293	7.25314418899841	7.23450846739986	7.25438031506349	6.99734293386628	6.70578570991152	6.86630110109086	6.9727701753875	7.28330418724043	7.27199677173304	7.11716324122329	7.73730991137612	7.24824939556907	7.11887849303947	7.14746282836881	7.20891129946284	7.31620149780423	6.99474272299005	7.20093906853737	7.12017021538235	7.54239061041336	7.26478214558985	7.14378103925331	7.1580358000617	7.24883826168511	7.05341016492354	7.18281350604792	7.18106561536755	7.11846511772811	7.10969342100401	7.25116756860367	6.89246549165001
ADORA2B	6.88973258409605	6.77571248203426	7.36322055241482	6.76661841451681	6.74387435117357	6.78886023761283	8.07488986017299	6.9985597566894	7.01631257212709	7.17774343190211	7.0512888457495	6.91505305463043	6.86994757653219	6.56401277570767	6.50924600212193	7.143639538959	6.66398121068426	6.92604020455795	6.69171092049627	7.20246507586497	8.36679964215707	6.50194767525146	6.5236395028033	6.37416810236896	6.72494726612516	6.81748374404144	6.53747602478338	6.77397636195597	7.17404723243055	6.76834966004407	6.79904923879613	6.81543716965238	6.86145435249278	6.8980693007052	6.45865497374523	6.80938632362781	6.94139817468279	7.74277609494096	6.79486504718257	7.21606355803412	8.17305837176026	7.77203222964021	7.01830680828133	6.64219655765019	6.95528699534702	6.90027961312418	6.69629044868361	6.89668735419232	7.03928634932189
ADORA3	7.14716207005934	7.39303054622729	7.23540967498032	8.29184918260585	7.03588481675471	6.66194850318958	7.79378861690302	6.83213602983769	6.77148354777768	6.87388806598821	6.70300078951587	6.73652844855143	7.16214660453218	6.98139976420117	7.12395747158847	6.81550974278128	7.04199225334404	7.01590973644993	6.88931279191657	7.21343274114768	7.76215984275489	7.07660394447673	7.93779627663328	6.77353328619793	6.61773007670868	6.98429144465163	7.32331491126086	6.87806990525287	7.74748440318286	7.09846963524654	7.06260148220384	6.72901648495421	7.00128115776089	7.32331491126086	6.91148491769789	6.51605960746324	7.45837814527023	7.51061374416591	6.45518569268004	7.53714637668039	7.26836181501385	6.95715619783059	7.16939664123404	7.26771040398739	7.40210383647967	7.3970057696488	7.39771530356673	7.54475926343669	6.95209034835907
ADPGK	8.83566607865209	9.04005757909434	8.55224060937083	8.61174261454356	8.36220656186232	8.49934379390267	8.95590378235728	8.21608823881958	8.68528293737568	7.98722307942094	8.2229263931376	8.8088564559214	8.14620516989425	8.33118327451003	8.28416978690666	8.83087692379929	8.3925263541513	8.46918538829056	8.66049029171823	8.06733633082065	8.82530189893794	8.04421534000276	8.61280635340135	8.72110241020325	8.43494668737941	8.67590396058857	9.0031957041722	7.93683236162506	8.76993820848541	8.62414170872593	7.98225638588922	8.04092464493459	7.94221868135966	8.13134216626263	8.18881213242209	8.69128768186523	8.90881940846578	8.11750027111432	8.56867735255173	8.54259915053094	8.50519328168452	8.05374273236331	8.30124880692888	8.35728178270665	8.24262631507421	8.28148717154148	8.02116095708056	7.90801406016092	8.34942755944612
ADPRH	6.71625980314532	7.05008665411864	7.44844511172133	7.47894387654858	7.22370980464534	7.41510925833292	7.62958186395257	7.52411323894509	6.97255699606874	7.2459035825895	7.29253632147812	7.10190150552297	7.39448911357731	6.90820539261403	7.19724730712758	6.94211220359661	7.614233322349	7.3784268811154	7.14149999595573	7.48982938093579	7.71804930860149	7.5030886418889	7.05921573284304	7.07116722740535	7.86344389164512	7.5425793745629	7.46413345730504	7.05980758360727	7.39005453537926	7.49755303373079	7.16175803928572	7.17273728309484	7.1099003354886	7.37028901096953	7.30061545804682	7.26170923619674	7.74560981603533	7.20519255437664	7.19267780670143	7.85970936497092	7.17037511990615	7.24682462654359	7.10676159977031	7.10904284298154	7.18055274631865	7.29157438749998	7.29280887185344	7.04035316698287	6.9441490398764
ADPRHL1	7.01618160151099	7.03562783055826	6.70346298331613	6.77334044488898	8.4859656248317	6.58924308903943	6.71194868376663	7.31240073410641	6.68468152785434	7.12182604938137	7.16097088353998	6.98982158114217	6.98211738828463	7.17017678316737	7.04939651713924	7.00558355859955	6.70390210248683	7.23156633409479	6.7893674583993	6.68876991085048	6.61852230793999	6.66563147106711	6.74024110170194	6.98205979933631	7.52996619305082	6.83354051315765	7.83175707388503	6.83346238949879	6.88589349580331	8.00175380922776	6.81395610153576	8.04745822789027	7.05807030463799	6.98262388068895	6.76539633921583	7.69845124360708	7.19203207253771	6.80435746126652	6.67817679032354	6.9012921964665	7.12699908518445	6.78521693481424	6.82439080032264	6.96045390809059	8.28891259447052	6.87270421811752	6.83339089695349	6.82270806466202	6.88261298534485
ADPRHL2	8.13888966041038	8.95910675077505	8.87357799691442	8.60046217708618	8.48848142801794	10.0279835233356	9.10815061429943	8.98521739069476	8.80493549043742	8.8386681433819	9.06129498759122	8.09256211793446	8.71501712664279	8.76214535293769	9.0643140931685	9.30249402316653	9.41204261689107	9.23948853579105	8.59977990405764	9.01369645903973	8.98461073324541	9.06904796507087	8.64838056220624	9.07073684265573	9.66687130255027	9.85556140756707	8.70301346325121	9.20293229568204	8.5832043193683	9.40748852161315	9.53114387737826	8.8504032153216	8.80147385274765	9.56947260072884	8.46335188133068	9.42178885885522	9.55369762606348	8.63921210704696	9.07032417704715	9.34439274583506	8.64489892086626	8.9960906739615	9.62251976623041	9.12825690192031	9.08381858350414	9.21337091658236	8.97824310904721	8.4016075363383	8.11020892175631
ADRA1A	6.65102536311804	6.83866291243476	7.49485484409602	6.73428724675982	6.84138762438366	6.74113616801054	6.74273524338469	6.59136042649848	6.70877499217841	7.07128318092246	6.70716810178682	6.60712159908969	7.30254686534499	6.64319990984217	6.61942992132144	6.66538439650291	6.73477711507599	6.76025673324532	7.05738908705931	7.39858093298843	6.64729229240892	6.70130050640617	7.52164245098385	7.0306752713254	6.7440933930797	6.76508125176447	6.64375130470199	6.67243148116269	6.79761471682136	6.67452582288212	6.75280051776608	6.90223561042331	6.73110590948283	6.65145035660559	7.100771108103	7.44741211674272	6.71663064554173	6.67651349492755	6.63388864399221	6.73375201472948	6.75705454732947	7.06739299416076	6.62239054944695	6.57838582241586	6.84338186438035	6.66010836661416	7.17159720993134	7.25701117412741	6.64972148587229
ADRA1B	7.73107539273685	7.77696487096593	7.12129464664152	7.14567381787386	7.79858566609384	7.14055502850585	7.31824461455727	6.98576583650245	8.09813482608242	7.19682847680956	6.93989682988009	7.87900272299882	8.06030532148164	6.89485186060224	7.25512425363072	7.306931636519	8.47791707755029	6.77565966724371	9.11663646231159	6.97008088770133	7.41760076932097	7.09229539347963	9.31702199001212	8.31158271585601	6.91582517849128	7.58432752405255	7.11289538057717	8.73614626413207	6.78499123925697	7.05066273436704	7.22784889298839	7.29873728362267	8.11250327742144	7.14726288657717	6.79851177952205	6.60427854450639	7.21962411120368	7.58932486188947	6.95342486701705	7.28260409636171	6.88230903020069	7.94910076901715	7.09248956110865	7.27080777502008	7.13481203829067	7.43169168210478	8.23445238580382	8.70391673082418	7.33610940161713
ADRA1D	6.60566481703708	6.78409454513752	6.80819823320114	6.71637557630768	6.78789747286584	6.76370517329506	6.70813420760212	6.81093338859657	6.63774485204842	6.68809852596219	6.78275814859347	6.74629095532585	6.86352053219095	6.84144996623644	7.60633281378763	6.78384273684899	6.67892335652771	6.83009164066793	6.90402694666945	6.66229064908864	6.7100062499941	6.75752966789727	6.70097491006974	6.86568618080044	6.86445938414393	6.71579181158949	6.36029079757008	7.01303968494443	6.86849987449271	6.76426966231326	6.8502517127427	6.79969016949493	6.69290626845921	7.07580189969808	7.12871511694947	6.69440140130153	6.79031770694167	6.64470182371927	6.6598228469422	6.96699185484349	6.78942980316527	6.78959441131116	6.78972730153451	6.71917151434631	6.85737866781848	6.90397030166087	6.60751536084549	6.55303972228016	6.97907355345693
ADRA2A	7.26251610303622	7.07428689631025	7.08660979921128	7.23187052362663	7.34308052340588	7.13362353203431	7.63689610898251	7.36060263410146	7.27298852584043	7.12908285106591	7.1420783913023	7.08228030934375	7.34066477878721	7.17648531573203	7.36830550671535	7.03383334596444	7.27877327587926	6.98783658392579	7.37212668991518	7.20025282125113	7.84787199043319	7.31583564626488	7.2284288113471	7.53859252282494	7.3663443912392	6.98404825988413	7.36788644991183	7.40658050900517	7.30143838976556	7.12236219785471	7.29294918599408	7.28317939633858	7.1815775318813	7.38791345263931	7.26661846115927	7.40169704128469	7.10449349727904	7.22105278702531	7.48698076082336	7.38663270526086	7.26771040398739	7.54684548368978	7.26233756718091	7.34294582910528	7.17678647966366	7.26701514729238	7.10379973185435	7.35638813566665	7.44885063057558
ADRA2B	8.10689435316199	7.94047047072356	7.58053341408927	7.7486596839546	7.62336303406441	7.47766297204633	7.43997786150302	7.6683201173797	7.56108436390436	7.67354035852946	7.60863702323927	8.11856103613707	7.89083823135265	7.68249109437648	7.52917128456301	7.4886907456573	7.35186043031185	7.31257327883319	7.84694854161064	7.52317400670349	7.19203207253771	7.73708952743888	8.3422999673099	7.83652339295619	7.58641599938259	7.4212832681363	7.52354865918395	7.34375517318416	7.35685154812595	7.39858093298843	7.44639125438699	7.59833284725615	7.75913839287424	7.379688673459	7.55944059329526	7.52895201776161	7.39287901517243	7.51080566009013	7.30707267759407	7.25805115769651	7.77276379007403	7.30101658641594	7.58887651631946	7.75972790524148	7.56695382853381	7.50854661755813	7.90032954416874	8.31243367339526	7.58290768905792
ADRA2C	6.65801867021454	6.73316721775522	6.82326426335009	6.75697495142775	6.82389612220011	6.96967686059975	6.87919037396936	6.75080477010085	6.98733721220696	6.81905831053246	6.87379513167832	6.8014176189863	6.78030558925437	6.84370646588604	6.78476404285089	6.77208617232116	6.72471646918077	6.71301132761383	6.84038786442346	6.85392265030764	6.78514977378056	6.85603536831595	6.52315570114511	6.90638365437924	6.71128694763241	6.79684557606851	6.80553380377591	6.68413861162166	6.72022961754545	6.76969072504221	6.67222156677615	6.9244367714247	6.74155882487667	6.85479330888845	6.76202091578799	6.82415149010204	6.72317042944579	6.82378448516103	6.89834558981891	6.71572185614394	6.84769791953514	6.98135525132807	6.85271370007939	6.76774168410067	6.74553005239389	6.78668336795264	6.81063595843979	6.77328544739891	6.87724501489976
ADRB1	6.75932574331351	6.73232021153396	6.84446913482259	6.87619912281409	6.65594616724301	6.76013841291547	6.70088404701933	6.74019015235441	6.81974039792763	6.58174533708609	6.97453845025566	6.77667170178418	6.83659115658616	6.93328409819898	6.75058486066654	6.68853275398019	6.74053094976533	7.00265048974995	6.66751985021502	6.76349661298932	6.61326063391031	6.85396347041261	6.75838807827337	6.59654643307811	6.68871697492287	6.66234561833057	6.54984713612398	6.55315480612659	6.75873181555588	6.68063649234872	6.64089525997575	6.96455379535487	6.75237645927957	6.97500145258194	6.91335779198177	6.86474046435969	6.75204534551505	6.89885315641689	6.62428368006148	6.74954609182948	6.87366666013945	6.91743025552617	6.779822077129	6.7472314645169	6.61687812270821	6.79744741395035	6.75170666431226	6.97463193938694	6.81856989525703
ADRB2	7.98903004854615	8.54571872879276	8.8550555794837	8.63003928448588	10.1693824117469	7.62911924464685	7.94361857682014	8.17786349411481	8.58931861784623	7.93603778513731	8.08275402140592	7.99539127170398	8.09153136209433	8.56437867656054	10.7628681840868	8.34120622048729	9.98397212832816	8.21371495532775	9.49619340937578	8.83751672266505	7.5151876407276	8.31184480478847	9.49681308783971	8.93552320470553	7.65910830417038	8.25120451885196	8.17225131860451	8.23285099457173	8.33462004421404	8.57082532138367	8.20229588640694	8.20861647495669	8.18645653265271	8.61655215610601	9.72148200758916	9.2002230280641	7.13300200472677	6.92147996322225	7.16907756290646	7.59631298714181	7.87958606720892	8.99063677813754	9.10347532638924	9.54127886681115	7.97854269814728	8.98440237822187	9.67886711446121	9.14595259032644	7.62790106028125
ADRB3	6.84911642285278	6.73113721099494	6.71305083455404	6.54090583389705	6.82636926469202	6.78709579516698	6.71318333650969	6.72895689578062	6.67929529958878	6.85343196778805	6.62135945651952	6.89631010611944	6.83639244932582	6.70055504440759	6.94048773238828	6.67502626699165	6.68185564478302	6.72196832368139	6.81100586607795	6.96530774732126	6.69285138896928	6.68020922692326	6.67553310931508	6.76125017609062	6.77539833082015	6.91778660714966	6.75645251275485	6.63407024852205	6.68786697311386	6.68063649234872	6.66443847851819	6.75872013391042	6.70890817867616	6.8384694348293	6.77587695973834	6.67113367608941	6.75593839528102	6.63922518518913	6.78503472560057	6.78089324022778	6.62537640456846	6.63916770953019	6.85613362381082	6.7422293950807	6.69872253249593	6.68495620717488	6.75191011170476	6.68097943919597	6.769791467109
ADRBK1	8.69871367364883	8.96749680797928	9.15559174644679	9.36640429019874	8.74773720161837	8.83751672266505	9.49681308783971	8.79697743582529	9.12825690192031	9.51057954639502	8.6188979461983	9.0288708133247	9.08717981432453	9.19552719342425	8.87278220075004	9.30520753033554	9.2650172659255	9.05907548134468	9.01369645903973	9.97881604152273	9.35497424282162	9.3209479492739	9.68214667734856	9.24088876149286	9.25618370326827	9.24517198054659	9.01238144957026	8.48298435917268	9.53906208436424	8.75343602213726	8.73971663689808	9.19060186224364	8.64593635668043	8.77254209236717	8.61139242553671	9.73340140306831	9.19677934449666	8.97572859209477	9.25436385405241	9.70318827791974	8.61749345137058	9.35392627788849	8.90955635104391	8.85422964885884	8.33595074249981	8.93063686433348	8.95952410939707	9.13034673231518	9.20510672554807
ADRBK2	6.79845209104518	6.93158542874894	6.98409735787335	6.85282427631909	6.83574678145066	6.76068996408274	6.66918281067367	6.88857584743175	6.67576004993072	6.96379647205492	6.69726090304491	6.61746998024487	6.72381734950266	6.91663812136268	6.89647154893988	6.69392872059386	6.90214638339952	6.8161246690494	6.97203551383618	7.24127057892534	6.85611732039413	6.83627027666703	6.85902357096625	6.79668105131097	6.67335581972013	6.51876379947923	6.69049945071418	6.81211530569279	6.97675060053197	6.55296286730336	6.74691889057153	6.69140775002756	6.67080418189792	6.92976197073775	6.86509723115378	6.9894877952344	6.63991018218004	6.76319704868661	6.96128809278462	6.90118337029425	6.8500148744156	6.78366576010868	6.84774982324778	6.74441371149935	6.77323622712893	6.89906129888372	6.89918035581866	6.93650695027262	6.89234956334884
ADRM1	9.70602601092266	10.5034856995733	10.2762019679158	10.3607168643	10.0323157810939	10.3763192563981	10.3251630472825	10.0335262283142	10.6493183837578	9.83576012510576	9.84960796375394	9.80081325676852	10.2548104134211	10.4117117577135	10.5703652698217	10.0114038279403	10.5920460945788	10.8461703235976	10.6798603787918	10.3274576352695	10.3811018579639	11.3025613245626	10.0863336617441	9.99830422669689	11.039553137026	10.361464940936	10.0437298351707	10.5739463793363	11.1588372341258	10.5883304058856	10.5589153979799	10.5615399917276	10.2837558271669	10.6113613712266	10.3694398679229	10.3499844160634	10.4517967733538	10.4724042983202	10.7115793712461	11.1002789885636	10.2747148889453	10.0752583794493	10.2289818516645	10.122948280481	10.0712865584175	10.6688111510792	10.5464307877998	9.69740133840974	10.4682223330022
ADSL	10.9698328117352	11.7412147237253	10.7406163481091	10.9730741967735	10.9411246168853	11.6738644202493	11.3235990085184	10.9234012483946	10.6384126119683	11.5731798206005	11.165538789763	10.5044271810738	11.18389431199	10.1286165574451	10.1829633134572	10.4243627261244	10.6132177698668	11.0933509733667	10.3476275947731	10.4724042983202	11.6951989808829	10.6295206466863	10.2461289897892	10.7969928195041	11.5865879269484	10.6176784431183	11.0506235561173	11.199455247985	10.1355797764103	11.2458563081908	11.7412147237253	10.238820497356	10.7697266575774	11.2958573371061	9.56151890820086	10.564906179259	10.8314651174897	10.6882115031148	10.7398644574374	11.86989538197	11.7812532751916	10.8520589749557	10.9421265615146	10.2430417297877	11.2521145473993	11.1489675519147	10.6501219852865	10.6623670525754	11.0843163979158
ADSS	9.38198656595594	8.15558282786423	9.36934268282767	8.93793020277153	9.21337091658236	8.98284460649417	9.53641635367124	9.05651856941969	9.48937636048369	8.59140768235984	9.26359306109014	9.0220349010265	8.99262718076955	9.67084477580149	10.1822174017039	8.61068615343718	9.35739680405672	8.80371385113612	9.51670703890044	9.09804233430137	9.39608581298468	9.55734165255264	8.22388093281774	9.58034456971952	8.68528293737568	9.40003018481774	9.77401460942346	8.74992647944089	9.79782168148499	9.09057727368629	9.30853143056468	8.97615551367257	9.32518254450978	8.86225804071891	9.63511210571789	8.88316223190192	8.52987649468469	10.217044926685	9.6725852018364	8.89528506269225	10.237530005	9.00301912066696	9.18882497436329	8.86645614499629	9.77855104802929	8.58507683107959	8.99392737521733	8.87654107097982	9.24877932604531
ADSSL1	8.74294341813722	7.7163884668057	8.14341253263016	7.28174356365166	7.21986942085984	6.64180473962548	6.99764917685103	7.29351549892034	7.79719375775434	7.32319102541876	7.64075007657517	8.93957167775748	8.24995011976529	7.55800334123907	7.10911942041557	7.9548935318706	7.23569892991694	6.66649454672414	7.38580890585144	8.12071073678203	6.80480006784957	7.01196148245214	7.46523306572839	8.18428800459321	8.87954273633129	7.942590929734	7.26661846115927	8.00440322457751	7.34494753605818	7.69821686858506	7.8725952120229	9.45132092760972	7.61803741979288	7.44149805754492	7.28824029647113	7.40650382464425	8.0087554805448	7.63511097045601	7.37471576512513	7.4018580345416	7.30653647762395	7.31576503534531	8.07095308704996	8.1547603801051	8.64989926216729	6.59819590311512	7.51361300780305	7.52087816751279	7.25954081832962
AEBP1	6.75499993242367	8.48100326882719	9.56898315541518	6.40834022922316	7.50508047583694	7.37279772968958	10.7171735017044	8.13762804401015	6.27305559630543	6.47918701083161	6.47817771574609	6.76203850129012	9.53170075063412	6.4003078530884	6.99150775656384	6.70443312720515	10.8241228779094	6.16450728620639	5.991163999126	9.25387576933272	11.1407482680392	8.84302907492843	9.22356821173575	7.67326962437311	7.55378435254184	7.32493125310549	9.4488696303703	9.31840509187294	7.79196213831619	8.31549168843611	7.94125253959966	8.09707280506028	10.5808470689177	8.17365613746363	7.59496143403411	7.60623471849593	8.09365100182232	7.7499990205847	9.34794320852978	9.15162908241198	8.43440291421996	9.66741421320645	7.1558835671277	6.5636918859917	6.21776280163767	4.46268934989673	9.57876456823514	10.6633102185865	6.84631113028526
AEBP2	8.06122411488478	7.75550243499597	8.07971773406545	8.20082413267567	8.44823765556689	8.49351064192963	7.88638581263179	8.21726644111259	8.45554963034536	7.50508047583694	7.70892813636267	8.141646511146	8.09057500986695	7.6959982865912	7.91831557074481	8.6156203729564	8.20434098272659	7.95958971664365	8.3085330489977	8.24509653243498	7.97750067214305	7.77651320371643	8.14676261629921	7.90835730816714	7.87329715842899	7.83122487745287	7.97750067214305	8.3107935674452	7.78069750548439	7.52298493031107	7.9548935318706	7.92802722844919	7.4355401192149	8.09813482608242	8.63470388047866	8.38211286827163	7.89779017026649	8.35662949021364	7.7073649100597	8.32225962456536	7.55788628306337	8.19910465752962	8.12957929483647	8.60528426090356	7.67854223054148	8.27078503128727	8.0996734024156	8.37304819141485	8.29655728685866
AEN	8.024959722039	7.87397338734405	8.27930094702849	8.18822906297639	7.92601790143781	7.19075337665643	7.94612215932422	7.16754548148941	8.68085007264266	7.28433738290377	7.54551116618746	8.19542830052078	8.10664750117497	7.97469017316735	8.16751506236022	7.50958714155645	8.38943854681157	7.44639125438699	8.10524316364681	8.49761270129706	7.95629570380738	8.12056556353254	8.36353325867263	7.50904674814439	8.17888690165321	8.69404795850422	8.11308435476671	7.56084140757844	7.65712693302139	7.65478867292954	7.63158994866823	7.45180579772345	7.63247471602742	8.01412370692045	7.52739309381811	7.89287818606042	7.84727995892659	7.91511930907574	8.07800299652846	7.95763956458074	7.66818845549063	8.14398028474647	8.50240760584185	8.13848325405548	7.45102058002949	8.34593243199919	8.34521067687558	8.2364923924443	8.23555830247295
AES	9.59163839885176	9.04631939775525	9.85734740375374	9.01280296883983	9.28764957008789	9.09148720156571	9.7723947209113	9.14283142165068	9.00181906155899	9.16668658387609	8.8116627429095	9.74621127253264	9.36602224193735	10.0604743918119	8.73449744610769	9.81228294682931	9.9627103261375	9.05991069665438	9.62738642133449	10.6121955334	9.56499864114174	9.44091032471876	9.81764878166295	9.72313313173007	9.9445826186849	10.43526344734	8.89266966051192	9.6815512813881	9.95937028334132	8.95098853668886	9.5498790741301	9.14501993527546	9.77067240709381	8.69762917085725	8.84956616331773	9.18544130443755	9.39052451957169	9.67029345160734	9.39368779025584	8.57222652713381	9.5970428181567	9.64113531471965	8.82669589589379	8.56036689038822	10.0719201863568	8.71809964794367	9.57420365595747	9.74083743021873	9.78228351073617
AFAP1	7.030603409017	7.04272445976764	7.28004460763252	6.87037238746056	7.06131620687794	6.96453294616644	7.92129850132225	6.87906486686939	6.82562224686799	7.01839762924435	6.84756417257111	7.07498527039826	6.9094213777236	7.21481835266525	6.91095307116559	6.8664927212459	7.20879511824156	6.933873866573	6.85237923879729	7.63945828994222	8.17380189684601	6.91106520813047	6.98169217436108	7.07092984503409	7.1686077721661	7.28186008756252	7.36658467930408	6.90701184765911	7.05012068693138	7.25091720480021	6.86804169691594	7.09684694718105	7.14946768420558	7.02897897558334	6.81499555248214	6.82053207395186	6.80126852586234	6.96333335291106	7.55479299306223	7.13621385611839	6.87002595937171	6.97860336443557	6.79043320785631	6.78758584222669	7.16336653815967	7.18520418191288	7.02698809108572	7.13300200472677	7.22255160470212
AFAP1L1	7.18520418191288	7.43415192812763	8.06649173711887	7.28500999820561	7.83607436576714	7.76871553714262	7.89378809255467	8.42503476714725	7.36516169540693	7.61940701769503	7.23191588042874	6.97083134595525	7.4178395035725	6.83364364271134	7.59850811126104	7.16532453886528	7.55779101745259	7.24878796593655	7.32132683714599	7.20447213746434	7.52575486773094	7.07106343128171	7.51155058462134	7.46471051343469	6.88963287291728	7.37135416692409	7.56754600344335	7.53374461768509	7.04639206472159	7.29714491344165	7.33452242934723	7.1770259654565	7.56045815563709	7.7156478878709	7.54294286829394	7.02231395138507	7.92728095333303	7.167802791111	6.92084092660721	7.55541916916602	7.64537755879393	8.12514250489816	7.42514756909522	7.51914745708735	7.29521426966028	7.46736302202781	7.379688673459	7.31350834792733	7.25276238136368
AFAP1L2	6.94907034454154	6.93606149223336	7.13265385330957	7.01990303883428	7.1344192794046	7.09072139334158	7.86450088142317	7.41408596562257	7.01150478669896	7.09178111215092	7.01505870038091	7.00707187039363	7.08337619507997	7.23937623284252	7.10640670022717	7.05392786318857	7.25580370726339	7.03830638774884	6.97651749013454	7.14868899732047	8.18979996429723	7.09124035109866	7.1011962939003	7.01191071284499	7.03291481516771	6.89299334628706	6.99657069045391	6.99413381712096	7.42899071403575	7.07281356142267	7.04582480194026	7.27935841245686	7.00491131446233	7.10946456721277	6.87699327234613	7.11131668137727	7.46770779045199	7.07099417795822	7.12557442770478	6.8700019847473	7.33529920317518	7.33389320264971	7.06976944989517	7.05012068693138	7.01085264695769	6.9304175768331	6.89194445012261	7.27963130307677	6.84464202679796
AFAR3	8.08304786950789	8.9114655170696	8.468576577272	8.37245239272024	8.17140543934294	7.93683236162506	7.89596121666766	8.3608154942299	8.3655092082615	8.77915841088558	8.2523528246893	8.20622727688566	8.64020884279075	8.78548123628108	8.40078885441027	8.09137438181982	8.57262429439226	7.87102968654613	8.71959375995036	8.90275339449819	7.96479478252617	8.86766056914817	9.22030163255513	8.47408820806702	7.69479303995779	7.97054954706992	7.95183706833906	8.27648824416265	7.80694927808848	7.78802264948065	8.55584999362251	8.63323419303923	8.58723272725919	7.68615271768309	7.80826473634173	7.64751748709568	7.7866791921472	8.12844586446092	8.11076596770812	8.17252075305553	7.71519315505607	7.54147667525839	7.41929851170052	7.25463066321155	8.26043281200296	8.03278252204769	7.94872097802091	7.93056966327702	8.01464725832737
AFARP1	6.75248320548804	6.77787453877839	6.72131348171953	6.59855848071919	6.62006184823771	6.75788193581353	6.61723282635808	6.70829048821148	6.70669016237309	6.78708151626926	6.73481512340154	6.62662059797951	6.88926857869293	6.88003180715373	6.75464123367338	6.64446308368513	6.81507610308148	6.80631291184351	6.78709579516698	6.67501094461703	6.67154168001247	6.79059289574878	6.67899183337592	6.76673781978776	6.7782581177478	6.74853416575788	6.66750449348609	6.74013174826171	6.69809375960591	6.75721464216405	6.74323965891237	6.79611988938722	6.73337939763304	6.61529547782672	6.71400052598005	6.76331255825931	6.64430988406684	6.74623791914839	6.78381507490459	6.75592620093431	6.64632883969651	6.69923057139803	6.82145284698762	6.71137408188312	6.60254165104055	6.79541021383144	6.81353257372604	6.79449883525149	6.87803712893536
AFF1	7.98969385886204	7.61791856257924	7.42813861230661	7.65315812510463	7.2814962193174	7.74574073559726	7.20067744182655	7.15935257223036	7.44844511172133	7.5566692795522	7.26836181501385	7.77881293733505	7.19157500641055	7.47467119438691	7.16506150139386	8.43691742767931	7.24639732149386	7.37011678750424	7.41494618689855	7.06190518125509	7.16923749027736	7.41983301178998	7.12532172859449	7.76289605495474	7.5028979640518	7.35518135016619	6.93464866142578	7.73864421562581	7.16928855588023	7.47126629044829	7.87009914883369	7.36297123647125	7.53916292733973	7.3082992455168	7.54169294697642	7.26395445852432	7.7499990205847	8.06122411488478	7.4604204744347	7.50845292556467	7.05906033434125	6.8897495996477	7.70936821660275	7.81225582182915	7.09932778371069	7.1798971511898	7.40154300817501	7.20572197687997	7.10468977457264
AFF2	6.72505279675694	6.48803215944515	6.62991517584027	6.63172748522248	6.81669108643141	6.79293474121384	6.50707994960333	6.65068977098778	6.45991814736291	6.69414895191879	6.48540476998151	6.63964594229122	6.42379645199764	6.53044246847801	6.46550693452111	6.72822763639727	6.66075063297486	6.84436923271681	6.61438435085461	6.66215848663133	6.82554191132487	6.68044218853676	6.8304498641463	6.63772876292611	6.67429796941778	6.65102536311804	6.6578655237452	6.68026082605366	6.44198934867872	6.58644698302502	6.79066343574558	6.66933223396524	6.48399577559062	6.7727639454352	6.62841157405416	6.90924040812991	6.57416120994573	6.46877692576592	6.61410331775476	6.60122354319394	6.53099518761072	6.72767798367182	6.58763333263006	6.53624636484388	6.64820063321177	6.45502082841178	6.77278794511992	6.5284693328933	6.57252351758578
AFF3	7.28472959197956	8.12987159820202	7.45845840901119	7.57202817410391	7.14445595400327	9.24739620273599	6.98804843126568	6.7641073881253	7.47766297204633	8.21990697918098	6.72231960717389	7.63040822664365	7.16721972355312	7.2219193066512	7.08124195935899	6.56231662262703	7.97724339742476	8.61711197502781	6.67957300119327	7.80335632767909	7.06882837470523	8.43963946652618	6.84295632776153	6.76417255631713	7.26946451878091	7.45204848890307	7.29325369033437	7.16008495964085	8.06873578699755	7.24113298513772	7.96606788437453	6.82225284525081	7.71270990757126	7.14864439278689	6.89252335355933	6.95600437624027	7.81905047304288	9.47769828106547	8.17589888981616	7.69550117120027	8.34197273467575	6.85828423323337	7.34511217850015	6.77185365403166	6.16833190089172	8.44332622612408	7.16872077058884	7.21180143680313	8.50066246074016
AFF4	9.13351786880259	8.45081109760524	8.42333264956258	8.72584235620866	9.37031330500404	9.03665432609033	8.29939451860509	7.82848597339436	8.33183792814997	8.82953915868164	8.68976767801852	9.06039853275044	7.97427008602071	7.97082206196663	8.77291144716934	8.8010717552032	8.24509653243498	8.57716645197091	7.64106010533452	8.19939115451152	7.93488135582455	8.99568733604981	7.6959982865912	8.9824271741574	9.02400032291372	8.20185474435113	8.35324909339217	8.35176791630488	7.95919905227555	8.34658281582008	9.22077867141933	8.08942189706373	8.85306106890144	8.99903344726229	8.87014451713815	8.95015237281886	9.19016520639549	9.25596852848479	8.33023305836853	9.178715194361	8.524248462742	7.51664492135786	8.99185888087345	9.20829120793952	8.43623514724609	8.4629696021614	8.21103265791187	7.85511188243241	8.62676823969366
AFG3L1	6.84051841130866	6.94119269478063	7.09928696106229	7.03153166264399	6.90491244601041	6.94474701023694	6.93265512971462	6.89183907855695	7.08250174860275	6.74149717150507	6.88471309286415	6.89228471150221	6.8342278592269	6.95323591968207	6.86825387975239	6.98634594583326	7.06470573296905	6.91443079232446	6.79217936640628	7.10303768735463	6.92078689141271	6.93913526982696	6.88903600487241	6.80392374403472	6.8941990299583	6.89396425701965	6.96632466691759	6.85287406015781	6.93634487403288	6.865700678403	6.77293613531012	6.89868088851319	6.83416637371929	6.86650820513424	6.89627722148959	6.87690769176839	7.15831026849289	7.04390593415976	6.9833447664091	7.01534949040708	6.86573670571954	6.9028233195182	6.98020155827588	6.93923442553772	6.88562158992664	7.0081315991155	6.8226072744149	6.7495343790495	6.88280389618765
AFG3L2	10.922927447617	10.7248069153689	10.7898314728685	10.5739463793363	10.8663441243598	10.4831609072194	10.3491898767815	10.8929704945787	10.686312968549	11.4383914957418	10.9503273684166	10.8742209812427	10.9837991372636	10.6429249202096	9.94588109312431	11.0065865366509	10.7437452129588	10.912230694133	10.43526344734	10.751350099875	10.3563025943208	10.6679408040248	11.7091808005131	10.4078424348176	11.1555500470752	11.7587078834411	10.5996306500044	10.9049297630445	10.7581707714596	10.7288467798536	10.4831609072194	11.2958573371061	10.9610187783605	10.7171735017044	10.0659661899063	11.2158020233872	10.5674809826268	10.6347298456996	10.43526344734	10.4706190442496	10.0268204560613	10.9678593577521	11.0241440106805	10.8241228779094	10.8531390090404	10.6474409710772	11.4191397725851	10.9762758467789	10.6633102185865
AFM	12.3508444314216	12.3532012772776	13.3566541907425	10.8103027186005	12.3557909494771	12.3024328006206	12.3925170674245	11.5123402944926	13.0402816315872	11.5673793092444	12.0176138156796	12.2329072468032	14.2367178672335	12.1064133026517	11.524552670716	13.2255537666905	12.1437230763378	12.3423293577784	12.7123862352314	13.4783547093432	12.8978293192849	13.2923850924567	13.9078933314867	12.7380246384242	11.9354916108145	12.8019868402564	12.0231957744911	13.0402816315872	10.2331586888428	13.0539810629662	10.0611455465995	13.2882775215983	13.9129595421612	11.5790716427315	12.1882976876304	10.2199661795949	11.1828262817504	7.88561153929075	13.0239568511841	11.5689060433501	12.1479760542599	11.4149540594179	12.4455618433757	11.7538835011114	11.4340152196528	11.3261464184767	13.8529929116028	13.8016903960302	12.8825559404052
AFMID	8.50646501537647	9.48017420190927	8.0996734024156	8.52494252137433	9.6697405795477	10.725915144462	8.33396878587935	8.28797521123771	9.23490598028792	8.74247005072688	8.73560730436319	8.25086162904819	9.33044071786541	8.21933014839532	9.30617577584877	8.30030909163427	8.5030442640293	8.75834701416783	9.38813497532279	8.07155175591261	7.66616244291626	8.31841340087233	9.06208150464197	8.68756891740303	8.93355362378714	8.77521114388562	8.53622988906719	8.48880491257048	8.1526473756936	8.76905633187178	8.31841340087233	9.4725611027071	8.26286478377039	10.2052841542706	9.63903085449318	9.30520753033554	7.28174356365166	8.65315171107062	8.74051611257151	8.12379946161754	9.48330203423373	9.25849069240956	7.96997028305594	8.18521644242562	8.79234546745131	8.02915507959555	9.63744632578275	9.64113531471965	8.63039600882356
AFP	10.9101400283227	10.8118551585966	10.5333941736943	10.8752970809692	10.7959437389695	13.6376122636768	10.6004840932814	11.3235990085184	10.8204173587127	12.6923545576695	11.6319974888394	11.0020038510175	15.2076508473923	10.6401678050714	10.9543797711921	10.6596694787256	11.1770105039841	15.3950185261107	11.8630081015327	10.4939925723201	10.8261484072201	11.0320645428523	11.1086772144738	10.8371177800629	11.508117522623	11.4592898771906	15.2076508473923	10.7437452129588	10.0962265735672	11.662826487089	9.56499864114174	10.0681482796344	11.9170394346139	10.2866814364669	10.5257293325889	9.95751226988865	14.1051605353743	11.894832814823	14.2183888505456	11.1417776631222	10.1738296311805	10.731592699586	11.0161507741403	10.7207357071052	10.6623670525754	10.7660711640703	11.1724892992375	11.4747914613489	13.4783547093432
AFTPH	9.29679485723204	8.62033601097366	8.51426013857716	8.91182828653962	8.31309368884902	8.58994390547526	8.48526418175808	8.28701271047988	8.98564346345818	8.82897617141697	8.32677036163357	9.5090800002159	8.51602485420221	9.08808044223592	8.67159034528575	8.97212088151677	8.50749427171238	8.23935762419087	8.57448734474837	8.58473894847685	8.33748380468552	9.55473129965274	8.50447499088332	8.67411131423081	9.23398574343688	9.07291891610126	8.43354927234735	8.93024669754771	8.98844095609794	8.7889553443544	9.09757620290182	9.04408025505524	8.92607406788618	8.66613932595197	8.78531140820586	8.68976767801852	8.81442946862436	9.99580815785371	8.87532579572105	8.7184607738799	8.81993058130024	8.64309368135649	9.17061784051151	9.1769370032525	8.70866072650327	8.26435815419464	9.06990093234628	8.90511145699095	9.04759701749175
AGA	7.59113287235723	7.60501552805773	7.51501224215462	9.35095058101505	8.28827217544481	7.40884107349765	8.42230769258351	8.4694963835906	8.11989337387681	7.32539704753605	8.46530035108261	7.83122487745287	8.30390844444472	7.92547273566545	7.56365245093311	8.47848383024755	8.27648824416265	9.04496586163199	8.38875954482713	7.78847655314312	8.62986381176342	9.70380283645177	8.08100838963679	8.75343602213726	8.00901444640832	8.61966855381429	8.2761819611903	7.74186085262694	9.6725852018364	8.65668911955424	8.69252375362987	7.89921418987508	7.56923925145146	8.77442657699615	7.9312238766054	7.91999792699246	8.52050723689607	7.68700876781773	7.44960579851301	7.86320847544645	9.81228294682931	7.81982387193344	7.9565741615486	7.93109117032787	8.09473958933867	8.02571002211249	8.5119395883994	8.29506372488124	7.53071917762682
AGAP1	6.79192203818462	6.63502225545019	6.73551997064604	6.71430384457544	6.70647469829863	6.75146876349383	6.65671568190885	6.68600350840242	6.6602198781062	6.76134526760789	6.72299504886411	6.81488328602804	6.70169949694664	6.58879965822086	6.8012872031984	6.74366362647219	6.60982039489611	6.70664172165158	6.71759944870805	6.60673731722382	6.70154012481071	6.61481951874487	6.64897796790891	6.80551144144925	6.66723123039543	6.57602026764301	6.62703549339364	6.77274351877604	6.71205630476047	6.78429591444135	6.75262004503098	6.7690759721415	6.79673204535931	6.69192826502004	6.63139181786925	6.66332444015508	6.5631638228296	6.7329994089374	6.61012527082334	6.9086891517716	6.54801869057785	6.68732453876805	6.67653034468459	6.62991517584027	6.5888692733292	6.67169818777717	6.71038226400393	6.72795389620459	6.62666971090079
AGAP11	6.43584315737579	6.70412534531488	6.43227129885355	6.63392991487	6.67636448182094	6.47569448677876	6.43242170961561	6.47348117050752	6.47465343113723	6.41849001674578	6.59613036157376	6.50843433405393	6.62855767210995	6.63268034075284	6.51476512484141	6.49711818228491	6.351256335731	6.49738038599849	6.49983311942711	6.54505930570823	6.54388163242052	6.6995458543227	6.67585968835939	6.58471382662078	6.67475063913719	6.35173231575054	6.42954475347394	6.65775030859063	6.53828267612418	6.56513020557957	6.44728836653431	6.41588897016196	6.48086835212135	6.58974613615661	6.41972163044536	6.43982682761713	6.48667116492862	6.50219868608357	6.34925144664546	6.43609835313771	6.50649937889453	6.49986823685382	6.57462796737584	6.42662677215527	6.61099890363611	6.49756712867452	6.48884246670602	6.51098904541228	6.6746954965681
AGAP2	6.7068778548924	6.65065243341175	6.91671481334696	6.81675678918329	6.93791309775018	6.81114769001052	6.85729124818805	6.70622282641437	6.97512242879984	6.94907034454154	6.84664923804045	6.86891802050414	6.62010548748471	6.81705454571399	6.80538285666509	6.63961714296877	6.64110255063973	6.60590410012948	6.90900885319133	6.59066755063949	6.75438101632293	6.7365548341075	6.66235817868311	6.77133017198731	6.69582767154738	6.71870965696064	6.71498534934313	6.87380901264729	6.86293865084542	6.65211563324357	6.6986469874648	6.63910602326089	6.71037369249824	6.52974730339392	6.69414895191879	6.75032442588907	6.70073887456376	6.77012399210749	6.59996755682748	6.69785345039564	6.73665322828269	6.86713845612311	6.70219264965306	6.6530961034891	6.86323260985205	6.76530061010835	6.67978081100646	6.60122354319394	6.71555365683407
AGAP3	6.89188122786321	7.06792286941086	7.80840764856444	7.40893818296443	7.73591965819594	9.18290712774193	8.34328948987462	6.95333402931397	8.607475178649	8.69567745920295	7.59833284725615	7.02042087277649	7.83245037061066	7.44149805754492	7.0702819716737	8.24296462093029	7.39473750724893	7.42729201852472	9.178715194361	8.23320406504336	8.45653017074264	7.85757523273754	7.85857891647934	7.52684157264732	8.22410806941685	7.47502315167158	8.38059929988368	7.64549049049869	7.22912810016789	6.97230077968065	7.69199317349341	8.29533047768447	7.37562566193145	7.27116471371273	7.71804930860149	9.34794320852978	7.25853210134256	7.28997216923878	9.28402724483597	8.01412370692045	6.9267424205033	7.69231946160305	7.61358985217335	7.33480645608682	7.8392773481979	7.63020763936753	7.80765949528523	7.62809695136453	7.43291188362194
AGAP6	7.38863022646928	7.54388683697128	7.7314312589069	7.31665778544869	7.35170325124173	7.59688879828789	7.42022070409556	7.75213932625065	7.42913308519067	7.44851941212736	7.31060111295503	7.51323963249305	7.44968950099976	7.44819684704829	7.38406858754197	7.42770992452746	7.72312949709658	7.64203891762685	7.32325296833981	8.03411345471658	7.31342543102767	7.42623403046587	8.29564850317025	7.62118017218293	7.3003002730157	7.71107658913047	7.47378400937705	7.37082019206996	7.39708032519495	7.29740900470941	7.46491131505032	7.17007341459148	7.21928212687794	7.20861809704086	7.23381355337957	7.51286588722854	7.50251129950211	7.21843472664598	7.72939608153292	7.29332304364705	7.38948330354207	7.51135967566958	7.43711132428594	7.40460340092028	7.36815125239527	7.4943806992521	7.09872690148412	7.08709138212931	7.65770397831955
AGAP7	6.99859228574284	6.85132578703022	6.76025673324532	6.77640392632159	6.88214331015203	6.74212818986298	6.93698262515448	6.74103422986588	6.88259730875003	6.90462951057802	6.81667799219416	6.81803248626625	6.80888499601823	6.92504634914886	6.77274351877604	6.79376442894572	6.75462591540651	6.89322442384115	6.99087423351045	7.01440805561595	6.82363453185641	6.79292030846483	6.9625023688967	7.06020851768306	6.73194639835761	6.8393359454063	6.87944825148017	6.98783658392579	6.93378487671151	6.76812168104783	6.73580976973275	6.72480174405164	6.65408699741383	6.65793254000733	6.85756618728525	6.84818051098438	6.86101246051098	6.80807433962636	6.8627932278202	6.88883268953301	6.93265512971462	6.77870355757152	6.81069297596754	6.8560181048523	6.72792277161417	6.88418093972309	6.90701184765911	6.64279613949164	6.8354769633086
AGAP8	8.66115431377228	8.90639971699597	9.03665432609033	8.58252557273747	8.59732737992312	8.95374227153204	8.712116656963	9.36884903208085	8.87083782002936	8.67856738116013	8.89934628361491	8.80075041379268	9.22211623537246	9.1103149488501	8.93106194125157	8.95249657036394	9.49301992978802	9.46068117466776	8.6559922238273	10.003395673242	8.75660294648729	9.06479746236031	10.2755296967398	8.74773720161837	8.68908319293969	9.02091783918572	9.60040932306597	8.67745323543233	8.48028715487914	8.37320170002658	8.71582549932348	8.27402098072253	8.11620307749313	8.30356525974048	8.37902920797589	8.56605171684669	8.94727747111064	8.25626554762293	9.29333159633237	8.34593243199919	8.39316530374066	8.25508825586934	8.9598950803266	8.9142385255624	8.65219609562435	8.84803077112922	7.98834295170122	8.09449992198144	9.1646510262442
AGBL1	6.61596840770292	6.73976590174789	6.84080914890695	6.54513465146454	6.73814004249737	6.68825703275112	6.43828733243692	6.61615455849527	6.76837101822418	6.77493491318795	6.54685581080588	6.72939062096437	6.56798902117328	6.5902966558529	6.70977154035066	6.53197844147464	6.46939231692986	6.62079052544979	6.63798686475967	6.62199766981915	6.67923025989309	6.78932519225001	6.60978974614503	6.68492447046634	6.41673101956617	6.5369340821331	6.43141635220132	6.580867351676	6.57592594609546	6.70784312333613	6.63266670685408	6.72582729533736	6.61891823081305	6.56352983164037	6.6763505446233	6.6310503364831	6.61512052815185	6.55977354942427	6.73301037877665	6.59151505001495	6.58374019561185	6.70278452216676	6.58223344390619	6.5510452654806	6.63703810708166	6.63362370635288	6.62247594786249	6.49335792335177	6.63996095539843
AGBL2	6.77836683099337	6.86954087408614	6.7147160064863	6.92094271122042	6.66154569434218	6.98211738828463	6.91191365867578	7.03820634712399	6.76744822019626	7.12908285106591	6.94322871409662	6.84295632776153	6.89231838736842	6.88292352766922	6.72552278349765	6.71511650496483	6.76225366142043	7.28046249997964	6.65105997622982	6.78854110604253	6.86392427516137	6.94870889489375	6.71890814514676	6.907081662146	7.03138221265547	6.92076426677595	6.43196904138072	7.04213944941559	6.56051135244305	7.01942340313191	7.09850555140861	6.84525260947031	6.97098946479041	6.77876953195369	6.64042004643162	6.91543611772014	6.96161484801681	6.86881943517773	7.0265067765153	6.83094941297985	6.74598906046247	6.8262268351467	6.84451019902206	6.79010749276795	6.74650129475694	6.84367541796333	6.82430109648943	6.94015061366038	6.92151999630985
AGBL3	6.63810196012154	6.42422987768394	6.64459140351424	6.70262078152562	6.59734937004142	6.63059424562246	6.41405686398795	6.6872109609421	6.60860883148065	6.53632013475552	6.46055838177373	6.54739393014989	6.50729387795063	6.68993503797288	6.56058994796736	6.65824269976344	6.7388280951348	6.4821581734002	6.61960739729692	6.50253947296814	6.71020490164576	6.61101204183868	6.66408785947125	6.69125739379689	6.52491116509932	6.6423883024953	6.6262618192105	6.60545859532001	6.47918701083161	6.48334429187421	6.61998270152639	6.46393415688795	6.73648765191153	6.52376006632627	6.60236264647516	6.63073557278577	6.32740329572915	6.81234111579463	6.63211171080261	6.38050160851901	6.6069723477422	6.35506044588496	6.68259802198094	6.64528180209072	6.56383782822586	6.67941377345166	6.74977301882988	6.73272259273984	6.40921751784762
AGBL4	6.65353579407519	6.55546734036616	6.63367549445962	6.81862742251053	6.53617586849558	6.56068241602744	6.5976981621561	6.81580757410552	6.65780610639688	6.71684698032454	6.78992558102608	6.72531799661665	6.57658123628549	6.59942092090965	7.02192853486329	6.62278690609552	6.52471813875515	6.9921197769875	6.58983944045373	6.51150985746278	6.54325744309489	6.46718901308623	6.58863140598889	6.52556320604899	6.70406694382819	6.64932092198273	6.5853003566321	6.5512339978584	6.56551386984824	6.43272631913192	6.59828694440326	6.44394453584514	6.57662327705803	6.48842802647813	6.58636139212251	6.63018089449953	6.73169455354381	6.72965178863467	6.61973271765682	6.58077471352462	6.648626428893	6.97129328260358	6.45433554809916	6.62241825912881	6.529911521185	6.69976286395894	6.66361244061509	6.58706619150032	6.57455821518408
AGBL5	8.73741150633581	8.08708418454765	7.68042306131037	7.39425283164485	8.83683053264701	9.21200866552946	7.93993995729119	8.14826851340352	8.50749427171238	9.08249826910438	8.12434373247673	8.88048516276825	7.90096639767102	8.46036548633284	7.83632232873144	8.3611562644955	8.29868944275302	9.36407750257015	7.99249814064299	7.4555746953952	8.11989337387681	7.91975022242708	7.66173175270403	8.19993043640432	8.9236046363311	8.53308662645014	7.46736302202781	8.25719690920634	8.1939332194505	8.23470937893757	9.09888016938975	8.77374790700885	8.55681693035397	8.54184849387223	8.42542940208185	8.80527087683241	9.18927801772702	7.78440971200284	7.98063385163224	9.22262085110962	7.7461169679386	8.10498115561957	8.67708763646565	8.59925584414355	8.1739476562284	8.16833760439354	7.91658611709451	7.84391011083727	8.25086162904819
AGC1	6.71537463111516	6.42777418286024	6.68948504980047	6.6731062982927	6.57201850538155	6.54307564860742	6.64066481477123	6.72865528131233	6.61259194412296	6.64127224370691	6.34238686101577	6.6790049534364	6.53749810549179	6.62054294732649	6.77238325781841	6.77737838675491	6.66474824391595	6.42971959301906	6.58828205209842	6.60451663897033	6.49749283953409	6.41375244900478	6.63307868255788	6.63413972569412	6.50226346766545	6.70464002354903	6.39412070036254	6.69118407181161	6.51552371568843	6.56672164413078	6.66379078495211	6.78317797881464	6.5060367475357	6.52189188250121	6.54833176032907	6.471571167682	6.72205438017759	6.64868784001126	6.60964668905975	6.64106323541831	6.40405701882648	6.70033912085669	6.55200498633566	6.61282345345983	6.81450081664446	6.63797099696162	6.51389180034302	6.59711711742674	6.5780269628206
AGER	6.75840116253032	6.81172128464336	6.76920078535392	6.81636197547941	6.83132297574682	6.90545443329106	6.80231578458909	6.77208617232116	6.82021698767174	6.84043465618685	6.81656875977901	6.78553333244603	6.75956948282415	6.86804169691594	6.80961360029337	6.86243186882427	6.85189641888181	6.81787328207205	6.87888546645091	6.88369664784479	6.70085473424534	6.88116527947458	7.24717752233245	6.84542658456288	6.74074015372039	6.82193278932271	6.86328847346804	6.7112999978921	6.80822261952327	6.79242051301999	6.83346238949879	6.82746994977504	6.77149842353585	6.76459506005149	6.85789613801242	6.86172757976804	6.90999179667929	6.79255178879401	6.79776798405758	6.74635355142512	6.92653487458508	6.80709328722003	6.82028725842268	6.82542651953606	6.78405714857618	6.83970943117511	6.78523063097236	6.77748527804576	6.91201242991818
AGFG1	8.18042662757859	7.39378902850582	7.76102262072822	7.95183706833906	7.49726778007889	8.05919702722947	7.78777033096818	7.64351081332109	8.02862616784773	8.72975761095624	7.97315733520015	8.56536659688964	7.90629123664695	8.44404212878039	7.91442850002677	7.85000679353677	7.80694927808848	7.83663008026886	8.0460386316518	8.07872002618632	7.70670567554743	7.6995353309499	7.76029096409773	7.64029572569557	7.66616244291626	7.68009998195819	6.88514377926746	8.43424737488479	7.75993835777462	7.2706264526714	8.41923024511935	8.05620417478993	8.12419875653703	8.49333316171785	8.24760896729892	7.80694927808848	7.98538505315823	8.09813482608242	7.45030326512006	8.25884829062364	8.47659243069492	8.36829597314383	7.21304422829946	7.35803659733377	7.72068084744975	8.38330712372046	8.32289795168429	8.10884770349602	8.05262449221077
AGFG2	7.3168844758169	7.6177284104831	7.54836083080869	8.0027266808137	7.99756024610318	8.01059576621011	7.34621139632471	7.35360208234447	8.42129301606169	8.23818011497345	7.36095053751487	7.32859041350463	7.74977230258319	8.01361279344588	8.04505429695201	8.10191387400711	7.57084128808302	7.38143171419933	8.37405033711079	7.41752068621942	7.25079727013413	7.70797733595175	7.54912723014229	7.79858566609384	8.03219406451308	7.70102386290166	7.29964018924323	7.57409725957107	7.82279326376986	7.33732112699393	7.69865774532222	8.12549213056215	7.40955889957934	7.69479303995779	8.49795693461382	7.95791176491453	7.43701271753497	7.29073976813929	7.81811740778019	7.48639889581578	7.31555602405004	8.19043768562627	7.70058412961667	7.42215722127863	7.84615755359076	7.68572879170428	7.57863832905546	7.83388948750219	8.51533936102327
AGGF1	8.90723884538219	8.7166347844916	8.41033345213433	8.70751587300607	9.45083487026666	9.08470595026938	8.15740529036754	8.52829297762469	8.64838056220624	9.2739724741839	8.60309108525979	8.70170517876926	8.31629753936479	8.27586808779624	8.67517250714974	8.37274710130055	8.39786552370803	8.85459771785425	8.56284254347939	8.05428714906195	8.06378403895262	8.47511936586243	8.11765140052678	8.41662201194062	8.64309368135649	8.141646511146	8.26028911202779	9.03710488154892	8.21421100348438	8.68269053655036	9.1679932775946	8.50269087801214	8.50206852298654	8.59771093177786	9.10392411125674	8.96032719899533	8.64489892086626	8.82576009384127	8.88392444175876	8.58029587562117	8.32930299927556	8.06292829993544	9.06253950976822	9.33429684313694	8.32452858320425	8.35176791630488	8.33625860625142	8.21371495532775	8.70428704684217
AGK	8.57099162833816	8.43582489270761	7.84537262513503	8.96476476211024	9.07417316198136	8.01986884816888	8.42367263730848	8.08773684770961	8.63777200338461	8.6509836057311	8.05374273236331	8.48702039696371	8.25788407986393	8.35145110043614	9.0652210901171	8.96032719899533	8.41892425991277	8.33090000755458	7.92024702720917	7.57346400182462	8.32210492096631	7.99882596853022	7.99103089331615	8.55832451677267	8.67517250714974	8.49390394262163	8.13219893936247	8.28991981919284	8.70248274702572	8.32811345740669	8.58931861784623	9.39761742083958	8.1407775223222	8.79392448918466	8.54537455878068	8.61352331582552	8.61104030934524	8.66515246919665	8.41272445350477	8.56322451851105	8.17667188931719	8.76196032792055	7.94535536897166	8.22004615256739	8.640573775342	8.74992647944089	8.57150701113357	8.32842094651064	7.8353357478435
AGL	7.90652859527703	8.37079327077448	8.42850981650992	8.26014541205263	8.37208229758258	8.46072532061597	8.31375160134145	8.60851382925429	8.19218634188898	8.414759753847	8.6574226565013	7.95685511807241	9.00096126963666	8.32355538070093	8.19160667956877	9.03113941840608	8.68269053655036	8.70128386903708	8.48776633748768	8.90012497072636	8.22676140379949	8.41340750987594	9.47460490515616	8.26825880613178	8.27519555752485	8.72623964584637	7.33523125808726	8.56001858138047	7.62128723265262	8.07800299652846	7.68377135249662	8.44886820619909	8.01861773696022	7.8866052184321	8.07859155322942	8.29841442816092	8.31721633075271	7.40498323548143	7.38426707004127	8.0124889648504	7.69115983170839	7.88219612869522	8.52050723689607	8.25984729342021	7.97038488118391	7.94716447921294	8.78531140820586	9.20376130363931	7.38580890585144
AGMAT	8.82820615522339	10.8175392776898	9.38761812879951	10.2230028661241	8.80034901642822	10.0746722796631	8.19515242548568	8.96391133459225	9.96602504222163	9.71037095791076	8.97212088151677	8.66515246919665	10.5563266687837	9.7402791080257	9.69913048750547	10.0982759146346	9.32559534057214	11.446559394513	10.9253777031862	8.98157559699176	8.31435061775769	9.8761953206678	10.1815409004083	11.0254646695754	9.78972551437463	8.09168834236884	9.59163839885176	11.3441877045202	8.79428774988232	9.36884903208085	9.56672757632148	10.5385975044492	10.287433102823	10.1396672536649	10.4117117577135	10.8175392776898	10.0047054293536	8.39108949543327	9.85127298948992	9.8063504278325	9.10727885602926	9.98265585165564	8.31277470683418	7.43619321003333	10.5866631451259	9.50814041510935	9.80451734017455	9.92658374771546	9.02714153061545
AGPAT1	7.78981733212715	7.72939608153292	8.11645065999224	8.20347628500054	8.0978306488103	9.06990093234628	7.50194750928184	7.97337202077379	8.44886820619909	8.26521905578331	7.99882596853022	7.72267942343615	8.15558282786423	8.84529957622995	7.65449096831258	8.70471549557856	8.39915754985431	8.28574051008783	8.3242085185475	8.04479783528392	7.59029997716852	8.59140768235984	7.71693247364807	8.77645323821127	8.77832355080965	8.58507683107959	7.54198732797774	8.09590684247665	8.47374337228289	8.14483592121096	8.37902920797589	8.6574226565013	8.16778962807753	8.36858953420045	7.6074391624966	8.44724214039951	8.17140543934294	8.86968407137345	8.63622857742627	8.06152427741631	7.42567244408339	7.83462177006879	8.01599711011874	7.63288440620045	8.69288994227213	7.67354035852946	7.7811736441929	7.91868635248214	8.31942309457403
AGPAT2	8.16251852555093	8.47479434377428	10.0557573713025	9.90105160673703	8.51565501737245	9.48017420190927	8.82034461076716	9.19980057263067	7.26742311193556	9.7544200976228	9.01238144957026	8.14751031909948	9.90851617246737	8.93707829145835	8.78071186457842	9.34843315475672	8.37539329540081	9.82319839212719	7.59790000416412	10.2517395555609	8.75795406963579	9.89798769106926	10.164986832844	9.37872272355767	10.6579171774301	9.40485653975934	9.31657202160413	9.10008084580809	9.75375907128641	9.72100756146389	8.70057810859826	9.17424301452944	8.31212286907507	8.50099404472818	8.28207406262298	8.90723884538219	10.2517395555609	8.32034890688344	10.440949860262	9.00096126963666	9.34481514560174	8.69040372977674	9.09399081684962	8.50483091874333	9.08206278000889	9.64346920206282	9.74406027372679	10.374107618171	10.1505704488262
AGPAT3	7.12037789535602	7.16184415270903	6.87707262142429	7.12695155516152	7.20555682298679	7.45292648396096	6.89801595643063	7.1815775318813	7.43131034463402	6.98005597002752	7.13494441409517	6.98441351717771	7.08532026225018	7.14355177922841	7.48963717188777	6.95790858853428	6.81479276943602	7.55623167591933	7.42616199900272	6.67464432668327	6.83377131046447	7.23589500278372	6.82107851798665	7.68957225903584	7.46321020992351	6.8728218476826	7.32807325416857	7.3663443912392	7.06317893901978	7.13406961068799	7.14291567902312	7.40106083544374	7.11860286829572	7.17365884866526	7.28640831567016	7.46959965539464	7.22629008208621	7.33030435731769	7.24347637525199	7.33781803811615	6.8465950972311	7.00454864382152	7.1440272813929	7.2715258599004	7.22808040738999	6.87124590035542	6.81361561515241	7.10421027306064	7.03120461433261
AGPAT4	6.35060516992341	7.07819778399532	7.02109750165829	8.22111098893833	7.22544959891552	6.74590591911328	7.51674508612957	6.83937110105654	6.67129031393373	6.75074429882557	6.6711451500977	6.61232321893239	7.0203589520651	6.58970057338668	6.94664060581573	7.42804789401199	6.79680449145601	7.54741996079024	6.64062046774781	6.59773293108319	7.50096828211944	6.7398580218497	6.77739885884469	6.90297442278397	6.60243974356049	6.71641091317009	6.71429227894622	7.52242856796118	7.22677614908742	6.94570678223691	6.97096514468301	6.77372702544281	7.07484396500394	6.83722521192852	7.43672630055617	7.24013039199065	6.89696932695392	6.89188122786321	6.75895117613076	7.77651320371643	7.84949206126972	6.93566352160615	6.43018941121483	6.5241274197819	6.61453370432387	6.62794385899933	6.79692850865416	6.64326645399149	6.3254518715302
AGPAT5	8.83457270532483	7.54629624728306	7.47126629044829	7.75167700712843	7.65690129517223	7.44942379592553	7.65551274771708	7.10210282415135	7.04020548009065	7.73754380522773	7.47165320877559	7.7266155802087	7.47300496815278	7.14385110419716	7.38262180924376	7.16434377059417	6.93903097437169	6.97905052194645	6.96211549974683	6.28678795052529	7.52298493031107	7.38164974424535	6.47231237026131	7.43480121045918	7.21928212687794	7.33523125808726	8.14222404974732	7.86498520067556	7.70004448207917	7.41760076932097	7.87609672783546	7.39676007797956	8.51565501737245	7.23191588042874	8.57222652713381	7.28830615987685	7.09219069388366	7.53735132858915	7.17007341459148	8.08336280763319	7.52466682885574	7.99882596853022	7.21412165823154	7.27663315251533	8.16608345511515	7.59123066828716	7.20215116758267	7.12092919642773	6.92096049756995
AGPAT6	7.09450094517487	7.35479606917611	7.44115853482217	7.24694828485848	8.46170332864802	7.10932222071803	7.21831913376745	7.02013466214532	6.8535146980032	7.57489914009801	7.10435386095515	7.10718869036709	7.17909127411135	7.70958351037932	8.27078503128727	7.14716207005934	8.23073058916453	7.22720463192223	7.37116893369479	7.65498688613322	7.18958701140707	7.93437985230904	7.68769749678608	6.95200247305765	7.67136031168564	7.92575863467857	7.16434377059417	7.62885234904162	7.79788868318077	6.97203551383618	7.51684525090129	7.93805465218541	7.42367829157189	8.20374467739821	7.12995081814423	8.17252075305553	7.2452629012557	7.66549966337716	6.98326321608464	7.40479321766133	6.77036971255552	7.78094213358509	7.23457074251348	7.22688200487543	7.33716460605036	8.14341253263016	7.53014819171426	7.10294232687054	7.50592127872462
AGPAT9	8.59309336212031	9.03965686246629	10.8846223742511	9.10562680892802	8.70794099180775	8.46692565100657	8.14594688496819	7.96606788437453	9.5461601503047	7.93834033862262	7.89540894632405	8.77874502749529	10.2644162675818	9.40581455160456	9.39091232278538	9.65639073254137	9.33100482205064	9.32609085364238	8.91759289119443	11.4825834424748	7.98090404877483	8.23618428067832	11.793089569779	9.9944459231658	8.34473396216683	8.86225804071891	9.97191389614114	8.25026092804812	8.45323142375922	8.97984886829848	8.6390302420173	8.3421455189766	9.05955054850192	8.66081376241981	8.38330712372046	8.07126661957433	8.80527087683241	8.28956474105253	8.75568526865414	8.72696253723527	8.86968407137345	7.96729321753677	9.00181906155899	7.39841839409752	5.8574875681143	8.1547603801051	10.7124906717464	9.96141786792871	8.31403901908665
AGPS	9.03000577771404	10.1403364636885	9.09888016938975	9.06208150464197	8.53732596540738	8.58687985714698	8.85947773055221	8.15173718103419	9.20783395813921	8.21758661367132	8.37134480452706	8.71426254473578	8.62753070112067	8.68610841392178	8.48062544629705	8.52912035777705	8.6711895805127	8.13676449807757	8.67783152495983	8.68876706889944	8.45463165337504	8.92679998318268	8.74174364164408	8.47917667160416	8.47848383024755	8.91922968174647	8.5385646351527	8.87478245251547	9.01788932216502	8.67445456312241	9.93866905386891	8.3608154942299	8.87839185176004	9.33678992689965	9.47668754993196	8.80967106029499	8.34311890166963	9.21479135380339	7.945113043154	9.16362269926958	9.35833098491451	8.08472550858449	8.2613319858012	7.92384160028902	9.49619340937578	8.67822289791386	8.09449992198144	8.50950258123455	8.79010767559562
AGR2	6.7482013195114	7.15364806807247	6.71293222642186	6.80723838568979	7.17509282485181	6.87430878171774	7.56586735922349	6.8652011857436	6.89860904736131	6.70484008202464	7.01377307217781	6.86070620910356	9.31474073410043	7.26879097154211	7.02072075100188	6.98972105441364	6.88832051322589	10.0227181852787	7.12409017338786	6.75347258663038	7.35985206234263	7.31499051209075	7.08471170217747	7.38614864438287	7.17903799547338	6.5902966558529	7.25940835679319	7.13649317476366	9.04718001908338	7.3111097880149	9.68271083545044	7.37611062931169	7.1580358000617	7.22288845119942	7.15230830186152	7.01118397601061	7.1157272668645	7.07313911986418	7.35028566465501	8.56174929556073	8.60851382925429	7.48605276303743	7.09189370645622	7.38057180291796	7.23653022123577	7.34160283561464	9.35095058101505	7.38212707471217	7.12744845583715
AGR3	6.87566849278773	6.64828642171566	6.80850603184751	6.83501277470818	6.87995247506769	6.80042111347331	6.87198630721929	6.82430109648943	6.82986381930692	6.89149891063133	6.74879740646575	6.84642817571213	6.85630839559989	6.70434464236714	6.67450103482824	6.66626401969753	6.59080340746051	6.77470875207812	6.93181514127961	6.84397424491483	6.91056461799716	6.7770189942614	7.00767690639184	6.97396375202204	6.99608619496385	6.71285235972199	6.98378021027436	7.01788197340315	6.7762329457209	6.81185211135843	6.81282285394984	6.98392053551404	6.82251332918488	6.92846035275645	6.8136768642924	6.85072353998133	6.86979825927033	6.91912886970811	6.61344654560223	6.87977290908216	6.94556349434505	7.01062038650747	6.82872231574596	6.86777475182434	6.79772620948103	6.81841967024895	7.59894012387042	7.0491441556164	6.87030507081963
AGRN	7.86035897293125	8.55900211065032	8.16805601919162	8.91759289119443	8.23470937893757	7.99907496361321	9.8519608581715	8.64804152786932	8.60195347725646	7.68042306131037	8.07337989535304	8.23790505095931	8.49285840097079	8.54871137819031	8.39847570433895	8.10966680079999	9.01788932216502	8.12668865865406	7.89823472163884	8.74550722037394	9.89141008555192	8.43012917069272	8.46366889312807	8.74740502467647	9.8238086327451	8.48298435917268	8.49033257218395	8.2755614682983	7.88009153311507	8.30155836428593	8.37993540952015	7.90322441463808	8.46101355204867	8.60346057675324	7.96837833624492	8.08868711494073	8.40938045049381	7.54551116618746	8.81692302963748	9.52293435490625	8.38624005475135	8.27930094702849	7.35162087245578	7.11613857151848	8.30155836428593	8.65525232813581	8.66225667941605	8.71465663366347	8.88996836042995
AGRP	6.98807260076696	6.70919653629614	6.78862764554362	6.76375787467902	6.76787573125063	6.96523816633222	6.80749303013989	6.61156119779452	6.70577509837113	6.65139892328919	6.80553380377591	6.96965529763888	6.75455228239829	6.87741769946206	6.68960214335168	6.73721356341139	7.16476717657298	6.8064103359227	6.86814298999617	6.70609710611695	6.6168873486104	6.69125739379689	6.8122624568736	7.00310359526253	6.70887736225666	6.64472857380127	6.89078122980476	6.70846414114148	6.73796571454189	6.82670112309416	6.7343684295504	6.85960957531702	6.74487325890703	6.79364918706187	6.71259294939781	6.58094301756303	6.85737866781848	6.87101785254483	6.70757977475514	6.62094760137625	6.7258525970824	7.15911933218097	6.75410083836595	6.65005502693146	6.72375372792851	6.82043002313106	6.81660863994712	6.73796571454189	6.94560962128603
AGT	13.694299634216	13.6530328767618	14.7363286180491	12.5448075722796	13.0907798767284	14.0672612377738	11.6409919296053	13.8061963253451	14.3232247344344	13.3400984920456	13.7511047502983	13.7825458875923	13.7036130187013	13.2618884547169	13.0539810629662	13.7326501776281	13.2971633953844	14.3804065428812	13.5549936640941	14.6400617882944	11.0352897458648	12.8856128091049	13.8579633499631	14.0084826838431	13.7132746302897	14.9451075455157	14.4442163229554	14.0253642159079	13.3211420953812	13.4998064959364	13.9597218181066	13.5092031529508	13.4998064959364	12.1594293482391	12.6951245926169	13.100843618271	14.1986374006292	12.0286490693157	14.3017179997549	13.8218212179337	13.4091593000942	12.766994812292	13.9984232747219	13.4562433212359	14.4600863197949	12.3902087501761	13.8359884526211	13.9388956017978	14.2867113233251
AGTPBP1	7.27179849655076	7.20155691318581	7.55437447332805	7.60041866160906	7.14503730565961	7.55013158314397	7.83367774410152	7.65095121923188	7.32486383499893	7.21618499824925	7.87058170798567	7.15940078852892	7.18085005311432	7.50270222048141	7.40623501152384	7.91389703486751	7.26145720680782	7.40106083544374	7.32524729514695	7.45204848890307	7.945113043154	7.7710948143014	7.3029199408218	7.51803283018383	7.45891552635482	7.77814172991543	7.61844940071359	7.54342481791162	7.43527462326357	7.5566692795522	7.14646078359988	7.77881293733505	7.32647604613428	7.48193540206363	7.27799345364014	7.28160794397433	7.90702964209738	7.39659709931286	7.35440904518224	7.29028273316859	7.93881873726999	7.22616211266845	7.62491389965811	7.76289605495474	7.68796590447019	7.88978981871014	7.20715560433154	7.12740645009274	7.29859499436911
AGTR1	9.60832104353479	10.3771032375511	11.46483898055	10.0557573713025	9.09191335199735	9.40340239421631	8.79697743582529	6.92059471802333	10.5971144166195	9.06343673145156	6.93596702557862	9.32420379969885	9.89507071568157	10.0927477659833	6.63338438861566	8.36390290121612	8.44886820619909	8.42129301606169	9.35551610202849	10.1326418677186	7.61210171056288	9.28115958318113	9.51929333419387	9.07675951116081	8.16751506236022	8.61749345137058	8.83528762506738	8.45828373499712	9.86882282207806	9.2575374918705	10.0407582465859	8.27343520952124	9.91223723381749	8.46335188133068	10.1113374286935	8.91223813678509	7.52607661545812	11.4121322553149	8.86025916793611	10.6095468530833	9.56254180940664	8.08970480162226	8.83215939384625	9.07533694894691	9.30068857401557	9.27491888530864	10.6974781581872	9.53641635367124	10.2777476723354
AGTR2	6.87279182994057	6.72466677254297	6.65202739346805	6.85545708942626	6.76137671290851	6.73714456959059	6.78618399869523	6.91417000227669	6.90767246040424	6.8244990669404	6.89485186060224	6.79396633980381	6.83527455408671	6.94830681245758	6.94338457952075	6.93730832200407	6.84973190737835	6.63855279340947	6.57602026764301	6.75304618054427	6.82590356629919	6.81485145978785	6.76434465587349	6.88901624868557	6.92764029252044	6.84300508916157	6.63833320505789	6.82992979039485	6.72503252584361	6.96834690546288	6.96045390809059	7.05837660690288	6.74365056008556	6.87311602233078	6.87650859475623	6.7155801376082	6.96723647593315	6.85043670155398	6.91270234423158	6.7556052250033	6.89230154943531	6.90777093927379	6.74199921396604	6.93533057328986	6.69839413838757	6.95478347467766	6.67421188310161	6.89432865296821	6.70258323654494
AGTRAP	7.17028388632331	7.40847765148411	6.99986732081661	7.78654870990957	7.92447223910751	8.70019546286136	7.67955792378411	7.36996772223761	7.45223667824955	7.38551350075424	7.3859719119813	7.18902633557027	7.14060046607685	7.97315733520015	7.80551843520985	7.43124243300536	7.84753107486442	7.73754380522773	7.48982938093579	6.86962503372187	7.79055265250758	7.7156478878709	7.03710585767047	7.77463157491938	8.07352966311682	7.06792286941086	7.10949922760881	7.82987595340675	7.67221494266116	7.83316945061921	8.32710553597255	8.02862616784773	7.61835329383986	8.28512447980939	7.46226984439234	8.43220816408565	7.51400136186048	7.19235012649275	7.54601031343599	7.65509536941688	8.26226398575461	7.71066580240348	7.19177875580491	7.27826169146475	7.62594267868385	7.94286968374203	7.97337202077379	7.65032674182434	7.2952853843078
AGXT	14.0040787274426	14.8193009436059	14.4277059379678	12.9720528560776	13.3934670013439	13.7415269711727	7.37452056809045	14.4520631801492	14.2183888505456	14.5811718129857	14.5271571753172	14.0952234229992	13.8688156426784	14.3653250272594	11.7570751950756	13.6796283884923	13.2736698003597	13.1799451853173	14.0084826838431	14.5716711149319	10.6248139427675	12.8465885896026	14.6292591428593	14.2776694135021	14.8396450401195	14.6867180640213	11.81924898736	13.4271314026599	13.976241273137	14.111339220364	14.0192207588994	13.9444186402056	13.9493563799405	11.6644986216509	12.8856128091049	14.0040787274426	10.7650544374555	12.325113565575	12.90398675512	10.3686193308295	11.2158020233872	13.0642327040083	13.6843503169233	13.6686963711031	14.1425367687344	12.2087161951555	14.4600863197949	14.1680860055225	14.3954917800431
AGXT2	9.38455783228895	9.48520557216116	8.6237705650522	10.3120418632445	9.84653306364845	6.86140560923865	8.32959253544133	9.35739680405672	8.77645323821127	9.4110624005721	9.12694406555659	9.39329920416945	9.75840419063687	8.0631815537044	10.000081039982	9.4796300043145	8.03738791459218	9.95023057408023	8.68796649107251	8.08361297087822	7.71979917350554	7.71303935253828	9.99951273646076	9.84960796375394	8.86305571630909	8.82487661252878	6.13031997245734	10.9028488011283	9.08338192747738	10.0152871838573	8.88131289105862	9.86038695124888	9.32327242318122	9.10520541168635	8.31564203143277	8.07488986017299	9.23267664143608	6.03264923885018	6.94076744488716	8.72370645899458	8.2387603347386	6.77677050584491	8.67223782166066	9.53695985205887	9.48173943507273	8.59663883213241	10.3930156611209	10.1286165574451	9.14365247709353
AGXT2L1	10.6474409710772	9.380121326324	9.2240635097049	10.0429795314934	8.8476074584818	5.93273492753551	6.07843527645107	9.03275224915932	8.91979603844517	8.81807061891971	9.23123812238234	10.7601347563769	9.85793792572226	7.2881020810653	10.0522785718593	9.14813092469375	8.43829540148988	9.7868736916254	9.48569968355946	7.91047573317269	7.62732277726683	9.04631939775525	9.14992782769693	9.62791897054121	9.6554436153929	10.6104650301026	7.11123359941698	10.0627213715303	10.1293064780976	10.9244711688827	8.93355362378714	10.2259584398178	10.2977899262999	8.38059929988368	8.84068537438383	8.18736562717639	8.54224895634887	6.66204788366629	6.37137370818929	8.78226229049319	8.71101448052962	8.58215289541949	9.15425175755132	8.91866274222551	10.3646939949761	8.45427191235789	10.8072058190629	10.8000742319844	8.49424696224946
AGXT2L2	7.95349092077725	8.83087692379929	8.14514488057205	8.22188545514757	8.65934572946862	7.97842158730233	7.70892813636267	8.04342853471102	7.45522084286974	8.18252373479319	7.95226247093001	7.90132165450176	8.17757024394393	7.74890273333502	7.73300374243627	7.79551909403642	7.90511463145766	7.51994191647462	7.72159038141471	8.04874913200701	7.40106083544374	7.69433487265278	8.41134298190498	8.45865812490078	8.36792656344864	7.94921220770685	7.74121006290815	8.18916430674902	7.39311334480474	7.7027767658633	7.96479478252617	7.83077070048785	8.33059743917097	7.79291989489564	7.61120231628062	8.17520772658081	7.79551909403642	7.88504572344078	7.74300526315901	7.65800447820872	7.52307946850728	7.69930302318533	7.79448528940717	8.08801153203513	7.80647792155221	8.08738388454186	7.99807895532225	8.15773516720982	7.8183334090358
AHCTF1	8.25719690920634	8.20109995200405	8.33561301591615	7.99516727601531	9.07291891610126	8.25947926989168	7.75380364071675	8.67305015388928	8.77718422202904	8.12640873218924	9.01788932216502	8.34535358701347	8.36220656186232	9.04146261575675	8.93188761425736	8.51664127008438	9.01500337009952	8.18457055089544	8.3421455189766	8.62791237659554	7.85926281310215	8.61495378898727	7.69993992725051	8.70319743840819	8.61034119896516	8.90119758229959	9.08158257257878	8.57115793529265	8.72657110519524	7.93095846405033	8.15944116324773	7.92050447250207	8.20170353586941	8.19132905997431	8.54061225083792	8.66759802145662	7.75759926244899	9.01662523338701	9.10260866751429	7.87208131887047	8.54124585468503	8.94308809237971	8.48328724079548	8.51910397416638	8.78671060639356	8.3237249913944	8.34062529191863	7.99670813447836	9.08065690638363
AHCY	11.9573857286634	12.6248094580239	11.9080654699027	11.7760579137902	11.0310174187089	13.2137501274023	11.0667328262294	12.6579977967675	12.0688656603368	11.8850354209835	12.9497530754704	11.677058727569	11.8258760418991	11.4735284699325	11.6335185467703	11.4383914957418	10.819568124006	13.1688789903371	11.6364610016314	11.1600855897951	11.1451911689806	10.9336503930542	11.5397425807209	11.6152564494779	12.3461244796864	11.8898526299011	11.6878584106874	11.9048428682695	11.404083609474	12.6197159123733	12.0744579298787	11.1588372341258	12.3063533449873	11.6738644202493	11.445271409111	10.8430441437036	12.2308639199773	11.5643388709312	12.8793777557278	12.9427878377527	11.0727308477192	11.1724892992375	12.2434342893217	11.901435247595	12.3645390422549	12.1554120390694	11.199455247985	11.2923530624114	11.9099290233693
AHCYL1	10.6285797830451	10.771452486516	11.2497170606289	11.445271409111	10.912230694133	11.1566538365941	10.7679279754238	11.0065865366509	11.4825834424748	11.3597697569584	11.4592898771906	10.660594761213	11.2458563081908	11.4383914957418	10.5858874666139	12.0876569186146	12.1714031891292	11.0967520772871	12.0286490693157	12.1437230763378	10.5971144166195	10.9667911062561	10.7879423730171	11.3849192043836	11.8663219554364	12.0583147048168	10.0323157810939	11.4068697249978	11.2182041383042	11.2408209451612	10.9555125476775	11.605216057773	11.2357747534337	11.7138766975968	10.9837991372636	11.9707238026719	12.0434042518145	10.8072058190629	10.8230259561139	11.628748638071	10.8061923665151	11.404083609474	11.2381603743988	11.2972925495985	11.3808928496286	11.5285675617163	11.0656849152445	10.7199190676227	11.3011587184329
AHCYL2	7.3501279760739	7.73754380522773	7.85565840743217	7.93515325207827	8.32740911670541	7.39871656556956	7.1954982265948	7.35125822633792	8.0124889648504	8.03249026834373	7.30844479120697	7.59903605811316	7.5586917993021	7.90198725964181	8.10511215963319	7.76654832487244	7.59978503689981	7.14296386315302	7.74473135389006	7.57124013117031	7.17453891672686	7.75598023706085	7.29851890862163	7.66115077559195	7.70068067222522	7.71897644355745	7.39440011188556	8.07529146273886	7.54351774767249	7.25997105265032	7.76820667459571	8.26315730933737	7.72159038141471	7.70670567554743	7.84897497215248	7.62269684279137	7.76123913886866	7.4200190199307	8.01225904984082	7.92326256222629	7.1680948062654	7.57895445380253	7.6855000638711	7.79858566609384	7.72149230800068	7.38398292524024	7.39964952925951	7.54379664321397	7.11537453672993
AHDC1	6.90344636284729	7.09701042470847	7.1558835671277	7.15420138444347	7.09569470109304	7.01458368727961	7.24865497987254	7.24501383231858	7.08239470912824	7.1163648303127	7.1279655180244	7.01435402127972	7.21968074310821	7.27747004614151	7.00442130589018	7.27663315251533	7.32331491126086	6.97594914353851	6.93396689454038	7.82329372013218	7.17046649880985	7.21962411120368	7.47147622455307	7.46736302202781	7.44827369992279	7.02678945293595	7.22249464118122	7.27462433485317	7.04136246380649	7.05154216852893	7.22714833427483	6.97279216736309	7.06540056961666	7.03948130675329	6.98137750776462	7.27899540905921	7.16822657382881	7.30101658641594	7.38614864438287	7.19049614744277	6.99762250608273	7.10949922760881	6.82045547359523	7.18168164036215	7.14920325692929	7.04356169639145	7.27305167493757	7.12172587780789	7.34472559538952
AHI1	7.72267942343615	7.32175217690328	8.5173389005524	7.16583679897102	7.61130606455871	7.25680586341537	7.53252019828937	7.57084128808302	7.44220545321426	7.4157979918463	7.4677933167353	7.84637451320071	7.35043309560256	7.90423290410625	7.45484980678468	7.72494730442069	7.54493725797893	7.48963717188777	7.63878094456103	8.99392737521733	7.57991441680185	7.41903722126221	7.78276591728463	7.66293516100319	7.59094600284075	7.27977544363725	6.6801194276104	7.63486759421478	6.9882199964153	7.70125477225405	6.94718787147293	6.95261131884937	7.40988805699861	7.352634586658	7.23589500278372	7.60731573202417	7.75574910522399	7.11895831888689	6.34202842991353	7.41510925833292	8.12392662110743	7.31627213203908	7.53553706077648	7.77039587878969	7.33872684128204	7.23687868169459	6.71883846879569	7.14592307550511	7.40522085506102
AHNAK	10.6984289491365	10.3622129113318	10.100224980447	9.5958781322062	10.2394869856567	9.9627103261375	11.3326133553983	10.0166126044461	9.31107641192748	10.5589153979799	9.86404215625902	11.0274707185965	9.53959688901285	9.8963959932695	9.40055140156061	10.3372368180553	10.1621603696661	9.2456725513486	9.61258221223208	10.2548104134211	11.5966594800262	10.6733707264489	9.52906296260396	9.64113531471965	9.47769828106547	9.25031315791558	10.5656726392444	9.96513458219271	10.3081137801591	10.0233196002162	10.0982759146346	9.83928064404319	10.5247789475538	9.57927415539252	10.0303701568106	9.34010601066865	9.68996050602795	10.6571904367709	11.0076622852625	10.416723000934	9.22948564440031	9.84402967328195	10.0207254125144	10.2947688501249	9.64837884512504	10.1264549885553	9.56842748573824	9.74677910783146	10.8761253030031
AHNAK2	7.45416058580881	6.56282895057403	6.83389057743841	6.80860100328651	6.68081441790847	6.55829409010545	7.39085024427761	6.63464743368204	7.21278575741152	6.797461696374	6.46659082363811	8.13166692543932	6.67279587761816	6.69806884971337	6.75958394545177	6.61489328657265	6.77293613531012	6.61631864622639	6.63739232242836	6.63533005263956	8.47659243069492	7.03678066778128	6.68177690683274	7.63731610913594	6.59552299464742	7.60929816192946	6.59426527904347	6.85884951825526	6.51133902381535	6.15521954948482	6.4964692099692	6.57486702501786	7.12232708509132	6.88793933720672	6.54293287710983	6.94076744488716	6.68883811134298	6.84197048930448	6.73590009192653	6.66460773337216	7.53137761660479	6.99293196074594	6.18446038395662	6.47662949843856	6.80774939608346	6.68089460892451	6.51252376579971	6.20897475999314	7.72518891061536
AHR	10.5954594762268	11.1189768900694	10.9285366633868	10.9860917198072	11.1759814404249	11.8359040465172	11.2669804987577	12.0378897110131	11.4907610487111	10.9493694080919	11.1724892992375	11.1850843268234	11.5484819009191	11.6350249699765	11.5643388709312	11.0418721662383	12.1417077162683	11.8511378970682	11.8063181030552	12.5269265351077	11.8964890919534	11.34942117091	12.5179964585599	11.0219460627338	11.0331585930718	10.9730741967735	11.8663219554364	10.6984289491365	11.24443566559	10.7389291159997	10.6356422511898	10.8420363430238	10.9234012483946	10.9080834459424	11.1724892992375	12.7069992806262	11.3727934819329	10.539510869512	11.2168893733045	10.6168652632682	11.199455247985	11.6690705510861	11.4853615469497	11.4761642337133	11.186182834502	11.7947330301336	10.3678403690388	10.903820414631	12.2125298577308
AHRR	6.45628704922464	6.62213794886365	6.48520188838144	6.68235391390029	6.52832198216958	6.49274411254576	6.61246520186232	6.52422538823915	6.6752175954349	6.68677992038844	6.53912628783559	6.86917161958735	6.39445511102791	6.50810650472026	6.77350779636844	6.54862919690057	6.44912522666352	6.52720111913375	6.45964802982466	6.67254457322437	6.48683641410653	6.45178360767345	6.43188035122965	6.44801083755054	6.55549046531985	6.4969310375556	6.69610182688543	6.62674788998583	6.61804034266901	6.73080763718312	6.45322558304784	6.4306169440521	6.43872961296329	6.50723804240579	6.43545035610245	6.80643502981673	6.46671483620994	6.46961782775782	6.43786649779368	6.70169949694664	6.47659033542434	6.67189115862887	6.45653689036792	6.44464540739545	6.47036703167617	6.52075107157498	6.46913147322338	6.47740767784514	6.4402682395585
AHSA1	9.38059104311137	10.6077641315833	9.78972551437463	10.353987641337	9.96876898591146	9.77982400256214	9.54337180247475	9.73618194340988	10.328863853618	9.20376130363931	10.0780536104545	9.25120148238464	9.70380283645177	9.81639027238639	10.5333941736943	10.374107618171	9.33636753880922	9.0884907991512	9.69229681623917	9.15117692725396	9.3754062176662	9.9349543132199	9.5593597036598	9.26025611310581	9.65971473261465	9.873820479086	10.3036301170546	9.87886198005928	10.2986721229018	9.73677084691118	10.6004840932814	9.967648864992	9.6169880029189	11.0030859456469	9.4569370871261	9.56994783782349	9.52242859279013	9.96465884677723	10.1635953340097	9.99699607939798	9.4725611027071	10.0780536104545	9.97881604152273	9.99610678641669	10.4466747126178	10.3646939949761	9.4394069748295	9.48474415119137	9.84653306364845
AHSA2	8.56536659688964	8.97461840521484	8.80763945134455	8.29119106883658	8.76603158894897	9.19765292916166	8.53343602265436	9.43887696540383	9.08675045314552	9.44713661033748	9.09804233430137	8.88510528760709	8.73051158040294	9.62197441638534	8.55971346129588	9.39707738951538	9.31279330820067	9.81291537763081	9.03275224915932	9.62311945486339	8.45389475876673	9.06563895785548	9.7561956664064	7.89851714165158	9.20376130363931	8.85459771785425	9.79027605064595	9.25120148238464	8.42156184695013	8.41459001816817	9.24237873262319	8.37208229758258	8.67016109217461	8.56070354433602	9.04496586163199	8.92054360439695	8.98197569901201	9.38602976042479	8.93402706156244	8.65183705705119	8.22142021216879	8.48776633748768	9.6110358542309	10.3219031658714	9.08470595026938	9.4231741184476	8.10511215963319	8.14796416528497	9.74456407859125
AHSG	14.1680860055225	14.5176838304351	14.5367757868798	13.976241273137	14.8511130181055	15.0526695541759	12.298049677056	13.8579633499631	14.2574685516374	14.8080117710499	13.8965195669849	14.1931676876039	14.8610739631306	13.6893367559311	12.6812271963895	12.8360138147513	13.39798432456	14.7157383871124	14.2504352168841	13.6376122636768	12.6046757164885	12.1573400879566	14.5985287499533	14.778069046727	14.6581417253523	12.3557909494771	14.2056605053696	14.4690126171993	12.0801063589207	14.3954917800431	14.5899199973372	14.545552371719	14.2125916119876	11.9390460977425	14.3728595659764	14.3017179997549	13.9129595421612	14.4773338154031	14.4103724745969	12.5224798171809	13.8260499920959	14.5176838304351	13.8218212179337	12.723518898194	12.8330404680082	13.8905360261869	14.884742226893	14.9071923003571	13.8529929116028
AHSP	7.25853210134256	7.1598806929061	7.08731732549263	7.19855937465111	7.04086503564323	7.29430155479715	6.97377210413213	7.07020830425579	7.31410156392909	7.18478009317504	7.35780920144601	7.17543599597175	7.1817800462346	7.35978179422683	7.03527271683087	7.13508091513194	7.35956442706805	7.02330152399753	7.28487133212467	7.39340820940462	7.06608281491733	7.29157438749998	7.42110833124154	7.29867108011659	7.0746657648354	7.02317722956205	7.13561563725804	7.23426037422811	7.00062672817663	7.11159881234602	7.15153309415301	7.12937252813085	7.01957823620416	7.03617379350972	7.08973157868367	7.17404723243055	6.93580894972358	7.22218307361484	6.90249973699703	7.07221842648124	7.04522748393997	7.10832107123041	7.22147880359877	7.18068729247517	7.29996282630412	7.15336592153084	7.18562884026069	7.06600674857931	7.49162917710733
AICDA	6.94775700675827	7.03075146866854	6.8690038920402	6.68077257549684	6.57341139822581	6.80312585261999	6.77428792275909	6.80054034318599	6.86742810485247	6.95088311154633	6.87365293996832	6.78071750519554	6.77529723868603	6.990643044405	6.81064971933127	6.87511211585766	6.85284167353082	6.89891259595876	6.86259637977345	6.93316315396928	6.80788304798726	6.95758730316288	6.99133645879042	6.80264067544115	6.98409735787335	6.70015091662791	6.98796759939916	6.59522143849426	6.79079312239698	6.78631036822248	6.68915265798951	6.96025746329128	6.78088013306175	6.87488603417603	6.94322871409662	6.90743313564171	6.97568799484306	6.89718241702462	6.77637638776243	6.97639719788352	6.79210618476471	6.97166139181087	7.04656348271301	7.00356158089859	6.89864611040511	6.80468662340888	6.93666920708296	6.78198707712341	6.7958282945313
AIDA	11.2730158926608	11.2120482946601	11.1935170485727	11.0352897458648	11.5657171065152	12.1536844837648	11.457087261669	12.0323176911136	11.4676686721895	11.5513009004643	11.9155823095537	11.7060112563496	11.088741045335	12.6898279028758	12.0097521200042	11.1600855897951	11.9851612885348	11.2583139747584	11.5568984015167	11.9369129896239	12.0472682351806	12.0583147048168	11.278131849216	11.5229571284177	11.8208898978709	12.7095600606273	11.8146038656533	11.0560448143778	12.3995620404074	11.2633359322946	11.46483898055	10.4276011411652	11.9707238026719	11.7457306439969	11.9763113018113	12.0251673394969	10.9543797711921	11.9222232450493	11.8799648350304	11.4149540594179	11.5819891067509	11.6169450482005	11.5731798206005	11.2609094961221	12.4434253103086	11.2958573371061	11.3928693815822	11.3037094124356	11.3380008448825
AIF1	7.38088732549149	9.18544130443755	8.8241191551406	9.51565914042294	8.50206852298654	9.22493320822206	10.2548104134211	9.01788932216502	7.91442850002677	7.99516727601531	8.14222404974732	7.34716733297332	8.67552371431953	8.82034461076716	8.77213003842476	7.65652448266468	8.97493470461027	9.52033654166032	8.44139886825721	8.74666157185937	10.2304351433489	8.05089938892566	9.8429659834307	7.70473016544165	7.34074247305543	7.99300658826879	9.08470595026938	8.22004615256739	9.47307979988903	8.64731977428018	7.63647193783944	7.35248564972497	8.84270684491877	8.89393912237179	8.66793381218117	7.79220889091852	9.94704850486346	7.6260465578987	7.51764704610921	8.87998208560081	9.41844495177192	8.57652894536473	8.53732596540738	9.43439550525904	8.1390218622706	9.1094623170599	9.54282306301259	9.51875889503364	8.17730114505488
AIF1L	8.97493470461027	8.16778962807753	9.2867289184042	6.14220755201408	9.17101915029759	9.45596572153325	8.39007285834502	9.54928288145551	8.1604278333571	7.80226509443006	8.9037317380236	9.22868976928616	8.75913566019738	8.00440322457751	7.93272575410254	7.46594709600295	9.3137506454728	9.96340470440806	9.29050508728644	9.71811216763625	8.88243957450332	8.11048051704356	7.92397699557896	9.10481085760802	8.44466667567145	8.65058818744745	9.62251976623041	8.23470937893757	7.68516955608797	8.76214535293769	7.21372674014185	8.92770848622931	9.41395103674054	8.35764066663897	8.67890439640447	7.8314968230661	8.70128386903708	10.257599194293	8.15173718103419	7.21400807856803	7.7073649100597	9.75678723276843	9.26025611310581	8.85799985456774	6.41001873346381	8.16525730236913	8.08970480162226	7.95828225751532	8.87238610744203
AIFM1	9.56672757632148	9.53434943331748	9.51983200138921	9.63634589438615	9.7723947209113	8.61104030934524	8.59553784263462	9.5354589384831	9.91035427829736	9.85416474348823	9.7544200976228	9.4461193065077	9.45596572153325	9.1398200668828	11.1061837761531	9.33100482205064	9.82800255402528	9.70771696092347	10.0375249956028	9.21061389061913	8.48702039696371	10.0335262283142	9.80144610094718	9.46737152040198	9.48017420190927	9.91096953494403	9.30617577584877	10.0393962396218	8.82263385858951	10.4226389859818	8.712116656963	10.0166126044461	9.60949281205158	9.42345448240006	8.89614649938953	8.82152158058727	9.40340239421631	9.25120148238464	9.27253535717973	9.34010601066865	8.89353943705064	9.86159847512371	10.3802923723137	9.88129713288162	9.62479012888007	10.0943243653238	10.0220175613362	10.0369004217063	9.1183879760273
AIFM2	7.66091463557537	7.73829973822601	7.32175217690328	7.87409397851464	6.96988593429327	7.55727256044554	7.34314255667057	6.8500148744156	8.0891065473939	7.56505296606477	6.74325894015031	7.4435857613436	7.22629008208621	8.47305734560031	8.22768359422546	6.81523170826176	7.96408111091176	7.3887045313708	8.02609802183518	7.31444747631073	7.35086780611434	8.26315730933737	6.74350389915589	7.14245471227783	7.45331663045842	7.16907756290646	7.82200885057154	7.31060111295503	7.42478821574019	7.37524220095016	7.1241322746826	8.04366150338697	7.35248564972497	7.97469017316735	7.69993992725051	8.05589271104191	7.93475736167287	7.35864634273746	8.58894458157975	7.3081584450969	7.69865774532222	7.35501150998312	7.67605472906962	7.39085024427761	6.81254310217729	7.65680564280579	6.75875522804493	6.5829346650918	7.92965805912456
AIFM3	6.9647596002294	6.95875320120318	6.96007668717599	6.97221850259048	6.8369362021822	6.96976670507057	6.82013796235726	7.03986667554093	7.12656182703561	7.04282023735884	6.99696160076729	7.06644302654635	6.89389659778233	6.87684861977523	6.8807905780147	6.97644452291401	7.09401756005172	7.45629057935083	6.85013617341273	6.94765906249679	6.94672246912847	6.87177298491176	6.72033366999475	7.07034501964397	7.09756710614959	7.01494019812252	6.84764071663573	6.95654389254684	7.08617963291199	6.95478347467766	7.13153044948943	7.25985596765348	6.9516520619961	6.92490758688613	7.07259143091472	6.75390491506279	6.81887072063325	6.7714078791958	6.81405645051174	6.96778986920992	6.93077709045303	7.27766528409678	6.96397669524926	6.85154942284919	6.92922059978769	7.00949189925931	6.83598789510459	6.87302685380623	7.03827311262959
AIG1	11.0822502449179	11.405333923433	10.46414616771	10.577391365008	11.8818115545024	9.23581254392726	9.94127233008399	10.555544058806	10.8185719675431	11.0172526374048	10.8118551585966	10.7562452709801	11.2998674291313	10.9206388768548	10.8293918660049	10.0476994247861	9.96340470440806	10.9730741967735	11.3071751040095	9.95491255323737	9.50138658410433	11.752109619561	11.3311235302721	11.5151494353298	10.9883416541554	9.14197691057362	11.1770105039841	11.8932218986486	10.003395673242	10.8624725621688	11.3311235302721	11.4355675955143	11.5108013373697	10.1383026039517	11.7158500176767	11.0624793787195	9.64295684029776	10.0047054293536	11.4177362233909	10.7041989003558	10.9307119557277	10.20264445067	11.8478182173824	11.4504824705219	10.8910042973659	10.4059891426519	10.9610187783605	10.7818785984476	10.577391365008
AIM1	7.13857434962196	7.31211904640143	7.20298093195565	7.53338059082283	7.29028273316859	7.00491131446233	7.44977320348651	7.12232708509132	7.13378092447648	7.60752851591032	7.46189333134532	7.3498236412187	7.28472959197956	7.10559562510577	7.03478155753617	7.64515728982292	7.41827080752358	7.10526083810717	8.1074384493282	7.31928469431058	7.17560240776925	7.37538955644407	7.4082382458971	7.75903176888408	7.49380445580704	7.24937513131603	7.30352596256307	7.29567972184487	7.49502329934683	7.25736223447406	7.22324325071893	7.63986980755447	7.3335528754239	7.18073520613772	7.76337277604822	7.8282382408829	7.23474470159006	7.14194568540474	7.12240614933151	7.16727580864163	7.12879423810295	7.38443358109641	7.11974144736751	7.14048215171569	7.08626795822075	7.03226224873842	7.67354035852946	7.60947715967009	7.43962829397555
AIM1L	6.62174194843742	6.88095779490886	6.80598166352853	7.08553662865877	6.8578495904598	6.76309143919935	6.72786846991828	6.66464637143762	6.83986391235712	6.60801954423618	6.65588921010987	6.72423751460933	6.99053715427939	7.17086759677657	7.63712464744124	6.65240557173064	7.39888236001865	6.84295632776153	6.56874767905431	6.73390297493446	6.71032197510321	6.85010703283965	6.72684041235823	6.81414822976882	6.72603901979623	6.60599424835111	6.63431792445711	6.69769586607114	6.73453120761641	6.90745051448465	6.91235514556321	6.62806013384969	6.59682826329221	7.23426037422811	6.7642427869735	6.7830513940273	6.94446475612845	6.96151423371931	6.77978988735182	7.18337817496958	6.89343399806845	6.96211549974683	6.60461764454621	6.66337809211697	6.72715992858686	7.42946101959657	6.77974549441381	6.58159533153294	6.89255839990438
AIM2	7.19129461956747	6.99392852809708	6.92020635146446	7.02988905794335	6.84891254315254	7.09171580379412	7.33204374840769	6.91038698618972	7.00467621855894	6.74889924329742	6.76948733342006	6.87004573332636	7.18367757376229	7.42678242004813	7.01928462819849	6.95217421716714	6.98738765481134	7.18434387622526	6.92257313689795	6.8651169430537	7.32661849930229	7.14689921688196	7.24563386584969	6.85218750574541	6.85276040509298	6.91578604852022	6.71975355947687	6.89445330826335	8.00150664181267	7.04315274645076	6.85472732387399	6.832492659348	6.83755566795037	6.88431444818147	6.8916616048569	7.16510868123081	6.85651602940358	7.01990303883428	6.78250461507503	6.85605263177959	7.08735541039301	6.6860556657001	7.28330418724043	7.1892251011294	7.16619599048585	7.14737027906037	7.0183632733109	7.09730460386699	6.90711655715394
AIMP2	11.1588372341258	11.8932218986486	11.2560167939782	10.9667911062561	11.8290859955954	11.508117522623	10.6195761604547	10.2052841542706	11.9939835949176	10.725915144462	10.7124906717464	10.3453127214437	11.2683336212907	9.73848412304122	11.1428875030777	10.386850008293	11.0172526374048	10.3178473729864	11.6806145591999	10.0400991421676	10.7852951705384	10.4418575685626	10.4815490649881	11.376855033104	10.7679279754238	11.1002789885636	10.8814324333054	10.6256883631684	11.0030859456469	10.6807530997354	10.5920460945788	11.2485005372776	10.8988160159527	10.3678403690388	11.0910986836876	12.2635139016952	10.832261643361	10.6616015720244	10.3156301381756	10.6587361410883	11.5703425827567	11.0172526374048	11.7158500176767	11.334158335119	10.4799551461722	11.1724892992375	11.0679464532288	10.5508214134282	11.0041644021628
AIP	9.15637909009752	9.43733635361943	9.02824223298064	9.20829120793952	8.87417509166306	9.14944332180455	9.77800293949024	9.29530791553594	9.42242923680106	9.3314753265854	9.23398574343688	9.38656381148048	9.18034421702954	9.1769370032525	9.28115958318113	9.83928064404319	9.43688437141177	9.62033350835329	9.23863314615485	9.48673344251259	9.79488196626542	9.68892467082767	10.0013958923611	8.86468093083813	9.32752303551231	9.95870908941132	9.38869882975804	8.91759289119443	9.60632074222636	9.00228898210722	9.60778388835169	9.58237770123123	9.62738642133449	8.52494252137433	9.27346503580121	9.09532112627307	9.25436385405241	8.38819545306642	9.4155059739867	9.36602224193735	9.56563360862672	9.47408403777873	9.255279037643	9.32803949761896	9.30206450279826	9.46586293360579	9.4877944518625	9.9147992115129	9.35095058101505
AIPL1	6.75160131677465	6.71631912680167	6.79391018495136	6.89952011379901	6.67090810269125	6.72160714208335	6.69071975849273	6.72035957937643	6.84046970319264	6.79465108174595	6.78880111524292	6.93461111937091	6.90782079439034	6.7223601510922	6.66650871363931	6.69519171846563	6.64195729330076	6.66028118690855	6.82757495652787	6.61583260274393	6.64443342707808	6.71032197510321	6.61581767679097	6.62630780451174	6.83594955248315	6.73947590983218	6.84385973633282	6.73036870633227	6.71669116232095	6.65487841257039	6.7252217090035	6.56547213270026	6.6551875690793	6.72115647006557	6.65538623205206	6.62829717024934	6.77748527804576	6.6816158767242	6.75327686323009	6.70680994032935	6.76983311560845	6.82128033863351	6.77754334992026	6.68626055289124	6.71147391914707	6.63797099696162	6.57347168047295	6.57309508288755	6.65146710467922
AIRE	10.7447098455513	10.6401678050714	10.7920799219552	10.6033280433999	10.819568124006	10.9163230975761	11.3403586069442	12.0306194343979	11.0472707809414	10.7782052838335	11.3466848310245	11.3639081819239	11.404083609474	11.584985260777	11.2935859556545	11.3059667460236	12.0704434685027	12.2244573078029	11.121151992373	12.3902087501761	11.8898526299011	11.1451911689806	12.5754095834319	10.7389291159997	10.7474583266707	10.9175097413338	11.9639679500612	10.4990055337963	10.8761253030031	10.7562452709801	10.6418812411634	10.8341410570471	10.9369599201111	10.6789571541978	10.832261643361	11.0877085135951	11.7682996731227	10.6827531182133	11.1612165720935	10.7437452129588	10.7990618611647	11.5037586748594	11.3466848310245	11.508117522623	11.2192924020406	11.3836102642698	9.48224093795322	11.4761642337133	11.9780554379755
AJAP1	6.79327279167154	6.72012315198901	6.69791521694972	6.82427226061617	6.89696932695392	6.85482554859772	6.86420619710067	6.82732148257002	6.8104222149229	6.71196249619352	6.7388280951348	6.94788247545896	6.70244728216145	6.81190044119622	6.84951132404082	6.67695379348865	6.74642098690631	6.71845529319425	6.82080115106542	6.76402219231935	6.76680344575618	6.79653644104344	6.77035797946509	6.80934441926417	6.76704561867822	6.81128761363419	6.71356722112473	6.88978457565739	6.79515590582463	6.88095779490886	6.73623932207087	6.78726410601888	6.86974517930107	6.80554935649828	6.75041133759877	6.69089075516722	6.80677471226909	6.89389659778233	6.89085644588127	6.71826850966241	6.85438768060016	6.81316924915284	6.82813529843618	6.78003654412287	6.71160820234446	6.75371517401785	6.94786062930598	6.86485287610118	6.71442590805039
AK1	8.07072421835031	7.59850811126104	8.73875952761566	8.59207438117986	8.052308074592	7.52712041827347	7.88949967908836	8.12042039028305	8.67016109217461	8.14251013821563	8.04774194725468	8.44316689279976	8.1739476562284	8.21220200435824	8.0482231564571	8.19852941212533	8.17634860724492	7.44435429921206	8.36521350340962	9.00981226748254	7.79574758027089	7.78243897805927	8.32225962456536	8.1636464162898	8.35464570108792	8.38722789148506	8.00525463858799	8.33090000755458	8.2787089487367	8.3855394331499	7.75484037247986	9.33763674240816	7.74957356494657	8.88796125253512	8.00044323507822	8.09422101633239	8.19823152424248	9.16484572455765	7.83939810363825	7.70211430343969	8.20892361102475	8.46733798330483	7.84850927854916	7.6177284104831	8.08828769690223	8.65812645234362	8.30971032091771	8.05262449221077	8.28088333846736
AK2	10.015980030794	11.1025016355714	11.2958573371061	10.2052841542706	10.5257293325889	10.3819796606988	10.7051100796621	11.0363883126875	10.4109401973392	10.0920170843905	11.2986655216352	9.82745003965043	10.7060805531825	9.60520208920647	10.3074633172605	11.8015323522003	10.445038428095	10.6313460117752	10.0437298351707	10.8960416838011	10.5026347351459	10.6186235125686	10.5800359494411	11.4068697249978	11.4990760038823	10.224489194982	9.9147992115129	10.751350099875	10.2606152846569	11.4864911750734	11.1201331418668	10.7592226390157	10.7969928195041	10.9461767540042	10.7782052838335	11.7330405031857	10.7732996739118	11.3942752503761	9.41446781845286	10.995225710357	11.4271451547303	10.7503193848995	10.793049596141	10.3186460960716	11.0230542599005	10.9440222566931	11.112954014954	10.8430441437036	9.90419739857882
AK2P2	7.49253109586544	7.5736720336393	7.51575436175744	7.5877052103626	7.33930443922177	8.01674825557639	7.96750601278807	7.88219612869522	7.46959965539464	7.47183313854191	7.62269684279137	7.82848597339436	7.60206770977434	7.83122487745287	7.81520291297259	7.46060777587016	7.96997028305594	7.92370620499908	7.78361895108434	8.43090673523375	8.19074665931268	7.90070048216293	8.98409697871558	7.71607764473399	7.45696488166965	7.22213429866443	8.15140358207388	7.39693121410264	7.36156689543742	7.42408210823182	7.46770779045199	7.52204566070022	7.47390002217588	7.55989537892266	7.43519398603611	7.54020304765216	7.74233175726342	7.51664492135786	7.63837467797071	7.4499553381964	7.53223911285988	7.60842798961642	7.68168974302702	7.63605274224809	7.6421533344835	7.97159044259795	7.23077909337006	7.39183700647232	7.65277778875199
AK3	11.552884799045	12.2146740911417	12.0987805750017	11.6024095389838	11.7894703106741	11.1949041622863	11.1633499534783	11.0331585930718	11.7441436757735	12.5865486919362	10.8531390090404	11.3902626396637	12.0434042518145	12.3229590698456	11.4662914466551	11.5484819009191	11.8273717862697	10.7032738407281	12.1340426709942	12.4602026870549	11.1612165720935	11.7538835011114	12.5106296017514	11.0978061295741	11.2595032136978	11.793089569779	11.9425347345684	10.8542011933872	11.5007909814707	11.3741753204235	10.0653576062309	12.9823444297241	11.7474691771016	11.2368399113748	11.7489234928869	11.6661359963679	11.3849192043836	10.6195761604547	11.6274573033273	11.2645520591798	11.5804786793379	11.9170394346139	10.751350099875	10.4981639976185	11.5190236733793	11.7682996731227	12.5531899697788	12.4699356210472	12.3508444314216
AK3L1	9.64346920206282	10.34460331327	9.01626050999803	10.1079056175923	8.52081906337927	10.6474409710772	8.94516230249883	9.55628836572042	9.23769423804718	9.85127298948992	9.63962728231414	9.96571705453614	10.4799551461722	10.353987641337	9.53170075063412	8.79234546745131	9.80985829408192	10.6113613712266	9.79195885704425	9.49041222524865	9.23449249955585	9.98328036319837	10.2837558271669	9.67417011091157	9.79195885704425	9.15962262846604	9.88129713288162	10.1693824117469	9.36503922985347	10.3438250893388	9.77401460942346	9.75250452605854	9.98530476159864	10.1369577271954	10.178138846291	9.87749831447407	9.7390549547249	8.5729869694204	9.45132092760972	10.745567736827	9.31518960081658	9.59163839885176	9.49458647235072	9.23267664143608	9.02976562753567	10.5101004217894	10.0550335197168	10.46082871821	9.32658349830506
AK5	6.56418972137768	6.51625181577084	6.71605491052722	6.70814669267229	6.68114683929112	6.565334385634	6.7397788125599	6.65580561447848	6.6074668506984	6.50685114206882	6.65622701011937	6.56239826307976	6.7044776049682	6.66546724408624	6.6030165638835	6.61832742943187	6.71627430495563	6.62594381140855	6.59036472502941	6.51244887590084	6.78997006550617	6.73551997064604	6.69849059143392	6.60952548406811	6.53644099332421	6.65998710279252	6.82045547359523	6.62773676066517	6.5836358470222	6.75306292456806	6.69923057139803	6.60876345031133	6.64035083535846	6.65904837095886	6.53046803522264	6.75930348060155	6.65531793172501	6.49226806237504	6.59501820028343	6.66217120144754	6.60673731722382	6.63761678850175	6.59925024071607	6.74447274457077	6.72167410972596	6.65694319697247	6.74418472950077	6.70660527180173	6.79373584515193
AK7	6.50370889091531	6.48446819058533	6.6005100616735	6.67664443148657	6.35387219043927	6.48326413426039	6.5641456661021	6.49145904394486	6.55348364434865	6.89315064622212	6.57516407920268	6.70260794315254	6.55889467756201	6.66121546272798	6.63888461897927	6.54790103657105	6.40349484665555	6.80888499601823	6.5738434703557	6.45169086568345	6.56705287131352	6.52761924082808	6.43812435588899	6.2886839719175	6.43738285012593	6.57553526342221	6.51278611100027	6.63586880885538	6.6177190383512	6.76886065321349	6.5211738390011	6.5506077953778	6.61095286040496	6.48751104624193	6.49507473301082	6.63018089449953	6.40854557645903	6.56162953227206	6.45327482973689	6.37261214465606	6.53786478803955	6.48809440576467	6.59025730327129	6.64330105605339	6.37702195057487	6.45445398244959	6.56305249769864	6.57054855072523	6.60305333037884
AKAP1	7.55788628306337	7.79458112821922	7.22599539738643	7.45845840901119	7.44700519236266	7.50480406919499	7.075171386723	7.63773497249671	7.55562011866532	8.22640386314085	7.87581546508488	7.75380364071675	8.03570633194836	7.49233607153474	7.74450519963377	7.9876278196238	7.63773497249671	8.25086162904819	8.0124889648504	7.63731610913594	7.31653934649158	7.88054380594768	8.02321966849	7.46838549105988	7.69137347129289	7.22665328339807	7.26205552554114	7.76607977551319	7.20918948644211	7.73864421562581	7.77463157491938	7.81372012179085	7.90372492570879	7.74560981603533	8.37739152895292	8.42156184695013	7.15451979513495	7.84727995892659	8.16340677343683	7.78936589644756	8.05262449221077	8.26920497272595	8.23100107463627	8.02888218837439	8.17252075305553	7.63158994866823	7.70936821660275	8.16132439385684	7.4604204744347
AKAP10	7.29838742334612	7.27274316075145	6.95998074338913	7.10786241377423	6.94410205347518	7.04966820627742	6.98557304437889	6.68392101455228	7.1039543565995	7.07562951769285	6.78033648837148	6.8500148744156	6.95323591968207	7.03632981881619	6.98954373644606	7.03675430791614	7.03120461433261	6.87845384761498	6.97449190553434	6.96574232929916	7.1599271239756	6.99711191402307	7.02302536244128	6.92849571230884	7.0948168362145	6.96085243656123	7.33551342836475	6.76518729485165	6.91983156245756	6.96979306843821	6.96316520647611	6.94700416086225	6.94823362004212	7.0089315440196	6.95295578314547	6.94885703400284	7.18215579235635	7.23120962963152	7.23437783851747	7.20083954672926	6.94026348903515	6.95030459259277	7.13827783005649	7.05225648386821	7.04526281619319	6.862058060916	6.85920163054871	6.81862742251053	7.13411439927358
AKAP11	7.65781183118477	7.63466403140575	8.16751506236022	8.09993167147868	7.95082474375256	7.35193523059602	8.07261512207119	7.65834041965251	8.24227756926749	7.79401816902916	7.44942379592553	7.67288312462323	8.11964775030601	8.15944116324773	8.79010767559562	8.11565448582888	7.87936026195651	7.31987724891734	8.35176791630488	8.15024619187245	7.90020678139935	8.19515242548568	7.93603778513731	7.98011854538408	7.43928840461085	7.31066670860267	7.69550117120027	7.37116893369479	7.6813325874208	7.32479641689238	7.50154741327941	8.08561252638308	8.02001090693233	7.46752692443292	8.25852512540924	8.21990697918098	7.54645007177243	8.50918367970214	7.90322441463808	7.70989888872921	8.43220816408565	7.81643113008152	8.15346180762945	8.11824363279235	7.29253632147812	8.10689435316199	7.93630000495781	7.88445066526656	8.23043626216279
AKAP12	7.64882534332301	6.92218268918218	8.20170353586941	7.08364761848345	8.37705140030076	6.60670643490985	7.20918948644211	6.92345847492906	6.72735717692616	6.96880209515367	6.5580394515966	7.76772125965207	7.58390208378028	7.01422574583139	8.70471549557856	6.69107032574741	7.38326107849505	6.79067500995084	6.90974118031935	7.06311823409833	6.8617429742053	6.86759227980968	7.69574036792997	7.20083954672926	7.40910107398179	7.24761836643539	7.0767600106845	6.76401065571438	6.87731444453558	7.46611853699582	6.55015869327133	7.3293150822532	7.22763534085569	7.58693898332205	7.64560342220345	7.01014906747004	7.18902633557027	6.92353555831793	7.01440805561595	6.95751859907231	7.2156214609558	7.48906586866646	8.76100688561483	9.39191044218479	7.20519255437664	7.27670174922528	7.73481898785188	7.42367829157189	6.93378487671151
AKAP13	9.42632948986601	8.6525947801146	9.21148731348345	8.56001858138047	7.84318674500715	8.05347803559521	9.0581728209261	8.91589309112995	8.72854635685287	8.36888922927782	8.90231534956427	9.50138658410433	8.66980752565551	8.62532919698434	8.51030347610251	8.34717234152729	8.50410358178471	7.77676107137137	7.95863237782498	9.46113829532342	9.03965686246629	8.35630391455577	8.78979291259631	8.9142385255624	8.83493236889186	9.66506787484645	8.32740911670541	8.84010708775539	8.76023345331049	8.38391920537057	8.53063228783267	8.52494252137433	8.58894458157975	8.47342042573112	8.0550279389057	8.65483888410687	8.62824302394238	8.23320406504336	8.68610841392178	8.78187429385024	7.93192396843635	8.20082413267567	8.48197784425203	8.34281993189802	8.84719280527641	8.0265003503299	8.54184849387223	8.25086162904819	8.66613932595197
AKAP14	6.45799768702463	6.56021575187667	6.6341521378562	6.52060741811622	6.51639484337896	6.60323068331629	6.76577564719207	6.47673690459448	6.62770372413719	6.95587604936918	6.50320284188166	6.57371938400808	6.41696302630296	6.48334429187421	6.54803845250539	6.51601306353005	6.48133460450719	6.55789110506391	6.47366870095429	6.52015095279924	6.61970121737918	6.59639377346358	6.57386222550934	6.49901644010838	6.5213707416316	6.49812327020504	6.58315022030586	6.54995834474425	6.60550817607465	6.56999172900409	6.49708991465515	6.58674496335889	6.80281759481278	6.54099067988187	6.44296932800164	6.64082770325209	6.56599291510848	6.50301051702995	6.64659083653947	6.61745045095888	6.60638504704134	6.53139563462177	6.48925668040568	6.49421366985227	6.55743568718075	6.46355140516714	6.64806667216909	6.51506585287659	6.58904666536758
AKAP2	6.79426333641176	6.83081768044553	6.90949561634869	6.82992979039485	6.72276219138658	6.8238118606039	6.78223915463704	6.8116525751107	6.85259766579518	6.72905935920796	6.84970621136771	6.76238794235661	6.93826835039162	6.83709080307948	6.82815918059689	6.82961030687895	6.81807116137643	6.81626148321097	6.79804046027616	6.96882621782194	6.87002595937171	6.72310234752901	6.71788998985768	6.84277239953876	6.88460727973397	6.73582155958411	6.68613885013468	6.87066134217728	6.73691393348449	6.83399031059984	6.84159278293536	6.85152601874414	6.76219757635249	6.82342101265768	6.82815918059689	6.65703247851209	6.82257200061339	6.81705454571399	6.90314034208511	6.74387435117357	6.67705998119525	6.90582814948791	6.82962577908998	6.74985162962258	6.78702524766281	6.92303074129095	6.90623502857453	6.69428942118155	6.8699351560744
AKAP3	6.73181214438494	6.5333274645709	6.66640147954689	6.64936258920016	6.70444816817732	6.88097487700507	6.62839566663712	6.61166211582419	6.55489440877369	6.64386897089618	6.6113073987011	6.7800096631214	6.76850271805192	6.63185436490078	6.76607439835011	6.66427986294998	6.68958872390709	6.78999612530279	6.72987074517526	6.81822639984621	6.53024499293786	6.65672990512721	6.59137591764671	6.51353210878042	6.66525583920273	6.59773293108319	6.73666613480583	6.75005301275423	6.55062736400756	6.56954894127251	6.72363756967523	6.7744925826184	6.68110456901418	6.72315085366975	6.90851069239741	6.77554069512025	6.71670378911957	6.64446308368513	6.64230111987254	6.57345132882792	6.72840411597066	6.6959936162254	6.77001525639668	6.7818635168533	6.71588380891927	6.59929731512683	6.55189472128899	6.64370462621018	6.87558530038608
AKAP4	6.62431356569319	6.7335833859871	6.75025896473901	6.71842894550796	6.70831215545267	6.7207550998766	6.75135284693619	6.75893839385307	6.74547108277221	6.79211662834042	6.7642287217212	6.7427908526654	6.66326452534754	6.735265754066	6.73737661724586	6.76547717899825	6.7906394474081	6.76585940169967	6.71924202748184	6.58981910164827	6.66241511504124	6.66192384754885	6.66893829929671	6.79871503449943	6.63702492153451	6.74598906046247	6.68992050628059	6.69650408585815	6.68561243844139	6.75987774854544	6.82263798411042	6.83010788991197	6.72037289502326	6.71260665164087	6.73831743973278	6.64607229060849	6.72700445133068	6.78892714641503	6.736983917479	6.76045347815703	6.67730027251226	6.67377138572677	6.72669991692468	6.70670119010449	6.6936902302481	6.71790411899917	6.68775703621864	6.69089075516722	6.65016545631223
AKAP5	6.68724002253806	6.74785397785828	6.72402776200023	6.71140346517695	6.69962822751637	6.62114590499877	6.57605418880658	6.45437603765718	6.56537104060398	6.60878200150426	6.57658123628549	6.78553333244603	6.6318707592184	6.61749891304081	6.61179630784488	6.55058640580025	6.64293828636277	6.60872367288303	6.66689197216148	6.58296762482665	6.62044779723184	6.608624072634	6.70296075720734	6.59703114669568	6.66838160174343	6.72853796792551	6.4907739701602	6.53986526601431	6.76569350497264	6.57358487294675	6.68373401071463	6.59862095400023	6.63947463264774	6.63657740181187	6.84569389733773	6.84799192853655	6.62470614246673	6.7067289751055	6.84336882911174	6.75910861616128	6.78496248087191	6.74062232949093	6.69753281389697	6.73161162016948	6.74284472031327	6.51104000249536	6.95484550946786	6.74568199297256	6.47101610780371
AKAP6	6.69969201552934	6.82183931889951	6.71748348122021	6.6259889137139	6.65099280910992	6.78784003850605	6.586213528286	6.52293934130718	7.00242614731708	6.59690081010728	6.59824961441123	6.74724539887974	6.60846359159504	6.46646257697081	6.5937518334952	6.79376442894572	6.54958095577112	6.69097392423883	6.75304618054427	6.57201850538155	6.5772963372324	6.55445213155452	6.55741585285723	6.6386328065594	6.96068966727464	6.6217698832688	6.47135535208614	6.72802392059646	6.52282963343151	6.53533876458985	6.84577048470933	6.64299093456357	6.66833732600878	6.67203819282231	6.71270586788877	6.59489433359896	6.76740789237038	6.52428242793662	6.63304559196258	6.79114304133827	6.58518899719743	6.56805691704994	6.6063250881632	6.63565117747574	6.43345899924427	6.5691783700543	6.51862993760768	6.46646257697081	6.60069393116215
AKAP7	8.20318645405042	7.54051581033016	7.95878684670209	8.10137879087965	8.3959478045981	7.16902765385544	8.56867735255173	7.49190596671825	7.51724054309512	8.23790505095931	7.62397903472903	7.90020678139935	8.02136363717876	7.88937161242833	7.84562665282006	7.98429468308511	7.71191740086622	7.46171592537231	8.57588484752112	7.83409667599751	8.18949891042376	7.60929816192946	7.83296154503774	7.5730595965071	7.29588453636513	7.19589288287729	7.7819314574666	7.86654179342213	7.55562011866532	8.35764066663897	7.6865816948592	7.87609672783546	8.07155175591261	8.06955359196335	8.66834809414781	7.72291410605452	7.47426616433435	6.89457440509039	7.4245026836079	8.90723884538219	7.8416934291433	8.1536973750641	7.84318674500715	7.38776902876538	7.58115446001506	7.70305035820547	8.64346999872065	8.44211008499116	7.10526083810717
AKAP8	8.23906562607748	8.04407105336668	8.81558076798508	8.10302986120066	8.38688735583474	8.44100401425007	7.8270380249448	8.38943854681157	8.39332801435034	8.29248739438037	8.14020280532558	8.63249367995078	8.07551578360707	8.70619511225934	7.96704203196715	8.6695092310677	8.59309336212031	7.93630000495781	8.05089938892566	8.87998208560081	7.86356500655475	8.15889807225414	8.25386389412211	7.94523420606283	7.92050447250207	8.26754386034063	8.37458764278509	8.23418746060909	8.24879183052888	7.86498520067556	8.20170353586941	7.93702307113811	8.09081700432874	7.71917979493508	7.88842686070636	7.83718652861195	8.12905397594989	8.09707280506028	9.23490598028792	8.06774323980849	8.48848142801794	8.16340677343683	8.11076596770812	8.26492534948478	8.77410330874975	8.08275402140592	8.11674910426339	7.61174879503692	8.61460800758771
AKAP8L	7.6557331219957	7.76871553714262	8.86595332854846	7.8194896073063	7.66685943055261	8.2258138117391	7.90423290410625	8.59517898136235	7.70316401540837	7.82947395927933	8.19074665931268	7.79681926130512	7.87034606491751	8.73375577111059	8.23693525449482	8.39673210081691	8.51426013857716	8.29579942785453	7.86356500655475	9.43887696540383	7.74655673895249	8.24588969000637	8.3780746683203	7.68700876781773	8.51229056900173	9.07371447842554	7.39983254610862	8.28891259447052	8.20682759783552	7.04858840793839	8.34410288244248	8.19966141505962	7.73686392616523	8.05735082019067	7.46620351643849	8.51322161108238	8.48132645647418	7.65643061005762	9.1240014312027	7.99516727601531	8.07367943088061	8.27091110578132	7.53137761660479	7.72383549768009	8.86468093083813	8.16340677343683	7.36830550671535	7.86356500655475	8.69762917085725
[truncated: 30,917 more rows]
[truncated: 66 more columns]
