# Supplementary material for: Prognostic implications of cell division cycle protein 45 expression in hepatocellular carcinoma
Source: PeerJ. 2021 Feb 12;9:e10824. doi: 10.7717/peerj.10824 (PMC7883691; doi:10.7717/peerj.10824)
Supplement: Supplemental Information 6 [file peerj-09-10824-s006.zip]

Archive with 11 entries (8 files):
- Supplement 5.2 File/
- Supplement 5.2 File/3.GO/
- Supplement 5.2 File/3.GO/bubble.pdf
- Supplement 5.2 File/3.GO/geoSurvival16.GO.R
- Supplement 5.2 File/3.GO/GO.txt
- Supplement 5.2 File/3.GO/id.txt
- Supplement 5.2 File/4.KEGG/
- Supplement 5.2 File/4.KEGG/barplot.pdf
- Supplement 5.2 File/4.KEGG/geoSurvival17.KEGG.R
- Supplement 5.2 File/4.KEGG/id.txt
- Supplement 5.2 File/4.KEGG/KEGG.txt
