# Supplementary material for: Prognostic implications of cell division cycle protein 45 expression in hepatocellular carcinoma
Source: PeerJ. 2021 Feb 12;9:e10824. doi: 10.7717/peerj.10824 (PMC7883691; doi:10.7717/peerj.10824)
Supplement: Supplemental Information 6 [file peerj-09-10824-s006.zip › Supplement 5.2 File/3.GO/GO.txt]

ONTOLOGY	ID	Description	GeneRatio	BgRatio	pvalue	p.adjust	qvalue	geneID	Count
BP	GO:0140014	mitotic nuclear division	41/334	264/18670	1.24579211405083e-26	4.30919492250182e-23	3.73344226179233e-23	KIF4A/PTTG3P/TPX2/RACGAP1/NCAPG/PTTG1/ZWINT/KIF2C/UBE2C/CENPE/NUSAP1/NDC80/DLGAP5/BUB1/CDT1/ANLN/KNTC1/TTK/KIFC1/CDCA5/PRC1/CDCA8/AURKB/KIF14/CDC25C/NEK2/CDC20/TACC3/MAD2L1/SMC4/CCNB1/TRIP13/KIF11/CENPF/AURKA/BIRC5/KIF20B/NCAPD2/TUBG1/RANBP1/DSN1	41
BP	GO:0000280	nuclear division	48/334	407/18670	1.37898722576978e-25	2.38495840696883e-22	2.06630349040345e-22	KIF4A/PTTG3P/TPX2/RACGAP1/NCAPG/PTTG1/ZWINT/KIF2C/UBE2C/CENPE/NUSAP1/NDC80/DLGAP5/BUB1/CDT1/ANLN/KNTC1/TOP2A/TTK/KIFC1/CDCA5/PRC1/CDCA8/AURKB/KIF14/CDC25C/NEK2/CDC20/TACC3/MAD2L1/SMC4/CCNB1/ASPM/TRIP13/KIF11/CCNE2/CENPF/AURKA/RAD51C/BIRC5/KIF20B/CKS2/NCAPD2/TUBG1/RANBP1/DSN1/CDC25B/CCNE1	48
BP	GO:0007059	chromosome segregation	43/334	321/18670	3.20344811784546e-25	3.69357567987581e-22	3.20007606719509e-22	KIF4A/PTTG3P/RACGAP1/NCAPG/PTTG1/ZWINT/KIF2C/SKA1/CENPE/NUSAP1/NDC80/DLGAP5/HJURP/BUB1/CDT1/TOP2A/TTK/KIFC1/CDCA5/ECT2/PRC1/OIP5/CDCA8/AURKB/KIF14/NEK2/CDC20/TACC3/MAD2L1/SMC4/CCNB1/TRIP13/CCNE2/CENPF/RAD51C/FEN1/BIRC5/CENPN/NCAPD2/TUBG1/FAM83D/DSN1/CCNE1	43
BP	GO:0048285	organelle fission	49/334	449/18670	1.38389036928781e-24	1.19671919684163e-21	1.03682523193747e-21	KIF4A/PTTG3P/TPX2/RACGAP1/NCAPG/PTTG1/ZWINT/KIF2C/UBE2C/CENPE/NUSAP1/NDC80/DLGAP5/BUB1/CDT1/ANLN/KNTC1/TOP2A/TTK/KIFC1/CDCA5/PRC1/CDCA8/AURKB/KIF14/CDC25C/NEK2/CDC20/TACC3/MAD2L1/SMC4/CCNB1/ASPM/TRIP13/KIF11/CCNE2/CENPF/AURKA/RAD51C/BIRC5/KIF20B/CKS2/NCAPD2/TUBG1/RANBP1/DSN1/CDC25B/CCNE1/PEX11G	49
BP	GO:0000819	sister chromatid segregation	34/334	189/18670	2.18231726555027e-24	1.50972708430768e-21	1.30801205368876e-21	KIF4A/PTTG3P/RACGAP1/NCAPG/PTTG1/ZWINT/KIF2C/CENPE/NUSAP1/NDC80/DLGAP5/BUB1/CDT1/TOP2A/TTK/KIFC1/CDCA5/PRC1/CDCA8/AURKB/KIF14/NEK2/CDC20/TACC3/MAD2L1/SMC4/CCNB1/TRIP13/CENPF/RAD51C/FEN1/NCAPD2/TUBG1/DSN1	34
BP	GO:0000070	mitotic sister chromatid segregation	31/334	151/18670	3.83696216373519e-24	2.21200868739334e-21	1.91646162809721e-21	KIF4A/PTTG3P/RACGAP1/NCAPG/PTTG1/ZWINT/KIF2C/CENPE/NUSAP1/NDC80/DLGAP5/BUB1/CDT1/TTK/KIFC1/CDCA5/PRC1/CDCA8/AURKB/KIF14/NEK2/CDC20/TACC3/MAD2L1/SMC4/CCNB1/TRIP13/CENPF/NCAPD2/TUBG1/DSN1	31
BP	GO:0098813	nuclear chromosome segregation	38/334	262/18670	1.23549002523631e-23	6.10508571041771e-21	5.28938361180116e-21	KIF4A/PTTG3P/RACGAP1/NCAPG/PTTG1/ZWINT/KIF2C/CENPE/NUSAP1/NDC80/DLGAP5/BUB1/CDT1/TOP2A/TTK/KIFC1/CDCA5/ECT2/PRC1/CDCA8/AURKB/KIF14/NEK2/CDC20/TACC3/MAD2L1/SMC4/CCNB1/TRIP13/CCNE2/CENPF/RAD51C/FEN1/NCAPD2/TUBG1/FAM83D/DSN1/CCNE1	38
BP	GO:0006261	DNA-dependent DNA replication	27/334	153/18670	2.35594719868974e-19	1.01865267003348e-16	8.82550220351275e-17	MCM10/POLQ/MCM6/GINS2/CDT1/MCM7/MCM5/CDC7/RNASEH2A/RFC4/MCM3/MCM2/E2F7/CCNE2/MCM4/PRIM1/FEN1/GINS3/LIG1/PCNA/TIMELESS/POLA1/RFC5/POLE2/DONSON/CCNE1/GMNN	27
BP	GO:0006260	DNA replication	34/334	274/18670	4.80282646834315e-19	1.84588630599989e-16	1.59925695384479e-16	MCM10/POLQ/DTL/MCM6/GINS2/CDT1/CHAF1B/MCM7/MCM5/CDC7/RNASEH2A/RFC4/MCM3/MCM2/CCNA2/E2F7/BARD1/CCNE2/MCM4/PRIM1/FEN1/GINS3/TOPBP1/LIG1/PCNA/TIMELESS/POLA1/RFC5/POLE2/DONSON/RBBP7/RBBP8/CCNE1/GMNN	34
BP	GO:0033260	nuclear DNA replication	18/334	60/18670	1.04442756574865e-17	3.61267494992457e-15	3.12998450493305e-15	MCM6/CDT1/MCM7/MCM5/CDC7/RFC4/MCM3/MCM2/MCM4/PRIM1/FEN1/LIG1/PCNA/POLA1/RFC5/POLE2/DONSON/GMNN	18
BP	GO:0044786	cell cycle DNA replication	19/334	71/18670	1.41059692579643e-17	4.43568615120894e-15	3.84303296434682e-15	MCM6/CDT1/MCM7/MCM5/CDC7/RFC4/MCM3/MCM2/E2F7/MCM4/PRIM1/FEN1/LIG1/PCNA/POLA1/RFC5/POLE2/DONSON/GMNN	19
BP	GO:0007088	regulation of mitotic nuclear division	26/334	164/18670	1.77714759100984e-17	5.12262793108587e-15	4.43819227333774e-15	PTTG3P/PTTG1/UBE2C/CENPE/NUSAP1/NDC80/DLGAP5/BUB1/CDT1/ANLN/KNTC1/TTK/CDCA5/AURKB/CDC25C/NEK2/CDC20/TACC3/MAD2L1/CCNB1/TRIP13/KIF11/CENPF/AURKA/KIF20B/RANBP1	26
BP	GO:0051983	regulation of chromosome segregation	21/334	103/18670	1.16295571027595e-16	3.09435677064963e-14	2.68091895316246e-14	PTTG3P/RACGAP1/PTTG1/KIF2C/CENPE/NDC80/DLGAP5/BUB1/CDT1/TTK/CDCA5/ECT2/AURKB/NEK2/CDC20/TACC3/MAD2L1/CCNB1/TRIP13/CENPF/FEN1	21
BP	GO:1902850	microtubule cytoskeleton organization involved in mitosis	23/334	131/18670	1.30576532805579e-16	3.22617304981784e-14	2.79512322479311e-14	KIF4A/GPSM2/TPX2/RACGAP1/CENPE/STIL/NUSAP1/NDC80/TTK/KIFC1/PRC1/STMN1/AURKB/NEK2/CENPA/CDC20/TACC3/MAD2L1/CCNB1/KIF11/AURKA/BIRC5/TUBG1	23
BP	GO:1901990	regulation of mitotic cell cycle phase transition	39/334	444/18670	1.9849392482649e-16	4.57726990649886e-14	3.96569967705977e-14	TPX2/UBE2C/CENPE/NDC80/DTL/DLGAP5/BUB1/CDT1/ANLN/KNTC1/TTK/HMMR/CDCA5/AURKB/KIF14/CDC7/CDC25C/NEK2/CDC20/MAD2L1/CCNB1/E2F7/TRIP13/TUBA1A/CENPF/AURKA/RAD51C/TOPBP1/PCNA/DONSON/TUBG1/CDK4/CDC25B/CCNE1/CDK6/TFDP1/FBXO31/CCND1/SFN	39
BP	GO:0044843	cell cycle G1/S phase transition	32/334	298/18670	3.93719161022993e-16	8.51171611236583e-14	7.37446349626619e-14	MCM10/TYMS/MCM6/CDT1/MCM7/MCM5/KIF14/CDC7/CDC25C/CDKN3/CCNB1/MCM3/MCM2/CCNA2/E2F7/CCNE2/AURKA/MCM4/PRIM1/PCNA/POLA1/POLE2/RBBP8/CDK4/FAM83D/CCNE1/CDK6/TFDP1/FBXO31/GMNN/CCND1/SFN	32
BP	GO:1901987	regulation of cell cycle phase transition	40/334	480/18670	4.84079426777801e-16	9.84959257190831e-14	8.53358593211392e-14	TPX2/UBE2C/CENPE/NDC80/DTL/DLGAP5/BUB1/CDT1/ANLN/KNTC1/TTK/HMMR/CDCA5/AURKB/KIF14/CDC7/CDC25C/NEK2/CDC20/MAD2L1/CCNB1/E2F7/TRIP13/TUBA1A/CENPF/AURKA/RAD51C/TOPBP1/PCNA/DONSON/TUBG1/CDK4/FAM83D/CDC25B/CCNE1/CDK6/TFDP1/FBXO31/CCND1/SFN	40
BP	GO:0051783	regulation of nuclear division	26/334	188/18670	5.57061900326051e-16	1.07048728512656e-13	9.27459198963899e-14	PTTG3P/PTTG1/UBE2C/CENPE/NUSAP1/NDC80/DLGAP5/BUB1/CDT1/ANLN/KNTC1/TTK/CDCA5/AURKB/CDC25C/NEK2/CDC20/TACC3/MAD2L1/CCNB1/TRIP13/KIF11/CENPF/AURKA/KIF20B/RANBP1	26
BP	GO:0071466	cellular response to xenobiotic stimulus	25/334	180/18670	1.86460884812494e-15	3.39456947666534e-13	2.94102016100371e-13	MCM7/CCNA2/PCNA/POR/ACY1/PON3/CYP1A2/CSAD/CYP2E1/NAT2/AKR7A3/GLYAT/UGT1A3/CYP3A4/ABCC2/CES2/UGT1A4/CES1/CDO1/CYP2C9/EGR1/PHGDH/BAAT/CYP2J2/FMO3	25
BP	GO:0007052	mitotic spindle organization	20/334	106/18670	3.08503279587508e-15	5.33556422046595e-13	4.62267808939808e-13	KIF4A/GPSM2/TPX2/RACGAP1/CENPE/STIL/NDC80/TTK/KIFC1/PRC1/STMN1/AURKB/NEK2/CDC20/TACC3/CCNB1/KIF11/AURKA/BIRC5/TUBG1	20
BP	GO:0000082	G1/S transition of mitotic cell cycle	30/334	279/18670	3.30848059870884e-15	5.44954018615899e-13	4.72142569650329e-13	MCM10/TYMS/MCM6/CDT1/MCM7/MCM5/KIF14/CDC7/CDC25C/CDKN3/CCNB1/MCM3/MCM2/E2F7/CCNE2/AURKA/MCM4/PRIM1/PCNA/POLA1/POLE2/RBBP8/CDK4/CCNE1/CDK6/TFDP1/FBXO31/GMNN/CCND1/SFN	30
BP	GO:0006271	DNA strand elongation involved in DNA replication	11/334	20/18670	7.41870316463319e-15	1.16642246574846e-12	1.01057645501008e-12	GINS2/MCM7/RNASEH2A/RFC4/MCM3/MCM4/FEN1/GINS3/LIG1/PCNA/POLA1	11
BP	GO:0090068	positive regulation of cell cycle process	30/334	298/18670	1.95866428639954e-14	2.94566076811131e-12	2.55209026241624e-12	GPSM2/RACGAP1/UBE2C/NUSAP1/NDC80/DTL/DLGAP5/CDT1/CDCA5/ECT2/AURKB/KIF14/CDC7/CDC25C/MAD2L1/CCNB1/E2F7/AURKA/RAD51C/FEN1/PCNA/KIF20B/RANBP1/CDK4/FAM83D/CDC25B/CCNE1/TFDP1/CCND1/SFN	30
BP	GO:0007093	mitotic cell cycle checkpoint	23/334	165/18670	2.37224371871281e-14	3.41899625959484e-12	2.96218327507692e-12	ZWINT/NDC80/BUB1/CDT1/KNTC1/TOP2A/TTK/AURKB/CDC25C/CDC20/MAD2L1/CCNB1/E2F7/TRIP13/CENPF/AURKA/TOPBP1/PCNA/DONSON/TFDP1/FBXO31/CCND1/SFN	23
BP	GO:0006270	DNA replication initiation	13/334	37/18670	3.68877320594785e-14	5.10378660774944e-12	4.42186834414043e-12	MCM10/MCM6/CDT1/MCM7/MCM5/MCM3/MCM2/CCNE2/MCM4/PRIM1/POLA1/POLE2/CCNE1	13
BP	GO:0033045	regulation of sister chromatid segregation	17/334	80/18670	4.8007539422357e-14	6.38684918699742e-12	5.53350059657694e-12	PTTG3P/PTTG1/CENPE/NDC80/DLGAP5/BUB1/CDT1/TTK/CDCA5/AURKB/CDC20/TACC3/MAD2L1/CCNB1/TRIP13/CENPF/FEN1	17
BP	GO:0010965	regulation of mitotic sister chromatid separation	15/334	57/18670	5.03267960682636e-14	6.44742176296755e-12	5.58598005482832e-12	PTTG3P/PTTG1/CENPE/NDC80/DLGAP5/BUB1/CDT1/TTK/AURKB/CDC20/TACC3/MAD2L1/CCNB1/TRIP13/CENPF	15
BP	GO:0006805	xenobiotic metabolic process	20/334	125/18670	8.34703733410635e-14	1.03115721923835e-11	8.93384033466195e-12	POR/ACY1/PON3/CYP1A2/CSAD/CYP2E1/NAT2/AKR7A3/GLYAT/UGT1A3/CYP3A4/CES2/UGT1A4/CES1/CDO1/CYP2C9/PHGDH/BAAT/CYP2J2/FMO3	20
BP	GO:0051306	mitotic sister chromatid separation	15/334	60/18670	1.15626016388018e-13	1.37913927822812e-11	1.19487211853607e-11	PTTG3P/PTTG1/CENPE/NDC80/DLGAP5/BUB1/CDT1/TTK/AURKB/CDC20/TACC3/MAD2L1/CCNB1/TRIP13/CENPF	15
BP	GO:0000075	cell cycle checkpoint	25/334	216/18670	1.3477266125507e-13	1.55392878427096e-11	1.34630795295854e-11	ZWINT/NDC80/DTL/BUB1/CDT1/KNTC1/TOP2A/TTK/AURKB/CDC25C/CDC20/MAD2L1/CCNB1/E2F7/TRIP13/CENPF/AURKA/TOPBP1/PCNA/TIMELESS/DONSON/TFDP1/FBXO31/CCND1/SFN	25
BP	GO:1905818	regulation of chromosome separation	15/334	62/18670	1.9583689742291e-13	2.18516073608337e-11	1.89320083858412e-11	PTTG3P/PTTG1/CENPE/NDC80/DLGAP5/BUB1/CDT1/TTK/AURKB/CDC20/TACC3/MAD2L1/CCNB1/TRIP13/CENPF	15
BP	GO:0051304	chromosome separation	17/334	90/18670	3.75991052328978e-13	4.06422828126855e-11	3.52120567756777e-11	PTTG3P/PTTG1/CENPE/NDC80/DLGAP5/BUB1/CDT1/TOP2A/TTK/AURKB/CDC20/TACC3/MAD2L1/CCNB1/TRIP13/CENPF/NCAPD2	17
BP	GO:0009410	response to xenobiotic stimulus	28/334	292/18670	5.04457233502627e-13	5.20331347384314e-11	4.50809739962308e-11	MCM7/CCNA2/PCNA/POR/ACY1/PON3/CYP1A2/CSAD/ABCB4/CYP2E1/NAT2/AKR7A3/HOMER2/MAP1LC3A/GLYAT/UGT1A3/CYP3A4/ABCC2/CES2/UGT1A4/CES1/CDO1/CYP2C9/EGR1/PHGDH/BAAT/CYP2J2/FMO3	28
BP	GO:0022616	DNA strand elongation	11/334	27/18670	5.14921287537188e-13	5.20331347384314e-11	4.50809739962308e-11	GINS2/MCM7/RNASEH2A/RFC4/MCM3/MCM4/FEN1/GINS3/LIG1/PCNA/POLA1	11
BP	GO:0010948	negative regulation of cell cycle process	31/334	361/18670	5.26498905997426e-13	5.20331347384314e-11	4.50809739962308e-11	PTTG3P/PTTG1/NDC80/DTL/BUB1/CDT1/TTK/CCNF/AURKB/CDC7/CDC25C/NEK2/CDC20/MAD2L1/CCNB1/E2F7/TRIP13/CENPF/AURKA/TOPBP1/PCNA/DONSON/RBBP7/RBBP8/CDK4/SUZ12/CDK6/TFDP1/FBXO31/CCND1/SFN	31
BP	GO:0045787	positive regulation of cell cycle	32/334	389/18670	7.01944870681597e-13	6.74452029913234e-11	5.84338317786698e-11	GPSM2/RACGAP1/UBE2C/NUSAP1/NDC80/DTL/DLGAP5/CDT1/CDCA5/ECT2/AURKB/KIF14/CDC7/CDC25C/MAD2L1/CCNB1/E2F7/AURKA/RAD51C/FEN1/PCNA/KIF20B/CKS2/RANBP1/CDK4/FAM83D/CDC25B/CCNE1/TFDP1/CCND1/TBX3/SFN	32
BP	GO:0033047	regulation of mitotic sister chromatid segregation	15/334	68/18670	8.47465504233333e-13	7.9226572409273e-11	6.86410893471493e-11	PTTG3P/PTTG1/CENPE/NDC80/DLGAP5/BUB1/CDT1/TTK/AURKB/CDC20/TACC3/MAD2L1/CCNB1/TRIP13/CENPF	15
BP	GO:0000727	double-strand break repair via break-induced replication	8/334	11/18670	1.52013656495847e-12	1.38372431005036e-10	1.19884454305728e-10	MCM6/GINS2/MCM7/MCM5/CDC7/MCM3/MCM2/MCM4	8
BP	GO:2000816	negative regulation of mitotic sister chromatid separation	12/334	39/18670	2.23883208188126e-12	1.98567183877623e-10	1.72036570502455e-10	PTTG3P/PTTG1/NDC80/BUB1/CDT1/TTK/AURKB/CDC20/MAD2L1/CCNB1/TRIP13/CENPF	12
BP	GO:1905819	negative regulation of chromosome separation	12/334	40/18670	3.14744868211825e-12	2.72175624786176e-10	2.35810168368175e-10	PTTG3P/PTTG1/NDC80/BUB1/CDT1/TTK/AURKB/CDC20/MAD2L1/CCNB1/TRIP13/CENPF	12
BP	GO:0007051	spindle organization	21/334	170/18670	3.59811441980656e-12	3.03557994588071e-10	2.62999531532459e-10	KIF4A/GPSM2/TPX2/RACGAP1/CENPE/STIL/NDC80/TTK/KIFC1/PRC1/STMN1/AURKB/NEK2/CDC20/TACC3/CCNB1/ASPM/KIF11/AURKA/BIRC5/TUBG1	21
BP	GO:0033048	negative regulation of mitotic sister chromatid segregation	12/334	42/18670	6.03314850967437e-12	4.96872873689611e-10	4.30485559073758e-10	PTTG3P/PTTG1/NDC80/BUB1/CDT1/TTK/AURKB/CDC20/MAD2L1/CCNB1/TRIP13/CENPF	12
BP	GO:0007091	metaphase/anaphase transition of mitotic cell cycle	13/334	54/18670	8.72915748419742e-12	7.02189668321834e-10	6.08369923072462e-10	CENPE/NDC80/DLGAP5/BUB1/CDT1/TTK/AURKB/CDC20/TACC3/MAD2L1/CCNB1/TRIP13/CENPF	13
BP	GO:0033046	negative regulation of sister chromatid segregation	12/334	44/18670	1.11436235233888e-11	8.76040767440948e-10	7.58992731365737e-10	PTTG3P/PTTG1/NDC80/BUB1/CDT1/TTK/AURKB/CDC20/MAD2L1/CCNB1/TRIP13/CENPF	12
BP	GO:0044784	metaphase/anaphase transition of cell cycle	13/334	56/18670	1.44157740450966e-11	1.10809249826642e-09	9.60039969740114e-10	CENPE/NDC80/DLGAP5/BUB1/CDT1/TTK/AURKB/CDC20/TACC3/MAD2L1/CCNB1/TRIP13/CENPF	13
BP	GO:0051985	negative regulation of chromosome segregation	12/334	45/18670	1.49541608176709e-11	1.12448787539834e-09	9.74244756245059e-10	PTTG3P/PTTG1/NDC80/BUB1/CDT1/TTK/AURKB/CDC20/MAD2L1/CCNB1/TRIP13/CENPF	12
BP	GO:0000910	cytokinesis	20/334	171/18670	3.27563629706456e-11	2.41072892586092e-09	2.08863080352583e-09	KIF4A/RACGAP1/KIF20A/NUSAP1/CDT1/ANLN/ECT2/PRC1/STMN1/AURKB/KIF14/CENPA/E2F7/AURKA/KIF20B/CEP55/CDC25B/RHOB/MYH10/SPTBN1	20
BP	GO:0000281	mitotic cytokinesis	14/334	73/18670	3.74334244103525e-11	2.69754614657102e-09	2.33712630035687e-09	KIF4A/RACGAP1/KIF20A/NUSAP1/CDT1/ANLN/ECT2/STMN1/CENPA/KIF20B/CEP55/RHOB/MYH10/SPTBN1	14
BP	GO:0071103	DNA conformation change	27/334	327/18670	4.38031997512922e-11	3.0921483253004e-09	2.67900557877398e-09	CENPM/NCAPG/POLQ/NUSAP1/HJURP/MCM6/GINS2/TOP2A/CDCA5/OIP5/CHAF1B/MCM7/MCM5/ASF1B/CENPA/SMC4/CCNB1/RFC4/H4C3/MCM3/MCM2/MCM4/CENPN/RFC5/NCAPD2/RBBP7/HMGB2	27
BP	GO:0030071	regulation of mitotic metaphase/anaphase transition	12/334	51/18670	7.49766592847173e-11	5.18688528931674e-09	4.49386418912821e-09	CENPE/NDC80/DLGAP5/BUB1/CDT1/TTK/AURKB/CDC20/MAD2L1/CCNB1/TRIP13/CENPF	12
BP	GO:0045930	negative regulation of mitotic cell cycle	27/334	338/18670	9.29811169074831e-11	6.30630751731342e-09	5.46372012044591e-09	PTTG3P/PTTG1/ZWINT/NDC80/BUB1/CDT1/KNTC1/TOP2A/TTK/AURKB/CDC25C/CDC20/MAD2L1/CCNB1/E2F7/TRIP13/CENPF/AURKA/TOPBP1/PCNA/DONSON/CDK4/CDK6/TFDP1/FBXO31/CCND1/SFN	27
BP	GO:0045839	negative regulation of mitotic nuclear division	12/334	52/18670	9.59199975767853e-11	6.38052445419424e-09	5.52802091297789e-09	PTTG3P/PTTG1/NDC80/BUB1/CDT1/TTK/AURKB/CDC20/MAD2L1/CCNB1/TRIP13/CENPF	12
BP	GO:0045931	positive regulation of mitotic cell cycle	19/334	163/18670	1.08987068538946e-10	7.11294849200407e-09	6.16258558352294e-09	UBE2C/NUSAP1/NDC80/DTL/DLGAP5/CDT1/CDCA5/CDC7/CDC25C/MAD2L1/CCNB1/AURKA/RAD51C/KIF20B/RANBP1/CDK4/CDC25B/CCNE1/CCND1	19
BP	GO:0000086	G2/M transition of mitotic cell cycle	23/334	247/18670	1.17126279170405e-10	7.50258888241536e-09	6.50016601945696e-09	FOXM1/MELK/TPX2/DTL/HMMR/AURKB/KIF14/CDC7/CDC25C/NEK2/CCNB2/CCNB1/CCNA2/TUBA1A/CENPF/AURKA/RAD51C/TOPBP1/DONSON/TUBG1/CDK4/CDC25B/CCND1	23
BP	GO:1902099	regulation of metaphase/anaphase transition of cell cycle	12/334	53/18670	1.22022883198053e-10	7.67413005421938e-09	6.64878753042789e-09	CENPE/NDC80/DLGAP5/BUB1/CDT1/TTK/AURKB/CDC20/MAD2L1/CCNB1/TRIP13/CENPF	12
BP	GO:0007094	mitotic spindle assembly checkpoint	10/334	34/18670	2.63037210905153e-10	1.54211137715411e-08	1.33606947269754e-08	NDC80/BUB1/CDT1/TTK/AURKB/CDC20/MAD2L1/CCNB1/TRIP13/CENPF	10
BP	GO:0031577	spindle checkpoint	10/334	34/18670	2.63037210905153e-10	1.54211137715411e-08	1.33606947269754e-08	NDC80/BUB1/CDT1/TTK/AURKB/CDC20/MAD2L1/CCNB1/TRIP13/CENPF	10
BP	GO:0071173	spindle assembly checkpoint	10/334	34/18670	2.63037210905153e-10	1.54211137715411e-08	1.33606947269754e-08	NDC80/BUB1/CDT1/TTK/AURKB/CDC20/MAD2L1/CCNB1/TRIP13/CENPF	10
BP	GO:0071174	mitotic spindle checkpoint	10/334	34/18670	2.63037210905153e-10	1.54211137715411e-08	1.33606947269754e-08	NDC80/BUB1/CDT1/TTK/AURKB/CDC20/MAD2L1/CCNB1/TRIP13/CENPF	10
BP	GO:0061640	cytoskeleton-dependent cytokinesis	15/334	100/18670	2.88714776042055e-10	1.66444068388244e-08	1.44205432875742e-08	KIF4A/RACGAP1/KIF20A/NUSAP1/CDT1/ANLN/ECT2/STMN1/AURKB/CENPA/KIF20B/CEP55/RHOB/MYH10/SPTBN1	15
BP	GO:0045841	negative regulation of mitotic metaphase/anaphase transition	10/334	36/18670	4.93951925559557e-10	2.80095034509919e-08	2.42671463687327e-08	NDC80/BUB1/CDT1/TTK/AURKB/CDC20/MAD2L1/CCNB1/TRIP13/CENPF	10
BP	GO:0044839	cell cycle G2/M phase transition	23/334	266/18670	5.11857851672051e-10	2.85567146602197e-08	2.47412445451669e-08	FOXM1/MELK/TPX2/DTL/HMMR/AURKB/KIF14/CDC7/CDC25C/NEK2/CCNB2/CCNB1/CCNA2/TUBA1A/CENPF/AURKA/RAD51C/TOPBP1/DONSON/TUBG1/CDK4/CDC25B/CCND1	23
BP	GO:1901988	negative regulation of cell cycle phase transition	23/334	267/18670	5.51115468480486e-10	3.02588635789524e-08	2.62159689016532e-08	NDC80/DTL/BUB1/CDT1/TTK/AURKB/CDC25C/CDC20/MAD2L1/CCNB1/E2F7/TRIP13/CENPF/AURKA/TOPBP1/PCNA/DONSON/CDK4/CDK6/TFDP1/FBXO31/CCND1/SFN	23
BP	GO:0051784	negative regulation of nuclear division	12/334	60/18670	5.721419910181e-10	3.09224866708064e-08	2.67909251386272e-08	PTTG3P/PTTG1/NDC80/BUB1/CDT1/TTK/AURKB/CDC20/MAD2L1/CCNB1/TRIP13/CENPF	12
BP	GO:1902100	negative regulation of metaphase/anaphase transition of cell cycle	10/334	37/18670	6.66237027391797e-10	3.5454059657665e-08	3.07170334734323e-08	NDC80/BUB1/CDT1/TTK/AURKB/CDC20/MAD2L1/CCNB1/TRIP13/CENPF	10
BP	GO:1901991	negative regulation of mitotic cell cycle phase transition	22/334	248/18670	7.5770760703249e-10	3.97107668594755e-08	3.44050009126236e-08	NDC80/BUB1/CDT1/TTK/AURKB/CDC25C/CDC20/MAD2L1/CCNB1/E2F7/TRIP13/CENPF/AURKA/TOPBP1/PCNA/DONSON/CDK4/CDK6/TFDP1/FBXO31/CCND1/SFN	22
BP	GO:0010389	regulation of G2/M transition of mitotic cell cycle	19/334	196/18670	2.56553755634302e-09	1.32450662796873e-07	1.14753895096757e-07	TPX2/DTL/HMMR/AURKB/KIF14/CDC7/CDC25C/NEK2/CCNB1/TUBA1A/CENPF/AURKA/RAD51C/TOPBP1/DONSON/TUBG1/CDK4/CDC25B/CCND1	19
BP	GO:0008608	attachment of spindle microtubules to kinetochore	9/334	32/18670	3.29118460389193e-09	1.67414816836209e-07	1.45046479369665e-07	RACGAP1/KIF2C/CENPE/NDC80/CDT1/ECT2/AURKB/NEK2/CCNB1	9
BP	GO:0006302	double-strand break repair	21/334	248/18670	4.29426112301579e-09	2.12197846064452e-07	1.83846036349262e-07	FOXM1/POLQ/RAD51AP1/MCM6/GINS2/CDCA5/MCM7/MCM5/CDC7/H4C3/MCM3/MCM2/BARD1/TRIP13/RAD51C/MCM4/FEN1/TIMELESS/POLA1/RBBP8/RADX	21
BP	GO:0065004	protein-DNA complex assembly	21/334	248/18670	4.29426112301579e-09	2.12197846064452e-07	1.83846036349262e-07	CENPM/CENPE/HJURP/MCM6/CDT1/OIP5/CHAF1B/MCM7/MCM5/ASF1B/CENPA/H4C3/MCM3/MCM2/CENPF/MCM4/CENPN/RBBP7/HMGB2/ESR1/GMNN	21
BP	GO:0051310	metaphase plate congression	11/334	57/18670	4.51423462384172e-09	2.19925881181247e-07	1.90541526672756e-07	KIF2C/CENPE/NDC80/CDT1/KIFC1/CDCA5/CDCA8/KIF14/CCNB1/CENPF/FAM83D	11
BP	GO:1901989	positive regulation of cell cycle phase transition	14/334	106/18670	6.29055970947357e-09	3.02208972709293e-07	2.61830752819755e-07	UBE2C/DTL/DLGAP5/CDT1/CDCA5/CDC7/CDC25C/CCNB1/RAD51C/CDK4/FAM83D/CDC25B/CCNE1/CCND1	14
BP	GO:2001251	negative regulation of chromosome organization	16/334	146/18670	8.1675898915826e-09	3.82333253835759e-07	3.31249607787589e-07	PTTG3P/PTTG1/NDC80/BUB1/CDT1/TOP2A/TTK/AURKB/CDC20/MAD2L1/CCNB1/MCM2/TRIP13/CENPF/DNMT1/ATAD2	16
BP	GO:1903046	meiotic cell cycle process	18/334	188/18670	8.25542858451306e-09	3.82333253835759e-07	3.31249607787589e-07	PTTG3P/PTTG1/BUB1/TOP2A/TTK/CDC25C/CDC20/SMC4/ASPM/TRIP13/CCNE2/AURKA/RAD51C/CKS2/NCAPD2/TUBG1/CDC25B/CCNE1	18
BP	GO:1901992	positive regulation of mitotic cell cycle phase transition	13/334	91/18670	8.33396059007788e-09	3.82333253835759e-07	3.31249607787589e-07	UBE2C/DTL/DLGAP5/CDT1/CDCA5/CDC7/CDC25C/CCNB1/RAD51C/CDK4/CDC25B/CCNE1/CCND1	13
BP	GO:0051303	establishment of chromosome localization	12/334	75/18670	8.40049936152579e-09	3.82333253835759e-07	3.31249607787589e-07	KIF2C/CENPE/NDC80/DLGAP5/CDT1/KIFC1/CDCA5/CDCA8/KIF14/CCNB1/CENPF/FAM83D	12
BP	GO:0050000	chromosome localization	12/334	76/18670	9.817213947087e-09	4.41009649908752e-07	3.82086235233857e-07	KIF2C/CENPE/NDC80/DLGAP5/CDT1/KIFC1/CDCA5/CDCA8/KIF14/CCNB1/CENPF/FAM83D	12
BP	GO:1902749	regulation of cell cycle G2/M phase transition	19/334	213/18670	1.01914036788944e-08	4.51949555452509e-07	3.91564457136469e-07	TPX2/DTL/HMMR/AURKB/KIF14/CDC7/CDC25C/NEK2/CCNB1/TUBA1A/CENPF/AURKA/RAD51C/TOPBP1/DONSON/TUBG1/CDK4/CDC25B/CCND1	19
BP	GO:0010971	positive regulation of G2/M transition of mitotic cell cycle	8/334	27/18670	1.59293299509667e-08	6.97462687346756e-07	6.04274515261854e-07	DTL/CDC7/CDC25C/CCNB1/RAD51C/CDK4/CDC25B/CCND1	8
BP	GO:0000724	double-strand break repair via homologous recombination	15/334	134/18670	1.80056285374523e-08	7.78518363888092e-07	6.7450032165956e-07	POLQ/RAD51AP1/MCM6/GINS2/MCM7/MCM5/CDC7/MCM3/MCM2/RAD51C/MCM4/FEN1/TIMELESS/RBBP8/RADX	15
BP	GO:0000725	recombinational repair	15/334	135/18670	1.99324249197466e-08	8.44499645211722e-07	7.31665826727461e-07	POLQ/RAD51AP1/MCM6/GINS2/MCM7/MCM5/CDC7/MCM3/MCM2/RAD51C/MCM4/FEN1/TIMELESS/RBBP8/RADX	15
BP	GO:1901605	alpha-amino acid metabolic process	19/334	222/18670	2.00199395511307e-08	8.44499645211722e-07	7.31665826727461e-07	GLYATL1/FTCD/GMPS/HPD/CSAD/HIBADH/BHMT2/GLYAT/MSRA/GLUD1/ACCS/ACAT1/CDO1/BCAT2/GATM/MAT1A/ODC1/PHGDH/BAAT	19
BP	GO:0051321	meiotic cell cycle	20/334	249/18670	2.46927681979492e-08	1.02906367706875e-06	8.91570210013459e-07	PTTG3P/PTTG1/BUB1/TOP2A/TTK/CDC25C/NEK2/CDC20/SMC4/ASPM/TRIP13/CCNE2/AURKA/RAD51C/CKS2/NCAPD2/TUBG1/RBBP8/CDC25B/CCNE1	20
BP	GO:0008202	steroid metabolic process	23/334	331/18670	3.32220878460118e-08	1.36803811737327e-06	1.18525418668666e-06	POR/CYP27A1/SORL1/ESR1/HSD11B1/CYP1A2/SQLE/CYP2E1/CYP3A4/CAT/ACAT1/CES1/G6PD/LIPC/CYP2C9/SLC27A2/SLC27A5/ANGPTL3/APOA5/ACAT2/EGR1/BAAT/ABCB11	23
BP	GO:1902751	positive regulation of cell cycle G2/M phase transition	8/334	30/18670	4.00752958810819e-08	1.63082880532544e-06	1.41293334208595e-06	DTL/CDC7/CDC25C/CCNB1/RAD51C/CDK4/CDC25B/CCND1	8
BP	GO:0006323	DNA packaging	18/334	210/18670	4.64162944526663e-08	1.86690654083457e-06	1.61746866960515e-06	CENPM/NCAPG/NUSAP1/HJURP/TOP2A/CDCA5/OIP5/CHAF1B/ASF1B/CENPA/SMC4/CCNB1/H4C3/MCM2/CENPN/NCAPD2/RBBP7/HMGB2	18
BP	GO:0051383	kinetochore organization	7/334	21/18670	5.16310894120631e-08	2.05278089972789e-06	1.7785083067894e-06	CENPE/NDC80/CDT1/CENPA/SMC4/CENPF/CENPN	7
BP	GO:0071824	protein-DNA complex subunit organization	21/334	288/18670	5.8777860910754e-08	2.31037069193521e-06	2.00168145948465e-06	CENPM/CENPE/HJURP/MCM6/CDT1/OIP5/CHAF1B/MCM7/MCM5/ASF1B/CENPA/H4C3/MCM3/MCM2/CENPF/MCM4/CENPN/RBBP7/HMGB2/ESR1/GMNN	21
BP	GO:0007080	mitotic metaphase plate congression	9/334	44/18670	6.88630956875823e-08	2.67637582003761e-06	2.3187845466889e-06	KIF2C/CENPE/NDC80/CDT1/KIFC1/CDCA5/CDCA8/KIF14/CCNB1	9
BP	GO:1902969	mitotic DNA replication	6/334	15/18670	1.36928507901354e-07	5.26261898700872e-06	4.55947908766264e-06	MCM6/MCM3/MCM2/MCM4/LIG1/POLA1	6
BP	GO:0031570	DNA integrity checkpoint	15/334	157/18670	1.51297398719411e-07	5.75096376011477e-06	4.98257598790242e-06	DTL/CDT1/TOP2A/CDC25C/CCNB1/E2F7/AURKA/TOPBP1/PCNA/TIMELESS/DONSON/TFDP1/FBXO31/CCND1/SFN	15
BP	GO:0033044	regulation of chromosome organization	22/334	342/18670	2.54775642587509e-07	9.57901030119778e-06	8.29915622936658e-06	PTTG3P/PTTG1/CENPE/NDC80/DLGAP5/BUB1/CDT1/TOP2A/TTK/CDCA5/AURKB/NEK2/CDC20/TACC3/MAD2L1/CCNB1/MCM2/TRIP13/CENPF/FEN1/DNMT1/ATAD2	22
BP	GO:0000079	regulation of cyclin-dependent protein serine/threonine kinase activity	12/334	102/18670	2.82106783245115e-07	1.04925522929554e-05	9.09063963665922e-06	CCNF/CDC25C/CDKN3/CCNB2/CCNB1/CCNA2/CCNE2/CKS2/CDK4/CCNE1/CCND1/SFN	12
BP	GO:0032201	telomere maintenance via semi-conservative replication	7/334	27/18670	3.59511328463773e-07	1.32292519697467e-05	1.14616881538226e-05	RFC4/PRIM1/FEN1/PCNA/POLA1/RFC5/POLE2	7
BP	GO:0072331	signal transduction by p53 class mediator	19/334	267/18670	3.69551268950752e-07	1.34555562031647e-05	1.16577558194215e-05	FOXM1/TPX2/E2F2/AURKB/CDC25C/CCNB1/RFC4/E2F7/BARD1/AURKA/TOPBP1/PCNA/RFC5/RBBP7/RBBP8/BOK/TFDP1/PYCARD/SFN	19
BP	GO:0044774	mitotic DNA integrity checkpoint	12/334	106/18670	4.3111120051012e-07	1.53733365212836e-05	1.33193010076214e-05	TOP2A/CDC25C/CCNB1/E2F7/AURKA/TOPBP1/PCNA/DONSON/TFDP1/FBXO31/CCND1/SFN	12
BP	GO:1904029	regulation of cyclin-dependent protein kinase activity	12/334	106/18670	4.3111120051012e-07	1.53733365212836e-05	1.33193010076214e-05	CCNF/CDC25C/CDKN3/CCNB2/CCNB1/CCNA2/CCNE2/CKS2/CDK4/CCNE1/CCND1/SFN	12
BP	GO:0006631	fatty acid metabolic process	23/334	383/18670	4.57378246109804e-07	1.6143585237692e-05	1.3986636591564e-05	CRYL1/POR/PON3/CYP1A2/CYP2E1/FADS1/CYP3A4/EHHADH/CES2/ACAT1/CES1/LIPC/CYP2C9/SLC27A2/SLC27A5/ANGPTL3/APOA5/PLA2G1B/ACAT2/PDK4/BAAT/CYP2J2/CYP4F2	23
BP	GO:0140013	meiotic nuclear division	15/334	172/18670	4.96918927759277e-07	1.73620461729226e-05	1.50422986425376e-05	PTTG3P/PTTG1/BUB1/TOP2A/TTK/CDC20/SMC4/ASPM/TRIP13/CCNE2/AURKA/RAD51C/CKS2/CDC25B/CCNE1	15
BP	GO:0051225	spindle assembly	12/334	108/18670	5.29090476227236e-07	1.83012395727001e-05	1.58560061665152e-05	KIF4A/GPSM2/TPX2/RACGAP1/KIFC1/AURKB/NEK2/CDC20/ASPM/KIF11/AURKA/BIRC5	12
BP	GO:0016054	organic acid catabolic process	19/334	275/18670	5.80175572725022e-07	1.96747775103515e-05	1.70460253410541e-05	HMMR/CRYL1/FTCD/PON3/HPD/CSAD/HIBADH/ALDH1L1/EHHADH/DCXR/GLUD1/SORD/ACAT1/CDO1/SLC27A2/BCAT2/MAT1A/ACAT2/CYP4F2	19
BP	GO:0046395	carboxylic acid catabolic process	19/334	275/18670	5.80175572725022e-07	1.96747775103515e-05	1.70460253410541e-05	HMMR/CRYL1/FTCD/PON3/HPD/CSAD/HIBADH/ALDH1L1/EHHADH/DCXR/GLUD1/SORD/ACAT1/CDO1/SLC27A2/BCAT2/MAT1A/ACAT2/CYP4F2	19
BP	GO:0034508	centromere complex assembly	9/334	56/18670	6.09386113919901e-07	2.01848544831073e-05	1.74879507960641e-05	CENPM/CENPE/HJURP/OIP5/CENPA/H4C3/CENPF/CENPN/RBBP7	9
BP	GO:0090307	mitotic spindle assembly	9/334	56/18670	6.09386113919901e-07	2.01848544831073e-05	1.74879507960641e-05	KIF4A/TPX2/RACGAP1/KIFC1/AURKB/NEK2/CDC20/KIF11/BIRC5	9
BP	GO:0000083	regulation of transcription involved in G1/S transition of mitotic cell cycle	7/334	29/18670	6.12723249704037e-07	2.01848544831073e-05	1.74879507960641e-05	TYMS/CDT1/E2F7/PCNA/POLA1/CCNE1/TFDP1	7
BP	GO:0006069	ethanol oxidation	5/334	12/18670	1.2704946479901e-06	4.14588772396013e-05	3.59195458076247e-05	ADH1B/ADH1A/ALDH1B1/ADH6/ADH4	5
BP	GO:0006310	DNA recombination	19/334	292/18670	1.43068342196382e-06	4.62498500614287e-05	4.00703954975997e-05	POLQ/RAD51AP1/MCM6/GINS2/TOP2A/MCM7/MCM5/CDC7/MCM3/MCM2/TRIP13/RAD51C/MCM4/FEN1/TIMELESS/RBBP8/HMGB2/RADX/TFRC	19
BP	GO:0032392	DNA geometric change	12/334	119/18670	1.51035538863466e-06	4.837332675266e-05	4.19101539126985e-05	POLQ/MCM6/GINS2/TOP2A/MCM7/MCM5/RFC4/MCM3/MCM2/MCM4/RFC5/HMGB2	12
BP	GO:0031571	mitotic G1 DNA damage checkpoint	9/334	63/18670	1.70560846164403e-06	5.36336333529698e-05	4.6467629572254e-05	CDC25C/CCNB1/E2F7/AURKA/PCNA/TFDP1/FBXO31/CCND1/SFN	9
BP	GO:0044819	mitotic G1/S transition checkpoint	9/334	63/18670	1.70560846164403e-06	5.36336333529698e-05	4.6467629572254e-05	CDC25C/CCNB1/E2F7/AURKA/PCNA/TFDP1/FBXO31/CCND1/SFN	9
BP	GO:0044282	small molecule catabolic process	24/334	445/18670	1.74136308139807e-06	5.42646387257292e-05	4.7014326152113e-05	HMMR/NUDT1/CRYL1/FTCD/CYP27A1/GAPDH/PON3/HPD/CSAD/HIBADH/ALDH1L1/EHHADH/DCXR/GLUD1/SORD/ACAT1/CDO1/SLC27A2/BCAT2/ALDH1B1/MAT1A/ACAT2/ADH4/CYP4F2	24
BP	GO:0044783	G1 DNA damage checkpoint	9/334	64/18670	1.95380699917092e-06	6.03412358047518e-05	5.22790275060112e-05	CDC25C/CCNB1/E2F7/AURKA/PCNA/TFDP1/FBXO31/CCND1/SFN	9
BP	GO:0051302	regulation of cell division	14/334	168/18670	2.06002106885916e-06	6.3058521037025e-05	5.46332555476667e-05	RACGAP1/KIF20A/ECT2/PRC1/AURKB/KIF14/ASPM/E2F7/AURKA/KIF20B/CDC25B/CAT/TXNIP/SFN	14
BP	GO:0016042	lipid catabolic process	20/334	333/18670	2.59786741267947e-06	7.8824766495248e-05	6.82929688263937e-05	CDK4/CYP27A1/PAFAH1B3/SORL1/ABHD6/CYP1A2/GLA/CYP3A4/EHHADH/FABP4/ACAT1/CES1/LIPC/SLC27A2/ANGPTL3/PNPLA7/APOA5/PLA2G1B/ACAT2/CYP4F2	20
BP	GO:0010639	negative regulation of organelle organization	22/334	395/18670	2.82429400011945e-06	8.49498517079407e-05	7.35996798017398e-05	PTTG3P/PTTG1/NDC80/BUB1/CDT1/TOP2A/TTK/STMN1/CCNF/AURKB/NEK2/CDC20/MAD2L1/CCNB1/MCM2/TRIP13/CENPF/DNMT1/BOK/ATAD2/SPTBN1/PFN2	22
BP	GO:0016053	organic acid biosynthetic process	24/334	463/18670	3.45458250011218e-06	0.00010301207644731	8.92486059693227e-05	CYP27A1/GAPDH/GCKR/CYP1A2/CSAD/CYP2E1/BHMT2/FADS1/CYP3A4/GLUD1/ACCS/CDO1/LIPC/CYP2C9/SLC27A2/BCAT2/GATM/SLC27A5/APOA5/PLA2G1B/PDK4/PHGDH/BAAT/ABCB11	24
BP	GO:0032465	regulation of cytokinesis	10/334	89/18670	4.26977827245285e-06	0.000126232162772773	0.000109366250487389	RACGAP1/KIF20A/ECT2/PRC1/AURKB/KIF14/E2F7/AURKA/KIF20B/CDC25B	10
BP	GO:0032508	DNA duplex unwinding	11/334	110/18670	4.48871068575123e-06	0.000131580086966216	0.000113999637130542	POLQ/MCM6/GINS2/TOP2A/MCM7/MCM5/RFC4/MCM3/MCM2/MCM4/RFC5	11
BP	GO:0042445	hormone metabolic process	16/334	232/18670	4.65975325585338e-06	0.000135446105142831	0.000117349115607382	POR/CYP27A1/PON3/ESR1/HSD11B1/CYP1A2/ADH1B/UGT1A3/ADH1A/CYP3A4/CES1/CYP2C9/HPN/ADH6/EGR1/ADH4	16
BP	GO:0045132	meiotic chromosome segregation	10/334	90/18670	4.7282673902519e-06	0.000136292307524011	0.00011808225666708	PTTG3P/PTTG1/BUB1/TOP2A/TTK/SMC4/TRIP13/CCNE2/RAD51C/CCNE1	10
BP	GO:0006336	DNA replication-independent nucleosome assembly	8/334	54/18670	4.90330305000678e-06	0.000139020698770274	0.000120446106845292	CENPM/HJURP/OIP5/ASF1B/CENPA/H4C3/CENPN/RBBP7	8
BP	GO:0090329	regulation of DNA-dependent DNA replication	8/334	54/18670	4.90330305000678e-06	0.000139020698770274	0.000120446106845292	CDT1/CDC7/RFC4/E2F7/TIMELESS/RFC5/DONSON/GMNN	8
BP	GO:0032506	cytokinetic process	7/334	39/18670	5.17824035340729e-06	0.00014562222262143	0.000126165599367998	RACGAP1/KIF20A/ANLN/ECT2/AURKB/KIF20B/CEP55	7
BP	GO:0034724	DNA replication-independent nucleosome organization	8/334	55/18670	5.64947430368638e-06	0.000157592996906864	0.000136536955370077	CENPM/HJURP/OIP5/ASF1B/CENPA/H4C3/CENPN/RBBP7	8
BP	GO:0000723	telomere maintenance	13/334	162/18670	7.22421635191641e-06	0.000199908514890231	0.00017319868592763	AURKB/NEK2/RFC4/H4C3/CCNE2/RAD51C/PRIM1/FEN1/PCNA/POLA1/RFC5/POLE2/CCNE1	13
BP	GO:0042737	drug catabolic process	12/334	140/18670	8.29996547367947e-06	0.000227853814075058	0.000197410206378993	POR/CYP1A2/HPD/CYP2E1/FMO4/CYP3A4/CAT/ACAT1/CYP2C9/ALDH1B1/HBA2/CYP2J2	12
BP	GO:0007076	mitotic chromosome condensation	5/334	17/18670	9.22098746973962e-06	0.000251144847699444	0.000217589318908816	NCAPG/NUSAP1/CDCA5/SMC4/NCAPD2	5
BP	GO:0044773	mitotic DNA damage checkpoint	10/334	97/18670	9.3078066045741e-06	0.000251528930040795	0.000217922083908079	CDC25C/CCNB1/E2F7/AURKA/PCNA/DONSON/TFDP1/FBXO31/CCND1/SFN	10
BP	GO:0061982	meiosis I cell cycle process	11/334	119/18670	9.62295282162684e-06	0.000258029409379901	0.00022355403250242	PTTG3P/PTTG1/TOP2A/CDC25C/TRIP13/CCNE2/AURKA/RAD51C/CKS2/CDC25B/CCNE1	11
BP	GO:0006066	alcohol metabolic process	20/334	364/18670	9.81501273950069e-06	0.000261154838968714	0.000226261872626384	POR/CYP27A1/SORL1/CYP1A2/SQLE/ITPKA/ADH1B/ADH1A/CYP3A4/CAT/SORD/CES1/G6PD/LIPC/ANGPTL3/ALDH1B1/APOA5/ACAT2/ADH6/ADH4	20
BP	GO:0006520	cellular amino acid metabolic process	20/334	366/18670	1.0634605576416e-05	0.000279886745482755	0.000242491004211562	GLYATL1/FTCD/GMPS/ACY1/HPD/CSAD/HIBADH/BHMT2/GLYAT/MSRA/GLUD1/ACCS/ACAT1/CDO1/BCAT2/GATM/MAT1A/ODC1/PHGDH/BAAT	20
BP	GO:0046394	carboxylic acid biosynthetic process	23/334	462/18670	1.06808471823428e-05	0.000279886745482755	0.000242491004211562	CYP27A1/GAPDH/GCKR/CYP1A2/CYP2E1/BHMT2/FADS1/CYP3A4/GLUD1/ACCS/CDO1/LIPC/CYP2C9/SLC27A2/BCAT2/GATM/SLC27A5/APOA5/PLA2G1B/PDK4/PHGDH/BAAT/ABCB11	23
BP	GO:0034080	CENP-A containing nucleosome assembly	7/334	44/18670	1.19488443536479e-05	0.000308440691188567	0.000267229849763044	CENPM/HJURP/OIP5/CENPA/H4C3/CENPN/RBBP7	7
BP	GO:0061641	CENP-A containing chromatin organization	7/334	44/18670	1.19488443536479e-05	0.000308440691188567	0.000267229849763044	CENPM/HJURP/OIP5/CENPA/H4C3/CENPN/RBBP7	7
BP	GO:0006694	steroid biosynthetic process	14/334	196/18670	1.23441489025482e-05	0.000313958904808193	0.000272010773417607	POR/CYP27A1/HSD11B1/SQLE/CYP3A4/CES1/G6PD/SLC27A2/SLC27A5/APOA5/ACAT2/EGR1/BAAT/ABCB11	14
BP	GO:0071897	DNA biosynthetic process	14/334	196/18670	1.23441489025482e-05	0.000313958904808193	0.000272010773417607	POLQ/TYMS/DTL/AURKB/TK1/NEK2/RFC4/CENPF/LIG1/PCNA/POLA1/RFC5/POLE2/TFDP1	14
BP	GO:2000134	negative regulation of G1/S transition of mitotic cell cycle	11/334	125/18670	1.53891986438316e-05	0.000388549183277471	0.000336635025270754	CDC25C/CCNB1/E2F7/AURKA/PCNA/CDK4/CDK6/TFDP1/FBXO31/CCND1/SFN	11
BP	GO:0007143	female meiotic nuclear division	6/334	31/18670	1.58182065322829e-05	0.000396486785472221	0.000343512082360102	TOP2A/TTK/TRIP13/AURKA/RAD51C/CDC25B	6
BP	GO:0032200	telomere organization	13/334	175/18670	1.6622752468492e-05	0.000413655401356214	0.000358386794985208	AURKB/NEK2/RFC4/H4C3/CCNE2/RAD51C/PRIM1/FEN1/PCNA/POLA1/RFC5/POLE2/CCNE1	13
BP	GO:1902806	regulation of cell cycle G1/S phase transition	14/334	202/18670	1.735058352133e-05	0.000428683345716288	0.00037140685176862	KIF14/CDC25C/CCNB1/E2F7/AURKA/PCNA/CDK4/FAM83D/CCNE1/CDK6/TFDP1/FBXO31/CCND1/SFN	14
BP	GO:0030261	chromosome condensation	7/334	47/18670	1.8729276749323e-05	0.000459465023233391	0.000398075781301399	NCAPG/NUSAP1/TOP2A/CDCA5/SMC4/CCNB1/NCAPD2	7
BP	GO:0051231	spindle elongation	4/334	10/18670	1.94031803395482e-05	0.000472645076017586	0.00040949484378572	KIF4A/RACGAP1/PRC1/AURKB	4
BP	GO:0031055	chromatin remodeling at centromere	7/334	48/18670	2.15936725688508e-05	0.000522325268640944	0.000452537252878309	CENPM/HJURP/OIP5/CENPA/H4C3/CENPN/RBBP7	7
BP	GO:0019373	epoxygenase P450 pathway	5/334	20/18670	2.21049333424986e-05	0.000530978919664602	0.000460034687325245	CYP1A2/CYP2E1/CYP2C9/CYP2J2/CYP4F2	5
BP	GO:1902652	secondary alcohol metabolic process	12/334	155/18670	2.32654535774115e-05	0.00055500140637425	0.00048084752330229	POR/CYP27A1/SORL1/SQLE/CYP3A4/CAT/CES1/G6PD/LIPC/ANGPTL3/APOA5/ACAT2	12
BP	GO:1902807	negative regulation of cell cycle G1/S phase transition	11/334	131/18670	2.39422690175466e-05	0.000563178767840122	0.000487932305363834	CDC25C/CCNB1/E2F7/AURKA/PCNA/CDK4/CDK6/TFDP1/FBXO31/CCND1/SFN	11
BP	GO:0006275	regulation of DNA replication	10/334	108/18670	2.4096692003567e-05	0.000563178767840122	0.000487932305363834	CDT1/CDC7/RFC4/CCNA2/E2F7/PCNA/TIMELESS/RFC5/DONSON/GMNN	10
BP	GO:0071156	regulation of cell cycle arrest	10/334	108/18670	2.4096692003567e-05	0.000563178767840122	0.000487932305363834	FOXM1/CDC25C/CCNB1/E2F7/AURKA/PCNA/CDK4/TFDP1/CCND1/SFN	10
BP	GO:2000045	regulation of G1/S transition of mitotic cell cycle	13/334	184/18670	2.82715021384628e-05	0.000654897610116693	0.000567396569133831	KIF14/CDC25C/CCNB1/E2F7/AURKA/PCNA/CDK4/CCNE1/CDK6/TFDP1/FBXO31/CCND1/SFN	13
BP	GO:0006067	ethanol metabolic process	5/334	21/18670	2.85890543878638e-05	0.000654897610116693	0.000567396569133831	ADH1B/ADH1A/ALDH1B1/ADH6/ADH4	5
BP	GO:0071459	protein localization to chromosome, centromeric region	5/334	21/18670	2.85890543878638e-05	0.000654897610116693	0.000567396569133831	NDC80/CDT1/TTK/AURKB/CENPA	5
BP	GO:0007127	meiosis I	10/334	114/18670	3.85340537557966e-05	0.000876903236455925	0.000759739965670035	PTTG3P/PTTG1/TOP2A/TRIP13/CCNE2/AURKA/RAD51C/CKS2/CDC25B/CCNE1	10
BP	GO:0045840	positive regulation of mitotic nuclear division	7/334	53/18670	4.1876008381837e-05	0.000946726228710941	0.000820233889666941	UBE2C/NUSAP1/DLGAP5/CDT1/CDCA5/AURKA/RANBP1	7
BP	GO:0051988	regulation of attachment of spindle microtubules to kinetochore	4/334	12/18670	4.44561252809832e-05	0.000998530761992993	0.000865116805707171	RACGAP1/ECT2/NEK2/CCNB1	4
BP	GO:0072401	signal transduction involved in DNA integrity checkpoint	8/334	73/18670	4.71817170335812e-05	0.00104616384114844	0.000906385616697743	DTL/CDC25C/CCNB1/E2F7/AURKA/PCNA/TFDP1/SFN	8
BP	GO:0072422	signal transduction involved in DNA damage checkpoint	8/334	73/18670	4.71817170335812e-05	0.00104616384114844	0.000906385616697743	DTL/CDC25C/CCNB1/E2F7/AURKA/PCNA/TFDP1/SFN	8
BP	GO:0072395	signal transduction involved in cell cycle checkpoint	8/334	74/18670	5.20882294500997e-05	0.00114759990871271	0.000994268784743104	DTL/CDC25C/CCNB1/E2F7/AURKA/PCNA/TFDP1/SFN	8
BP	GO:0006063	uronic acid metabolic process	5/334	24/18670	5.71394350268298e-05	0.00123528316098628	0.00107023665474595	CRYL1/UGT1A3/DCXR/SORD/UGT1A4	5
BP	GO:0019585	glucuronate metabolic process	5/334	24/18670	5.71394350268298e-05	0.00123528316098628	0.00107023665474595	CRYL1/UGT1A3/DCXR/SORD/UGT1A4	5
BP	GO:0042738	exogenous drug catabolic process	5/334	24/18670	5.71394350268298e-05	0.00123528316098628	0.00107023665474595	CYP1A2/CYP2E1/CYP3A4/CYP2C9/CYP2J2	5
BP	GO:0006977	DNA damage response, signal transduction by p53 class mediator resulting in cell cycle arrest	7/334	56/18670	6.01799697443424e-05	0.00129293487792348	0.00112018551070378	CDC25C/CCNB1/E2F7/AURKA/PCNA/TFDP1/SFN	7
BP	GO:0000077	DNA damage checkpoint	11/334	145/18670	6.11710487617637e-05	0.00129810219427571	0.00112466242056662	DTL/CDC25C/CCNB1/E2F7/AURKA/PCNA/DONSON/TFDP1/FBXO31/CCND1/SFN	11
BP	GO:0006334	nucleosome assembly	11/334	145/18670	6.11710487617637e-05	0.00129810219427571	0.00112466242056662	CENPM/HJURP/OIP5/CHAF1B/ASF1B/CENPA/H4C3/MCM2/CENPN/RBBP7/HMGB2	11
BP	GO:0051315	attachment of mitotic spindle microtubules to kinetochore	4/334	13/18670	6.33102656137925e-05	0.00133530615096407	0.00115689554687078	KIF2C/CENPE/NDC80/CDT1	4
BP	GO:0072431	signal transduction involved in mitotic G1 DNA damage checkpoint	7/334	57/18670	6.75645885789282e-05	0.00140786693912357	0.00121976146914527	CDC25C/CCNB1/E2F7/AURKA/PCNA/TFDP1/SFN	7
BP	GO:1902400	intracellular signal transduction involved in G1 DNA damage checkpoint	7/334	57/18670	6.75645885789282e-05	0.00140786693912357	0.00121976146914527	CDC25C/CCNB1/E2F7/AURKA/PCNA/TFDP1/SFN	7
BP	GO:0032467	positive regulation of cytokinesis	6/334	40/18670	7.20164908007079e-05	0.00149164695616556	0.00129234761619676	RACGAP1/ECT2/AURKB/KIF14/KIF20B/CDC25B	6
BP	GO:0042572	retinol metabolic process	6/334	41/18670	8.31038590921138e-05	0.00169815747615851	0.00147126621159851	CYP1A2/ADH1B/ADH1A/CYP3A4/ADH6/ADH4	6
BP	GO:0008203	cholesterol metabolic process	11/334	150/18670	8.3163405101252e-05	0.00169815747615851	0.00147126621159851	POR/CYP27A1/SORL1/SQLE/CAT/CES1/G6PD/LIPC/ANGPTL3/APOA5/ACAT2	11
BP	GO:0072413	signal transduction involved in mitotic cell cycle checkpoint	7/334	59/18670	8.455807413197e-05	0.00169815747615851	0.00147126621159851	CDC25C/CCNB1/E2F7/AURKA/PCNA/TFDP1/SFN	7
BP	GO:1902402	signal transduction involved in mitotic DNA damage checkpoint	7/334	59/18670	8.455807413197e-05	0.00169815747615851	0.00147126621159851	CDC25C/CCNB1/E2F7/AURKA/PCNA/TFDP1/SFN	7
BP	GO:1902403	signal transduction involved in mitotic DNA integrity checkpoint	7/334	59/18670	8.455807413197e-05	0.00169815747615851	0.00147126621159851	CDC25C/CCNB1/E2F7/AURKA/PCNA/TFDP1/SFN	7
BP	GO:0001556	oocyte maturation	5/334	26/18670	8.58709084083738e-05	0.00169815747615851	0.00147126621159851	CCNB1/TRIP13/AURKA/CDC25B/TUT7	5
BP	GO:0006268	DNA unwinding involved in DNA replication	4/334	14/18670	8.73871149916783e-05	0.00169815747615851	0.00147126621159851	MCM6/MCM7/MCM2/MCM4	4
BP	GO:0007100	mitotic centrosome separation	4/334	14/18670	8.73871149916783e-05	0.00169815747615851	0.00147126621159851	NEK2/KIF11/AURKA/RANBP1	4
BP	GO:0090231	regulation of spindle checkpoint	4/334	14/18670	8.73871149916783e-05	0.00169815747615851	0.00147126621159851	NDC80/CDT1/MAD2L1/CCNB1	4
BP	GO:0090266	regulation of mitotic cell cycle spindle assembly checkpoint	4/334	14/18670	8.73871149916783e-05	0.00169815747615851	0.00147126621159851	NDC80/CDT1/MAD2L1/CCNB1	4
BP	GO:1903504	regulation of mitotic spindle checkpoint	4/334	14/18670	8.73871149916783e-05	0.00169815747615851	0.00147126621159851	NDC80/CDT1/MAD2L1/CCNB1	4
BP	GO:0043486	histone exchange	7/334	60/18670	9.42752333221613e-05	0.00182177671542657	0.00157836865197409	CENPM/HJURP/OIP5/CENPA/H4C3/CENPN/RBBP7	7
BP	GO:0007050	cell cycle arrest	14/334	237/18670	9.94810974320987e-05	0.00190639135674709	0.00165167790893594	FOXM1/CDC25C/CDKN3/CCNB1/E2F7/BARD1/AURKA/PCNA/KIF20B/CDK4/CDK6/TFDP1/CCND1/SFN	14
BP	GO:0031145	anaphase-promoting complex-dependent catabolic process	8/334	81/18670	9.97562404079858e-05	0.00190639135674709	0.00165167790893594	PTTG1/UBE2C/AURKB/CDC20/MAD2L1/CCNB1/AURKA/FBXO31	8
BP	GO:0010038	response to metal ion	18/334	364/18670	0.000106309199772847	0.00202045891216635	0.00175050486844011	ECT2/CCNB1/PCNA/NUDT1/CDK4/AQP9/CYP1A2/MAP1LC3A/FABP4/CAT/ABCC2/MT1X/CCND1/SORD/G6PD/TXNIP/CD14/MT1A	18
BP	GO:0034754	cellular hormone metabolic process	10/334	129/18670	0.000109976727584533	0.00207874044106503	0.0018009993870185	ESR1/CYP1A2/ADH1B/UGT1A3/ADH1A/CYP3A4/CYP2C9/ADH6/EGR1/ADH4	10
BP	GO:0051299	centrosome separation	4/334	15/18670	0.000117488338988773	0.00220865306827265	0.00191355435412493	NEK2/KIF11/AURKA/RANBP1	4
BP	GO:1901606	alpha-amino acid catabolic process	9/334	106/18670	0.000120770662513518	0.0022580849818068	0.00195638165676236	FTCD/HPD/CSAD/HIBADH/GLUD1/ACAT1/CDO1/BCAT2/MAT1A	9
BP	GO:0046686	response to cadmium ion	7/334	63/18670	0.000129010905551063	0.00239918667903831	0.00207863071932018	PCNA/NUDT1/CYP1A2/CAT/MT1X/SORD/MT1A	7
BP	GO:0001676	long-chain fatty acid metabolic process	9/334	109/18670	0.000149631835685836	0.00276778887506581	0.00239798387952477	CYP1A2/CYP2E1/FADS1/CYP3A4/CYP2C9/SLC27A2/SLC27A5/CYP2J2/CYP4F2	9
BP	GO:0051382	kinetochore assembly	4/334	16/18670	0.000154449269687431	0.00284170225451502	0.00246202167301297	CENPE/CENPA/CENPF/CENPN	4
BP	GO:0070192	chromosome organization involved in meiotic cell cycle	7/334	65/18670	0.000157458422672332	0.00288173906890792	0.00249670915816279	BUB1/SMC4/TRIP13/CCNE2/RAD51C/NCAPD2/CCNE1	7
BP	GO:0072330	monocarboxylic acid biosynthetic process	17/334	343/18670	0.000160272848555551	0.00291780938501922	0.0025279601099039	CYP27A1/GAPDH/GCKR/CYP1A2/CYP2E1/FADS1/CYP3A4/ACCS/LIPC/CYP2C9/SLC27A2/SLC27A5/APOA5/PLA2G1B/PDK4/BAAT/ABCB11	17
BP	GO:0015718	monocarboxylic acid transport	11/334	162/18670	0.000165051181353016	0.00298906825288002	0.00258969806179133	SLC6A12/AQP9/ABCB4/FABP4/ABCC2/ABCC4/SLC27A2/SLC27A5/PLA2G1B/ABCB11/CYP4F2	11
BP	GO:0051785	positive regulation of nuclear division	7/334	66/18670	0.000173474158255808	0.00312524538232728	0.00270768052935463	UBE2C/NUSAP1/DLGAP5/CDT1/CDCA5/AURKA/RANBP1	7
BP	GO:0031497	chromatin assembly	11/334	165/18670	0.000193871306627165	0.00347461580115733	0.00301037147514338	CENPM/HJURP/OIP5/CHAF1B/ASF1B/CENPA/H4C3/MCM2/CENPN/RBBP7/HMGB2	11
BP	GO:0034501	protein localization to kinetochore	4/334	17/18670	0.000199134894985182	0.00355055464821518	0.00307616411298325	NDC80/CDT1/TTK/AURKB	4
BP	GO:0051653	spindle localization	6/334	48/18670	0.000204186430472203	0.00360687492041869	0.00312495941888651	GPSM2/NUSAP1/NDC80/CENPA/MAD2L1/ASPM	6
BP	GO:0016125	sterol metabolic process	11/334	166/18670	0.000204379151316005	0.00360687492041869	0.00312495941888651	POR/CYP27A1/SORL1/SQLE/CAT/CES1/G6PD/LIPC/ANGPTL3/APOA5/ACAT2	11
BP	GO:0006690	icosanoid metabolic process	9/334	114/18670	0.000210441515728217	0.00369501118225332	0.00320131977172447	PON3/CYP1A2/CYP2E1/FADS1/CES2/CYP2C9/PLA2G1B/CYP2J2/CYP4F2	9
BP	GO:1901568	fatty acid derivative metabolic process	11/334	167/18670	0.000215365396366203	0.00376236821227625	0.00325967721134811	PON3/CYP1A2/CYP2E1/FADS1/CES2/ACAT1/CYP2C9/SLC27A5/PLA2G1B/CYP2J2/CYP4F2	11
BP	GO:0051445	regulation of meiotic cell cycle	6/334	49/18670	0.000229215729998524	0.00398420708575324	0.00345187613491562	TTK/CDC25C/CDC20/ASPM/TRIP13/CDC25B	6
BP	GO:0042573	retinoic acid metabolic process	5/334	32/18670	0.00024074748165517	0.00416372769522617	0.00360741094880142	ADH1B/UGT1A3/ADH1A/CYP3A4/ADH6	5
BP	GO:0051782	negative regulation of cell division	4/334	18/18670	0.000252436049566299	0.00434416067387974	0.003763736229983	AURKB/ASPM/E2F7/TXNIP	4
BP	GO:0040001	establishment of mitotic spindle localization	5/334	33/18670	0.000279615146239527	0.0047880633210026	0.00414832892831649	GPSM2/NUSAP1/NDC80/CENPA/MAD2L1	5
BP	GO:0051052	regulation of DNA metabolic process	19/334	429/18670	0.000283990476888957	0.00481963795241563	0.00417568486496776	FOXM1/POLQ/RAD51AP1/CDT1/AURKB/CDC7/NEK2/RFC4/CCNA2/E2F7/DNMT1/PCNA/TIMELESS/RFC5/DONSON/TFDP1/GMNN/RADX/TFRC	19
BP	GO:0000731	DNA synthesis involved in DNA repair	6/334	51/18670	0.000286487402975473	0.00481963795241563	0.00417568486496776	DTL/RFC4/PCNA/POLA1/RFC5/POLE2	6
BP	GO:0048146	positive regulation of fibroblast proliferation	6/334	51/18670	0.000286487402975473	0.00481963795241563	0.00417568486496776	CCNB1/CCNA2/CDK4/ESR1/CDK6/PLA2G1B	6
BP	GO:0046677	response to antibiotic	16/334	327/18670	0.000287032500201683	0.00481963795241563	0.00417568486496776	TYMS/ECT2/PCNA/TIMELESS/RHOB/CYP2E1/MAP1LC3A/CAT/CCND1/G6PD/CDO1/TXNIP/CD14/ADH6/HBA2/EGR1	16
BP	GO:2000241	regulation of reproductive process	10/334	146/18670	0.000303101449703438	0.00506486915229078	0.00438815066008486	TTK/CDC25C/CDC20/ASPM/TRIP13/AURKA/CDC25B/ESR1/AR/SPINK1	10
BP	GO:0006721	terpenoid metabolic process	9/334	120/18670	0.000309222570216563	0.00514231187682255	0.00445524624193601	CYP1A2/CYP2E1/ADH1B/UGT1A3/ADH1A/CYP3A4/CYP2C9/ADH6/ADH4	9
BP	GO:0007096	regulation of exit from mitosis	4/334	19/18670	0.000315265799999616	0.00521772441243384	0.00452058288893934	UBE2C/ANLN/KNTC1/CDCA5	4
BP	GO:0031100	animal organ regeneration	7/334	73/18670	0.000326222730519791	0.00537335440413313	0.00465541911674108	TYMS/CCNA2/AURKA/PCNA/CDK4/CCND1/BAAT	7
BP	GO:0060249	anatomical structure homeostasis	19/334	437/18670	0.000357293551776478	0.00585724358101818	0.00507465573413635	AURKB/NEK2/RFC4/H4C3/BARD1/CCNE2/RAD51C/PRIM1/FEN1/PCNA/POLA1/RFC5/POLE2/CCNE1/LDB2/HOMER2/TFRC/PDK4/STK39	19
BP	GO:0042276	error-prone translesion synthesis	4/334	20/18670	0.000388556016663896	0.00633969463037933	0.00549264637260235	RFC4/PCNA/RFC5/POLE2	4
BP	GO:0016999	antibiotic metabolic process	10/334	151/18670	0.000396679954408589	0.00641175683317434	0.00555508032563332	FTCD/CYP1A2/ADH1B/ADH1A/CAT/ABCC2/ALDH1B1/ADH6/HBA2/ADH4	10
BP	GO:0055088	lipid homeostasis	10/334	151/18670	0.000396679954408589	0.00641175683317434	0.00555508032563332	ORMDL3/TMEM97/GCKR/TM6SF2/ABCB4/APOC4/FABP4/LIPC/ANGPTL3/APOA5	10
BP	GO:0009063	cellular amino acid catabolic process	9/334	125/18670	0.000418341046186833	0.0067304264128384	0.00583117237940717	FTCD/HPD/CSAD/HIBADH/GLUD1/ACAT1/CDO1/BCAT2/MAT1A	9
BP	GO:0006699	bile acid biosynthetic process	5/334	36/18670	0.000425083830442148	0.00680724522916385	0.00589772741359063	CYP27A1/SLC27A2/SLC27A5/BAAT/ABCB11	5
BP	GO:0044380	protein localization to cytoskeleton	6/334	55/18670	0.000434355968728933	0.00692367417434736	0.00599860025695499	STIL/ANLN/TTK/AURKA/KIF20B/FAM83D	6
BP	GO:0034728	nucleosome organization	11/334	184/18670	0.000493958306002263	0.00783762284615517	0.00679043600766992	CENPM/HJURP/OIP5/CHAF1B/ASF1B/CENPA/H4C3/MCM2/CENPN/RBBP7/HMGB2	11
BP	GO:0070507	regulation of microtubule cytoskeleton organization	11/334	186/18670	0.000540895145554321	0.00854317949074154	0.00740172304442755	GPSM2/TPX2/SKA1/STIL/STMN1/CCNF/NEK2/TACC3/KIF11/AURKA/RANBP1	11
BP	GO:0044242	cellular lipid catabolic process	12/334	217/18670	0.000560038032127099	0.00880532524148925	0.00762884343285096	SORL1/ABHD6/GLA/EHHADH/FABP4/ACAT1/LIPC/SLC27A2/ANGPTL3/APOA5/ACAT2/CYP4F2	12
BP	GO:0046605	regulation of centrosome cycle	6/334	58/18670	0.000579847482642622	0.00907553141384991	0.00786294728784732	STIL/CCNF/NEK2/KIF11/AURKA/RANBP1	6
BP	GO:0098754	detoxification	9/334	131/18670	0.000589247502843347	0.00918111311862675	0.00795442219343295	PON3/AKR7A3/CAT/ABCC2/MT1X/GPX7/HBA2/MT1A/ADH4	9
BP	GO:0051255	spindle midzone assembly	3/334	10/18670	0.000620228950943659	0.00952941354205633	0.00825618610618657	KIF4A/RACGAP1/AURKB	3
BP	GO:0055090	acylglycerol homeostasis	5/334	39/18670	0.000621371999494575	0.00952941354205633	0.00825618610618657	GCKR/APOC4/LIPC/ANGPTL3/APOA5	5
BP	GO:0070328	triglyceride homeostasis	5/334	39/18670	0.000621371999494575	0.00952941354205633	0.00825618610618657	GCKR/APOC4/LIPC/ANGPTL3/APOA5	5
BP	GO:0072329	monocarboxylic acid catabolic process	9/334	132/18670	0.000622621410958292	0.00952941354205633	0.00825618610618657	CRYL1/PON3/EHHADH/DCXR/SORD/ACAT1/SLC27A2/ACAT2/CYP4F2	9
BP	GO:0042770	signal transduction in response to DNA damage	9/334	133/18670	0.000657525629704124	0.0100193002341258	0.00868061890919379	FOXM1/DTL/CDC25C/CCNB1/E2F7/AURKA/PCNA/TFDP1/SFN	9
BP	GO:0034502	protein localization to chromosome	7/334	82/18670	0.000663834346323152	0.0100270873534139	0.00868736558943698	NDC80/CDT1/TTK/CDCA5/AURKB/CENPA/ESR1	7
BP	GO:0071158	positive regulation of cell cycle arrest	7/334	82/18670	0.000663834346323152	0.0100270873534139	0.00868736558943698	CDC25C/CCNB1/E2F7/AURKA/PCNA/TFDP1/SFN	7
BP	GO:0006333	chromatin assembly or disassembly	11/334	191/18670	0.000674774055570913	0.0101056720945913	0.00875545060279101	CENPM/HJURP/OIP5/CHAF1B/ASF1B/CENPA/H4C3/MCM2/CENPN/RBBP7/HMGB2	11
BP	GO:0030330	DNA damage response, signal transduction by p53 class mediator	8/334	107/18670	0.000677110570931609	0.0101056720945913	0.00875545060279101	FOXM1/CDC25C/CCNB1/E2F7/AURKA/PCNA/TFDP1/SFN	8
BP	GO:0006297	nucleotide-excision repair, DNA gap filling	4/334	23/18670	0.000680723214235262	0.0101056720945913	0.00875545060279101	RFC4/LIG1/PCNA/RFC5	4
BP	GO:0006541	glutamine metabolic process	4/334	23/18670	0.000680723214235262	0.0101056720945913	0.00875545060279101	GLYATL1/GMPS/GLUD1/PHGDH	4
BP	GO:0032355	response to estradiol	9/334	134/18670	0.000694012594813592	0.010258929766924	0.00888823147743723	CCNA2/H2AZ1/PCNA/RBBP8/ESR1/CYP1A2/CAT/CCND1/TXNIP	9
BP	GO:0008652	cellular amino acid biosynthetic process	7/334	83/18670	0.000714052478342327	0.0105102447769622	0.00910596822325019	BHMT2/GLUD1/ACCS/CDO1/BCAT2/GATM/PHGDH	7
BP	GO:0001889	liver development	9/334	135/18670	0.000732135831747448	0.0107307535678577	0.00929701477691786	TYMS/E2F7/AURKA/PCNA/MESP1/CCND1/ACAT1/HPN/BAAT	9
BP	GO:0007292	female gamete generation	9/334	136/18670	0.000771949956340986	0.0112665607552045	0.00976123262581739	TOP2A/TTK/CCNB1/ASPM/TRIP13/AURKA/RAD51C/CDC25B/TUT7	9
BP	GO:0019985	translesion synthesis	5/334	41/18670	0.000785510732710981	0.0113685423617041	0.00984958844319825	DTL/RFC4/PCNA/RFC5/POLE2	5
BP	GO:0070317	negative regulation of G0 to G1 transition	5/334	41/18670	0.000785510732710981	0.0113685423617041	0.00984958844319825	CDC7/RBBP7/RBBP8/SUZ12/TFDP1	5
BP	GO:0034308	primary alcohol metabolic process	7/334	85/18670	0.00082349337984625	0.0118685983370341	0.0102828318088696	CYP1A2/ADH1B/ADH1A/CYP3A4/ALDH1B1/ADH6/ADH4	7
BP	GO:0021670	lateral ventricle development	3/334	11/18670	0.000841541964396288	0.0120284861770527	0.0104213569927631	CDK6/TSKU/MYH10	3
BP	GO:0035404	histone-serine phosphorylation	3/334	11/18670	0.000841541964396288	0.0120284861770527	0.0104213569927631	AURKB/CCNB1/AURKA	3
BP	GO:0061008	hepaticobiliary system development	9/334	138/18670	0.000856874783410799	0.0121972422873167	0.0105675655549948	TYMS/E2F7/AURKA/PCNA/MESP1/CCND1/ACAT1/HPN/BAAT	9
BP	GO:0051054	positive regulation of DNA metabolic process	12/334	228/18670	0.000864970250674088	0.0122620167913183	0.0106236855205743	FOXM1/CDT1/AURKB/CDC7/NEK2/RFC4/E2F7/DNMT1/PCNA/TIMELESS/RFC5/TFRC	12
BP	GO:0006720	isoprenoid metabolic process	9/334	139/18670	0.000902100166857176	0.0127361815394244	0.0110344969926633	CYP1A2/CYP2E1/ADH1B/UGT1A3/ADH1A/CYP3A4/CYP2C9/ADH6/ADH4	9
BP	GO:0010876	lipid localization	17/334	400/18670	0.000928046610806298	0.0130492407592642	0.0113057282882564	AQP9/SORL1/SQLE/ABCB4/APOC4/FABP4/ABCC2/ABCC4/CES1/LIPC/SLC27A2/SLC27A5/ANGPTL3/APOA5/PLA2G1B/ABCB11/CYP4F2	17
BP	GO:0051781	positive regulation of cell division	7/334	87/18670	0.000945768633660709	0.0132445898940583	0.0114749767740551	RACGAP1/ECT2/AURKB/KIF14/KIF20B/CDC25B/CAT	7
BP	GO:0000096	sulfur amino acid metabolic process	5/334	43/18670	0.000979992665619929	0.0135051578899575	0.0117007302118681	CSAD/BHMT2/MSRA/CDO1/MAT1A	5
BP	GO:0046461	neutral lipid catabolic process	5/334	43/18670	0.000979992665619929	0.0135051578899575	0.0117007302118681	SORL1/ABHD6/FABP4/LIPC/APOA5	5
BP	GO:0046464	acylglycerol catabolic process	5/334	43/18670	0.000979992665619929	0.0135051578899575	0.0117007302118681	SORL1/ABHD6/FABP4/LIPC/APOA5	5
BP	GO:0051293	establishment of spindle localization	5/334	43/18670	0.000979992665619929	0.0135051578899575	0.0117007302118681	GPSM2/NUSAP1/NDC80/CENPA/MAD2L1	5
BP	GO:0043044	ATP-dependent chromatin remodeling	7/334	88/18670	0.00101203914527438	0.0138914420773972	0.0120354028679874	CENPM/HJURP/OIP5/CENPA/H4C3/CENPN/RBBP7	7
BP	GO:0051187	cofactor catabolic process	6/334	65/18670	0.00106591196087526	0.0145457492376729	0.0126022878774379	ALDH1L1/CAT/ACAT1/UGT1A4/HBA2/CYP4F2	6
BP	GO:0006575	cellular modified amino acid metabolic process	11/334	202/18670	0.00106811804173719	0.0145457492376729	0.0126022878774379	TYMS/POR/FTCD/BHMT2/DMGDH/ALDH1L1/VNN2/G6PD/GATM/PLA2G1B/HPN	11
BP	GO:0046688	response to copper ion	5/334	44/18670	0.0010896429996577	0.0147806868071215	0.0128058353767821	CYP1A2/MAP1LC3A/MT1X/SORD/MT1A	5
BP	GO:0021591	ventricular system development	4/334	26/18670	0.00110173808250511	0.014844703981964	0.0128612992001495	CENPF/CDK6/TSKU/MYH10	4
BP	GO:0003161	cardiac conduction system development	3/334	12/18670	0.00110723724410139	0.014844703981964	0.0128612992001495	DSG2/MESP1/TBX3	3
BP	GO:2000105	positive regulation of DNA-dependent DNA replication	3/334	12/18670	0.00110723724410139	0.014844703981964	0.0128612992001495	CDT1/CDC7/E2F7	3
BP	GO:1901607	alpha-amino acid biosynthetic process	6/334	66/18670	0.0011551557411372	0.01542735022623	0.0133660979273221	BHMT2/GLUD1/ACCS/BCAT2/GATM/PHGDH	6
BP	GO:0070316	regulation of G0 to G1 transition	5/334	45/18670	0.00120812787982939	0.0160727474474226	0.0139252634569809	CDC7/RBBP7/RBBP8/SUZ12/TFDP1	5
BP	GO:1901617	organic hydroxy compound biosynthetic process	13/334	271/18670	0.00125212318182081	0.0165942302142459	0.0143770707749298	POR/CYP27A1/SQLE/ITPKA/CYP3A4/CES1/G6PD/SLC27A2/SLC27A5/APOA5/ACAT2/BAAT/ABCB11	13
BP	GO:0006730	one-carbon metabolic process	4/334	27/18670	0.0012752835189799	0.016772645217306	0.0145316477027648	TYMS/FTCD/ALDH1L1/MAT1A	4
BP	GO:0015721	bile acid and bile salt transport	4/334	27/18670	0.0012752835189799	0.016772645217306	0.0145316477027648	AQP9/ABCC2/SLC27A5/ABCB11	4
BP	GO:0048599	oocyte development	5/334	46/18670	0.0013358751007074	0.0175029998990412	0.0151644195044416	CCNB1/TRIP13/AURKA/CDC25B/TUT7	5
BP	GO:0000212	meiotic spindle organization	3/334	13/18670	0.00142041533764767	0.0184707392967041	0.0160028589880606	ASPM/AURKA/TUBG1	3
BP	GO:0001867	complement activation, lectin pathway	3/334	13/18670	0.00142041533764767	0.0184707392967041	0.0160028589880606	MBL2/SERPING1/FCN3	3
BP	GO:0051984	positive regulation of chromosome segregation	4/334	28/18670	0.0014670662135802	0.0189449956762948	0.0164137498487276	DLGAP5/CDT1/CCNB1/FEN1	4
BP	GO:0008206	bile acid metabolic process	5/334	47/18670	0.00147331709653752	0.0189449956762948	0.0164137498487276	CYP27A1/SLC27A2/SLC27A5/BAAT/ABCB11	5
BP	GO:0045023	G0 to G1 transition	5/334	47/18670	0.00147331709653752	0.0189449956762948	0.0164137498487276	CDC7/RBBP7/RBBP8/SUZ12/TFDP1	5
BP	GO:0009069	serine family amino acid metabolic process	5/334	48/18670	0.00162089042980093	0.0207654073951164	0.0179909358816501	CSAD/GLYAT/CDO1/PHGDH/BAAT	5
BP	GO:0000132	establishment of mitotic spindle orientation	4/334	29/18670	0.00167806050968271	0.0212615798644414	0.0184208146175696	GPSM2/NDC80/CENPA/MAD2L1	4
BP	GO:0051642	centrosome localization	4/334	29/18670	0.00167806050968271	0.0212615798644414	0.0184208146175696	GPSM2/MAD2L1/ASPM/AURKA	4
BP	GO:0071280	cellular response to copper ion	4/334	29/18670	0.00167806050968271	0.0212615798644414	0.0184208146175696	CYP1A2/MAP1LC3A/MT1X/MT1A	4
BP	GO:0015908	fatty acid transport	7/334	97/18670	0.00178701106712165	0.0225593842378605	0.0195452190092022	FABP4/ABCC2/ABCC4/SLC27A2/SLC27A5/PLA2G1B/CYP4F2	7
BP	GO:0045471	response to ethanol	8/334	125/18670	0.00185372405561777	0.0233164782122977	0.0202011574596891	TYMS/CYP2E1/CAT/CCND1/G6PD/CDO1/CD14/ADH6	8
BP	GO:0042759	long-chain fatty acid biosynthetic process	4/334	30/18670	0.00190923410164514	0.0237555422934911	0.0205815580741526	CYP1A2/CYP2E1/CYP3A4/CYP2C9	4
BP	GO:0061842	microtubule organizing center localization	4/334	30/18670	0.00190923410164514	0.0237555422934911	0.0205815580741526	GPSM2/MAD2L1/ASPM/AURKA	4
BP	GO:0097421	liver regeneration	4/334	30/18670	0.00190923410164514	0.0237555422934911	0.0205815580741526	TYMS/AURKA/PCNA/CCND1	4
BP	GO:0072698	protein localization to microtubule cytoskeleton	5/334	50/18670	0.00194819494793709	0.0241534276878652	0.0209262818969133	STIL/TTK/AURKA/KIF20B/FAM83D	5
BP	GO:0032886	regulation of microtubule-based process	11/334	218/18670	0.00196207160217379	0.0242385916854255	0.0210000671104841	GPSM2/TPX2/SKA1/STIL/STMN1/CCNF/NEK2/TACC3/KIF11/AURKA/RANBP1	11
BP	GO:0009994	oocyte differentiation	5/334	51/18670	0.002128815333259	0.0261119582898684	0.0226231327129092	CCNB1/TRIP13/AURKA/CDC25B/TUT7	5
BP	GO:0019369	arachidonic acid metabolic process	5/334	51/18670	0.002128815333259	0.0261119582898684	0.0226231327129092	CYP1A2/CYP2E1/CYP2C9/CYP2J2/CYP4F2	5
BP	GO:0010458	exit from mitosis	4/334	31/18670	0.00216154624213346	0.0264197471785853	0.0228897978476993	UBE2C/ANLN/KNTC1/CDCA5	4
BP	GO:0000098	sulfur amino acid catabolic process	3/334	15/18670	0.00220058852685421	0.026522075659891	0.0229784541938527	CSAD/CDO1/MAT1A	3
BP	GO:0009109	coenzyme catabolic process	3/334	15/18670	0.00220058852685421	0.026522075659891	0.0229784541938527	ALDH1L1/ACAT1/CYP4F2	3
BP	GO:0009812	flavonoid metabolic process	3/334	15/18670	0.00220058852685421	0.026522075659891	0.0229784541938527	POR/UGT1A3/UGT1A4	3
BP	GO:0032352	positive regulation of hormone metabolic process	3/334	15/18670	0.00220058852685421	0.026522075659891	0.0229784541938527	POR/HPN/EGR1	3
BP	GO:0006695	cholesterol biosynthetic process	6/334	75/18670	0.00223916170130644	0.0268932650167325	0.0233000488436383	POR/SQLE/CES1/G6PD/APOA5/ACAT2	6
BP	GO:0006639	acylglycerol metabolic process	8/334	129/18670	0.00225963046242796	0.0270451964343886	0.0234316806648421	SORL1/ABHD6/CYP2E1/FABP4/CAT/LIPC/SLC27A5/APOA5	8
BP	GO:0006301	postreplication repair	5/334	52/18670	0.00232134445784853	0.0276880361368899	0.0239886303865509	DTL/RFC4/PCNA/RFC5/POLE2	5
BP	GO:0006638	neutral lipid metabolic process	8/334	130/18670	0.00237125524303872	0.028186157682718	0.0244201977823521	SORL1/ABHD6/CYP2E1/FABP4/CAT/LIPC/SLC27A5/APOA5	8
BP	GO:1902653	secondary alcohol biosynthetic process	6/334	76/18670	0.00239524576656007	0.0283738188579838	0.0245827854989059	POR/SQLE/CES1/G6PD/APOA5/ACAT2	6
BP	GO:1901976	regulation of cell cycle checkpoint	4/334	32/18670	0.00243594606505893	0.0287574656622486	0.0249151731533062	NDC80/CDT1/MAD2L1/CCNB1	4
BP	GO:0006869	lipid transport	15/334	365/18670	0.00251857353336536	0.0296317886119414	0.0256726775850024	AQP9/SORL1/ABCB4/APOC4/FABP4/ABCC2/ABCC4/CES1/LIPC/SLC27A2/SLC27A5/APOA5/PLA2G1B/ABCB11/CYP4F2	15
BP	GO:0006732	coenzyme metabolic process	16/334	403/18670	0.00258707849418963	0.0303345915640743	0.0262815788508756	TYMS/FTCD/GAPDH/GCKR/PC/BHMT2/GLYAT/ALDH1L1/DCXR/ACAT1/VNN2/G6PD/MAT1A/PDK4/BAAT/CYP4F2	16
BP	GO:0001523	retinoid metabolic process	7/334	104/18670	0.00265854041906248	0.0310672003700578	0.0269163036026703	CYP1A2/ADH1B/UGT1A3/ADH1A/CYP3A4/ADH6/ADH4	7
BP	GO:0000076	DNA replication checkpoint	3/334	16/18670	0.00267277450927731	0.0311283738302701	0.026969303660863	CDT1/TOPBP1/TIMELESS	3
BP	GO:0010039	response to iron ion	4/334	33/18670	0.00273337101937885	0.031727283073931	0.0274881924838276	CCNB1/MAP1LC3A/CCND1/G6PD	4
BP	GO:0006641	triglyceride metabolic process	7/334	105/18670	0.00280577244297004	0.0324587521078039	0.0281219297487615	SORL1/CYP2E1/FABP4/CAT/LIPC/SLC27A5/APOA5	7
BP	GO:0006633	fatty acid biosynthetic process	9/334	164/18670	0.00282875497159262	0.0326155448224629	0.0282577733478042	CYP1A2/CYP2E1/FADS1/CYP3A4/LIPC/CYP2C9/APOA5/PLA2G1B/PDK4	9
BP	GO:0006790	sulfur compound metabolic process	15/334	372/18670	0.00301257004109363	0.0346195341267204	0.0299940091169559	BOLA2/CSAD/PC/BHMT2/GLYAT/MSRA/ST3GAL6/ABCC2/ACAT1/G6PD/CDO1/MAT1A/PDK4/PHGDH/BAAT	15
BP	GO:0006266	DNA ligation	3/334	17/18670	0.00320284014091134	0.0364428422612247	0.0315737045747042	TOP2A/LIG1/HMGB2	3
BP	GO:0006544	glycine metabolic process	3/334	17/18670	0.00320284014091134	0.0364428422612247	0.0315737045747042	GLYAT/PHGDH/BAAT	3
BP	GO:0061687	detoxification of inorganic compound	3/334	17/18670	0.00320284014091134	0.0364428422612247	0.0315737045747042	ABCC2/MT1X/MT1A	3
BP	GO:0016126	sterol biosynthetic process	6/334	81/18670	0.00330149617283662	0.0374422139732521	0.0324395499708917	POR/SQLE/CES1/G6PD/APOA5/ACAT2	6
BP	GO:0019433	triglyceride catabolic process	4/334	35/18670	0.00340097903556794	0.0383191742150798	0.0331993393254309	SORL1/FABP4/LIPC/APOA5	4
BP	GO:0051294	establishment of spindle orientation	4/334	35/18670	0.00340097903556794	0.0383191742150798	0.0331993393254309	GPSM2/NDC80/CENPA/MAD2L1	4
BP	GO:0045143	homologous chromosome segregation	5/334	57/18670	0.00347838845461629	0.0390641093003823	0.0338447434391407	PTTG3P/PTTG1/TRIP13/CCNE2/CCNE1	5
BP	GO:0016101	diterpenoid metabolic process	7/334	110/18670	0.00363788814957302	0.040591790675397	0.035168310906059	CYP1A2/ADH1B/UGT1A3/ADH1A/CYP3A4/ADH6/ADH4	7
BP	GO:0033559	unsaturated fatty acid metabolic process	7/334	110/18670	0.00363788814957302	0.040591790675397	0.035168310906059	CYP1A2/CYP2E1/FADS1/CES2/CYP2C9/CYP2J2/CYP4F2	7
BP	GO:0001101	response to acid chemical	14/334	343/18670	0.0036785352708383	0.0409133553113495	0.0354469112068934	TYMS/CCNB1/DNMT1/PCNA/CDK4/CPEB3/ABCB4/CYP2E1/SH3BP4/CAT/ABCC2/CDO1/PDK4/EGR1	14
BP	GO:0048145	regulation of fibroblast proliferation	6/334	83/18670	0.00372757783966731	0.04132593508785	0.0358043660915412	CCNB1/CCNA2/CDK4/ESR1/CDK6/PLA2G1B	6
BP	GO:0045740	positive regulation of DNA replication	4/334	36/18670	0.00377296593620866	0.0415180810057115	0.0359708393430595	CDT1/CDC7/E2F7/PCNA	4
BP	GO:0007597	blood coagulation, intrinsic pathway	3/334	18/18670	0.00379292095918035	0.0415180810057115	0.0359708393430595	VWF/SERPING1/F12	3
BP	GO:0060749	mammary gland alveolus development	3/334	18/18670	0.00379292095918035	0.0415180810057115	0.0359708393430595	ESR1/AR/CCND1	3
BP	GO:0061377	mammary gland lobule development	3/334	18/18670	0.00379292095918035	0.0415180810057115	0.0359708393430595	ESR1/AR/CCND1	3
BP	GO:0048144	fibroblast proliferation	6/334	84/18670	0.00395529679779947	0.0431589010207834	0.0373924289667444	CCNB1/CCNA2/CDK4/ESR1/CDK6/PLA2G1B	6
BP	GO:0006921	cellular component disassembly involved in execution phase of apoptosis	4/334	37/18670	0.00417158321816605	0.0453758061372213	0.0393131328107208	TOP2A/BOK/HMGB2/DNASE1L3	4
BP	GO:0046165	alcohol biosynthetic process	9/334	175/18670	0.00434420080406987	0.0471052996278297	0.0408115482236823	POR/CYP27A1/SQLE/ITPKA/CYP3A4/CES1/G6PD/APOA5/ACAT2	9
BP	GO:0006555	methionine metabolic process	3/334	19/18670	0.00444498130152673	0.0477490382670216	0.0413692767749153	BHMT2/MSRA/MAT1A	3
BP	GO:0046653	tetrahydrofolate metabolic process	3/334	19/18670	0.00444498130152673	0.0477490382670216	0.0413692767749153	TYMS/FTCD/ALDH1L1	3
BP	GO:0070989	oxidative demethylation	3/334	19/18670	0.00444498130152673	0.0477490382670216	0.0413692767749153	CYP1A2/CYP3A4/CYP2C9	3
BP	GO:0016572	histone phosphorylation	4/334	38/18670	0.00459768998025426	0.0492365623582027	0.0426580523831966	AURKB/CCNB1/CCNA2/AURKA	4
BP	GO:0048469	cell maturation	9/334	177/18670	0.00467735028702135	0.0499350451938483	0.0432632107444762	TYMS/KIF14/CCNB1/TRIP13/AURKA/CDC25B/SPINK1/TUT7/G6PD	9
BP	GO:0048477	oogenesis	6/334	87/18670	0.00470035679621228	0.0500262589479947	0.0433422374050732	CCNB1/ASPM/TRIP13/AURKA/CDC25B/TUT7	6
BP	GO:0042769	DNA damage response, detection of DNA damage	4/334	39/18670	0.00505212632091251	0.0536052298896822	0.0464430211031254	DTL/RFC4/PCNA/RFC5	4
BP	GO:0070987	error-free translesion synthesis	3/334	20/18670	0.005160821057679	0.0545910704541641	0.0472971432519302	RFC4/PCNA/RFC5	3
BP	GO:1901796	regulation of signal transduction by p53 class mediator	9/334	180/18670	0.00521397440824352	0.0549851752381535	0.0476385915926486	TPX2/AURKB/RFC4/BARD1/AURKA/TOPBP1/RFC5/RBBP7/RBBP8	9
BP	GO:0048732	gland development	16/334	434/18670	0.00527950917365857	0.0555070584549696	0.048090745856362	TYMS/CCNB2/E2F7/AURKA/PCNA/ESR1/AR/MESP1/PITX1/IGFBP5/CCND1/ACAT1/CDO1/HPN/TBX3/BAAT	16
BP	GO:0007062	sister chromatid cohesion	5/334	63/18670	0.00535395019302986	0.0561191324778494	0.0486210405089506	BUB1/CDCA5/CDC20/RAD51C/FEN1	5
CC	GO:0098687	chromosomal region	37/338	349/19717	6.73633893264869e-19	2.35098228749439e-16	1.92872019966362e-16	CENPM/NCAPG/ZWINT/KIF2C/SKA1/CENPE/NDC80/HJURP/BUB1/MCM6/CDT1/KNTC1/TTK/CDCA5/OIP5/CDCA8/MCM7/MCM5/AURKB/NEK2/CENPA/MAD2L1/CCNB1/H4C3/MCM3/MCM2/CENPF/AURKA/MCM4/FEN1/BIRC5/CENPN/DNMT1/PCNA/NCAPD2/SPC24/DSN1	37
CC	GO:0000775	chromosome, centromeric region	28/338	193/19717	3.80151609696746e-18	4.01499164399841e-16	3.29385530739728e-16	CENPM/NCAPG/ZWINT/KIF2C/SKA1/CENPE/NDC80/HJURP/BUB1/CDT1/KNTC1/TTK/CDCA5/OIP5/CDCA8/AURKB/NEK2/CENPA/MAD2L1/CCNB1/CENPF/AURKA/BIRC5/CENPN/DNMT1/NCAPD2/SPC24/DSN1	28
CC	GO:0005819	spindle	36/338	347/19717	4.18822155026949e-18	4.01499164399841e-16	3.29385530739728e-16	KIF4A/GPSM2/TPX2/RACGAP1/KIF20A/SKA1/CENPE/NUSAP1/DLGAP5/CKAP2L/KNTC1/TTK/KIFC1/ECT2/PRC1/CDCA8/AURKB/KIF14/CDC7/NEK2/CDC20/TACC3/MAD2L1/CCNB1/ASPM/KIF11/CENPF/AURKA/TOPBP1/BIRC5/KIF20B/TUBG1/FAM83D/DSN1/CDC25B/MYH10	36
CC	GO:0000779	condensed chromosome, centromeric region	23/338	118/19717	4.60170962062855e-18	4.01499164399841e-16	3.29385530739728e-16	CENPM/NCAPG/ZWINT/KIF2C/SKA1/CENPE/NDC80/HJURP/BUB1/CDT1/KNTC1/AURKB/NEK2/CENPA/MAD2L1/CCNB1/CENPF/AURKA/BIRC5/CENPN/NCAPD2/SPC24/DSN1	23
CC	GO:0000793	condensed chromosome	29/338	223/19717	1.97624181723138e-17	1.3794167884275e-15	1.13165847218302e-15	CENPM/NCAPG/ZWINT/KIF2C/SKA1/CENPE/NDC80/HJURP/BUB1/CDT1/KNTC1/TOP2A/CDCA5/AURKB/NEK2/CENPA/MAD2L1/SMC4/CCNB1/CENPF/AURKA/TOPBP1/BIRC5/CENPN/NCAPD2/TUBG1/SPC24/DSN1/HMGB2	29
CC	GO:0000776	kinetochore	21/338	135/19717	1.56190569327716e-14	8.1362461904527e-13	6.67488753974705e-13	CENPM/ZWINT/KIF2C/SKA1/CENPE/NDC80/HJURP/BUB1/CDT1/KNTC1/TTK/AURKB/NEK2/CENPA/MAD2L1/CCNB1/CENPF/BIRC5/CENPN/SPC24/DSN1	21
CC	GO:0000777	condensed chromosome kinetochore	19/338	105/19717	1.63191184335727e-14	8.1362461904527e-13	6.67488753974705e-13	CENPM/ZWINT/KIF2C/SKA1/CENPE/NDC80/HJURP/BUB1/CDT1/KNTC1/NEK2/CENPA/MAD2L1/CCNB1/CENPF/BIRC5/CENPN/SPC24/DSN1	19
CC	GO:0000922	spindle pole	22/338	164/19717	8.54945385820767e-14	3.72969924564309e-12	3.05980453872695e-12	GPSM2/TPX2/DLGAP5/CKAP2L/KNTC1/PRC1/AURKB/NEK2/CDC20/TACC3/MAD2L1/CCNB1/ASPM/KIF11/CENPF/AURKA/TOPBP1/KIF20B/TUBG1/FAM83D/DSN1/CDC25B	22
CC	GO:0072686	mitotic spindle	18/338	109/19717	4.22535832056177e-13	1.63850005986229e-11	1.34420755928983e-11	GPSM2/TPX2/RACGAP1/SKA1/CENPE/NUSAP1/CKAP2L/KIFC1/ECT2/AURKB/CDC7/TACC3/MAD2L1/ASPM/KIF11/AURKA/KIF20B/FAM83D	18
CC	GO:0005657	replication fork	14/338	70/19717	1.17699232075027e-11	4.10770319941843e-10	3.36991485520076e-10	MCM10/GINS2/RFC4/MCM3/RAD51C/PRIM1/DNMT1/UHRF1/PCNA/TIMELESS/POLA1/RFC5/DONSON/RADX	14
CC	GO:0000307	cyclin-dependent protein kinase holoenzyme complex	11/338	42/19717	8.51079598363554e-11	2.70024345298982e-09	2.21525024645825e-09	CCNF/CCNB2/CCNB1/CCNA2/CCNE2/PCNA/CKS2/CDK4/CCNE1/CDK6/CCND1	11
CC	GO:0005874	microtubule	28/338	416/19717	8.2142464509538e-10	2.3889766761524e-08	1.9598903812802e-08	KIF4A/TPX2/RACGAP1/KIF20A/KIF2C/SKA1/CENPE/NUSAP1/TUBA1B/KNTC1/KIFC1/PRC1/STMN1/AURKB/KIF14/NEK2/ASPM/KIF11/TUBA1A/AURKA/BIRC5/KIF20B/TUBG1/TUBA1C/GABARAPL1/RUSC1/MAP1LC3A/DCXR	28
CC	GO:0030496	midbody	18/338	173/19717	1.13065718421124e-09	3.03537967145939e-08	2.49019234093487e-08	KIF4A/RACGAP1/KIF20A/CENPE/ANLN/ECT2/PRC1/CDCA8/AURKB/KIF14/NEK2/ASPM/CENPF/AURKA/BIRC5/KIF20B/CEP55/MYH10	18
CC	GO:0005876	spindle microtubule	11/338	59/19717	4.29097206113567e-09	1.06967803524025e-07	8.77552180923987e-08	KIF4A/SKA1/CENPE/NUSAP1/KNTC1/PRC1/AURKB/KIF11/AURKA/BIRC5/TUBG1	11
CC	GO:0042555	MCM complex	6/338	12/19717	2.05688315491129e-08	4.78568147376026e-07	3.92612082902365e-07	MCM6/MCM7/MCM5/MCM3/MCM2/MCM4	6
CC	GO:1902554	serine/threonine protein kinase complex	12/338	88/19717	3.38958759070544e-08	7.39353793222624e-07	6.06557779389394e-07	CCNF/CCNB2/CCNB1/CCNA2/CCNE2/PCNA/CKS2/CDK4/CCNE1/CDK6/PYCARD/CCND1	12
CC	GO:0000780	condensed nuclear chromosome, centromeric region	7/338	26/19717	2.03233527686617e-07	4.17226477427231e-06	3.42288046630091e-06	NDC80/BUB1/AURKB/CENPA/CCNB1/AURKA/DSN1	7
CC	GO:1902911	protein kinase complex	12/338	109/19717	3.7493714029444e-07	7.26961455348664e-06	5.96391240702267e-06	CCNF/CCNB2/CCNB1/CCNA2/CCNE2/PCNA/CKS2/CDK4/CCNE1/CDK6/PYCARD/CCND1	12
CC	GO:0000794	condensed nuclear chromosome	11/338	99/19717	1.04986826711604e-06	1.92844223801842e-05	1.58207295654052e-05	NDC80/BUB1/AURKB/NEK2/CENPA/CCNB1/AURKA/TOPBP1/NCAPD2/TUBG1/DSN1	11
CC	GO:0051233	spindle midzone	7/338	34/19717	1.47724546756286e-06	2.5777933408972e-05	2.11479351145842e-05	RACGAP1/CENPE/CDCA8/AURKB/KIF14/AURKA/KIF20B	7
CC	GO:0000940	condensed chromosome outer kinetochore	5/338	14/19717	2.534098567677e-06	4.21143047675844e-05	3.4550115809932e-05	SKA1/NDC80/BUB1/CCNB1/CENPF	5
CC	GO:0000778	condensed nuclear chromosome kinetochore	5/338	15/19717	3.74781437670978e-06	5.94539644305324e-05	4.87753832758402e-05	NDC80/BUB1/CENPA/CCNB1/DSN1	5
CC	GO:0005871	kinesin complex	8/338	55/19717	4.14441860232238e-06	6.28870474874135e-05	5.1591847131885e-05	KIF4A/KIF20A/KIF2C/CENPE/KIFC1/KIF14/KIF11/KIF20B	8
CC	GO:0043596	nuclear replication fork	7/338	41/19717	5.56937197679199e-06	8.09879508291835e-05	6.64416306003255e-05	MCM10/GINS2/MCM3/PRIM1/PCNA/TIMELESS/POLA1	7
CC	GO:0061695	transferase complex, transferring phosphorus-containing groups	16/338	259/19717	1.10931926836817e-05	0.000154860969864197	0.000127046248840481	CCNF/CCNB2/CCNB1/MCM3/CCNA2/CCNE2/PRIM1/PCNA/POLA1/CKS2/POLE2/CDK4/CCNE1/CDK6/PYCARD/CCND1	16
CC	GO:0005875	microtubule associated complex	12/338	152/19717	1.26117525681945e-05	0.000169288524857688	0.00013888245743113	KIF4A/KIF20A/KIF2C/CENPE/KIFC1/CDCA8/AURKB/KIF14/KIF11/AURKA/BIRC5/KIF20B	12
CC	GO:0030894	replisome	5/338	26/19717	7.0302156310534e-05	0.000908720464902829	0.000745504347620478	MCM3/PRIM1/PCNA/POLA1/DONSON	5
CC	GO:0097431	mitotic spindle pole	5/338	27/19717	8.5074918778482e-05	0.00106039809477465	0.000869939019088237	GPSM2/ASPM/AURKA/KIF20B/FAM83D	5
CC	GO:0032155	cell division site part	7/338	63/19717	9.92622234375442e-05	0.00119456951654148	0.000980011788566679	RACGAP1/KIF20A/ANLN/ECT2/CEP55/RHOB/MYH10	7
CC	GO:0032153	cell division site	7/338	68/19717	0.000161666940851897	0.0018807254119104	0.00154292659339354	RACGAP1/KIF20A/ANLN/ECT2/CEP55/RHOB/MYH10	7
CC	GO:0000784	nuclear chromosome, telomeric region	9/338	125/19717	0.000307658386745559	0.00346363796690969	0.00284153077062113	MCM6/MCM7/MCM5/H4C3/MCM3/MCM2/MCM4/FEN1/PCNA	9
CC	GO:0032154	cleavage furrow	6/338	55/19717	0.000346929491407194	0.00378369976565971	0.00310410597574858	RACGAP1/KIF20A/ECT2/CEP55/RHOB/MYH10	6
CC	GO:0034358	plasma lipoprotein particle	5/338	37/19717	0.000399211908754845	0.0040977928281012	0.00336178449477764	SORL1/APOC4/LIPC/APOA5/HPR	5
CC	GO:1990777	lipoprotein particle	5/338	37/19717	0.000399211908754845	0.0040977928281012	0.00336178449477764	SORL1/APOC4/LIPC/APOA5/HPR	5
CC	GO:0045171	intercellular bridge	6/338	59/19717	0.000509174860646068	0.00497075343950761	0.00407795184903052	KIF4A/TPX2/KIF20A/CDCA8/CDC7/CEP55	6
CC	GO:0032994	protein-lipid complex	5/338	39/19717	0.000512742475135455	0.00497075343950761	0.00407795184903052	SORL1/APOC4/LIPC/APOA5/HPR	5
CC	GO:0070938	contractile ring	3/338	10/19717	0.000547915947100861	0.00516818014968109	0.00423991856647039	ANLN/PRC1/KIF20B	3
CC	GO:0005652	nuclear lamina	3/338	11/19717	0.000743838388191762	0.00678962393096366	0.00557013334104092	LMNB1/PCNA/LMNB2	3
CC	GO:0032993	protein-DNA complex	11/338	202/19717	0.000758725883402816	0.00678962393096366	0.00557013334104092	GINS2/CENPA/H4C3/MCM3/H2AZ1/PRIM1/PCNA/POLA1/DONSON/SUZ12/ESR1	11
CC	GO:0034364	high-density lipoprotein particle	4/338	26/19717	0.000941231694503239	0.00821224653454076	0.00673723739223371	APOC4/LIPC/APOA5/HPR	4
CC	GO:0072562	blood microparticle	9/338	147/19717	0.000997999500869664	0.00849516648301251	0.00696934182892294	AFM/APCS/TFRC/CPN2/SERPING1/HBA2/HPX/FCN3/HPR	9
CC	GO:1990023	mitotic spindle midzone	3/338	13/19717	0.00125689411406105	0.0104441915668406	0.00856830072743373	CENPE/AURKB/KIF20B	3
CC	GO:0010369	chromocenter	3/338	14/19717	0.00157946548253363	0.0128193826373078	0.0105168815483267	OIP5/CDCA8/AURKB	3
CC	GO:0000781	chromosome, telomeric region	9/338	161/19717	0.00187991534464866	0.0147900141387472	0.012133566115938	MCM6/MCM7/MCM5/H4C3/MCM3/MCM2/MCM4/FEN1/PCNA	9
CC	GO:0031616	spindle pole centrosome	3/338	15/19717	0.0019494001443621	0.0147900141387472	0.012133566115938	DLGAP5/AURKB/AURKA	3
CC	GO:0045120	pronucleus	3/338	15/19717	0.0019494001443621	0.0147900141387472	0.012133566115938	CCNA2/CENPF/AURKA	3
CC	GO:0005720	nuclear heterochromatin	4/338	35/19717	0.00292069106306226	0.0216876847023134	0.0177923397346682	CENPA/H2AZ1/UHRF1/SUZ12	4
CC	GO:0043073	germ cell nucleus	3/338	19/19717	0.00394624901987139	0.0286925189153149	0.0235390292413381	TRIP13/AURKA/TOPBP1	3
CC	GO:0000790	nuclear chromatin	14/338	377/19717	0.00579818229020983	0.0412972575363925	0.0338798191823217	RAD51AP1/CDCA5/CHAF1B/ASF1B/CENPA/H4C3/H2AZ1/UHRF1/TIMELESS/RBBP7/SUZ12/HMGB2/ESR1/AR	14
CC	GO:0005881	cytoplasmic microtubule	5/338	69/19717	0.00659518469167971	0.0454214783913558	0.0372632849417849	KIF2C/TUBA1B/TUBA1A/TUBG1/DCXR	5
CC	GO:0005635	nuclear envelope	16/338	464/19717	0.00663752263025544	0.0454214783913558	0.0372632849417849	DTL/MAD2L1/LMNB1/CENPF/POLA1/NUDT1/RANBP1/CDK4/BOK/LMNB2/TMEM97/GAPDH/SORL1/PNPLA7/SLC22A18/HPN	16
CC	GO:0034399	nuclear periphery	7/338	131/19717	0.00746820820595782	0.0501231666130631	0.0411204986238973	KIF4A/LMNB1/CENPF/UHRF1/PCNA/POLA1/LMNB2	7
CC	GO:0043601	nuclear replisome	3/338	24/19717	0.00773826578628982	0.0509557501776443	0.0418035410897881	MCM3/PRIM1/POLA1	3
MF	GO:0003697	single-stranded DNA binding	15/331	113/17697	3.02598743802606e-09	1.00688699874012e-06	8.83234209421154e-07	MCM10/RAD51AP1/MCM6/MCM7/MCM5/SMC4/MCM3/MCM2/MCM4/PRIM1/POLA1/RBBP8/HMGB2/CRY2/RADX	15
MF	GO:0140097	catalytic activity, acting on DNA	20/331	213/17697	3.57052127212807e-09	1.00688699874012e-06	8.83234209421154e-07	POLQ/MCM6/GINS2/TOP2A/MCM7/MCM5/RFC4/MCM3/MCM2/RAD51C/MCM4/FEN1/DNMT1/LIG1/PCNA/POLA1/RFC5/POLE2/RBBP8/DNASE1L3	20
MF	GO:0003688	DNA replication origin binding	8/331	24/17697	7.79985985043068e-09	1.46637365188097e-06	1.28629267708857e-06	MCM10/MCM6/MCM7/MCM5/MCM3/MCM2/MCM4/POLA1	8
MF	GO:0017116	single-stranded DNA-dependent ATP-dependent DNA helicase activity	7/331	20/17697	4.72710952703674e-08	3.93522211123218e-06	3.45194922037911e-06	POLQ/MCM6/MCM7/MCM5/RFC4/MCM2/RFC5	7
MF	GO:0043142	single-stranded DNA-dependent ATPase activity	7/331	20/17697	4.72710952703674e-08	3.93522211123218e-06	3.45194922037911e-06	POLQ/MCM6/MCM7/MCM5/RFC4/MCM2/RFC5	7
MF	GO:0016616	oxidoreductase activity, acting on the CH-OH group of donors, NAD or NADP as acceptor	14/331	119/17697	4.91724851260258e-08	3.93522211123218e-06	3.45194922037911e-06	CRYL1/HSD11B1/HIBADH/AKR7A3/ADH1B/ADH1A/EHHADH/DCXR/SORD/ABCC4/G6PD/ADH6/PHGDH/ADH4	14
MF	GO:0016887	ATPase activity	25/331	384/17697	6.97116056793933e-08	3.93522211123218e-06	3.45194922037911e-06	KIF4A/KIF20A/KIF2C/POLQ/CENPE/MCM6/TOP2A/KIFC1/MCM7/MCM5/KIF14/RFC4/MCM2/KIF11/RAD51C/KIF20B/RFC5/ATAD2/ABCB4/ABCC2/MYH10/ATP6V0E2/ABCC4/PFN2/ABCB11	25
MF	GO:0004003	ATP-dependent DNA helicase activity	7/331	21/17697	6.97734416885138e-08	3.93522211123218e-06	3.45194922037911e-06	POLQ/MCM6/MCM7/MCM5/RFC4/MCM2/RFC5	7
MF	GO:0008026	ATP-dependent helicase activity	7/331	21/17697	6.97734416885138e-08	3.93522211123218e-06	3.45194922037911e-06	POLQ/MCM6/MCM7/MCM5/RFC4/MCM2/RFC5	7
MF	GO:0070035	purine NTP-dependent helicase activity	7/331	21/17697	6.97734416885138e-08	3.93522211123218e-06	3.45194922037911e-06	POLQ/MCM6/MCM7/MCM5/RFC4/MCM2/RFC5	7
MF	GO:0016614	oxidoreductase activity, acting on CH-OH group of donors	14/331	128/17697	1.24307226120719e-07	6.37357050291687e-06	5.59085131834813e-06	CRYL1/HSD11B1/HIBADH/AKR7A3/ADH1B/ADH1A/EHHADH/DCXR/SORD/ABCC4/G6PD/ADH6/PHGDH/ADH4	14
MF	GO:0016538	cyclin-dependent protein serine/threonine kinase regulator activity	9/331	49/17697	2.67305865706648e-07	1.25633756882124e-05	1.102050498966e-05	CCNF/CCNB2/CCNB1/CCNA2/CCNE2/CKS2/CDK4/CCNE1/CCND1	9
MF	GO:0050662	coenzyme binding	20/331	291/17697	6.30053183410942e-07	2.73346150341363e-05	2.39777324860845e-05	CRYL1/POR/GAPDH/CRY2/CSAD/PC/SQLE/HIBADH/FMO4/CAT/GLUD1/SORD/ACCS/ACAT1/G6PD/AOX1/ALDH1B1/PHGDH/ADH4/FMO3	20
MF	GO:0051287	NAD binding	9/331	56/17697	8.78628926384027e-07	3.53383622029732e-05	3.09985633359414e-05	CRYL1/GAPDH/HIBADH/GLUD1/SORD/AOX1/ALDH1B1/PHGDH/ADH4	9
MF	GO:0008017	microtubule binding	18/331	246/17697	9.39850058589713e-07	3.53383622029732e-05	3.09985633359414e-05	KIF4A/RACGAP1/KIF20A/KIF2C/SKA1/CENPE/NUSAP1/KIFC1/PRC1/KIF14/KIF11/BIRC5/KIF20B/FAM83D/FTCD/GAPDH/REEP1/MAP1LC3A	18
MF	GO:0003678	DNA helicase activity	10/331	81/17697	2.65045503391154e-06	9.34285399453817e-05	8.19548596012121e-05	POLQ/MCM6/GINS2/MCM7/MCM5/RFC4/MCM3/MCM2/MCM4/RFC5	10
MF	GO:0008094	DNA-dependent ATPase activity	9/331	69/17697	5.310247807182e-06	0.000176175280191215	0.000154539719465978	POLQ/MCM6/TOP2A/MCM7/MCM5/RFC4/MCM2/RAD51C/RFC5	9
MF	GO:0015631	tubulin binding	20/331	336/17697	5.71903404871522e-06	0.000179196400193077	0.000157189824730769	KIF4A/RACGAP1/KIF20A/KIF2C/SKA1/CENPE/NUSAP1/KIFC1/PRC1/STMN1/KIF14/KIF11/BIRC5/KIF20B/FAM83D/GABARAPL1/FTCD/GAPDH/REEP1/MAP1LC3A	20
MF	GO:0042623	ATPase activity, coupled	18/331	284/17697	7.16226001399093e-06	0.00021260603409952	0.00018649652113993	POLQ/MCM6/TOP2A/MCM7/MCM5/KIF14/RFC4/MCM2/KIF11/RAD51C/KIF20B/RFC5/ABCB4/ABCC2/MYH10/ATP6V0E2/ABCC4/ABCB11	18
MF	GO:0003774	motor activity	12/331	136/17697	9.58046330130759e-06	0.000270169065096874	0.000236990407979714	KIF4A/KIF20A/KIF2C/CENPE/KIFC1/KIF14/KIF11/KIF20B/MYL6B/GPR88/CGNL1/MYH10	12
MF	GO:0004497	monooxygenase activity	10/331	99/17697	1.63344953442337e-05	0.00043869787495942	0.000384822697332824	CYP27A1/CYP1A2/SQLE/CYP2E1/FMO4/CYP3A4/CYP2C9/CYP2J2/FMO3/CYP4F2	10
MF	GO:0043138	3'-5' DNA helicase activity	5/331	20/17697	2.73294224937382e-05	0.000700627013021288	0.000614585099141481	MCM6/GINS2/MCM7/MCM5/MCM2	5
MF	GO:0016705	oxidoreductase activity, acting on paired donors, with incorporation or reduction of molecular oxygen	12/331	159/17697	4.58839596931996e-05	0.00112515448986803	0.00098697762269125	POR/CYP27A1/CYP1A2/SQLE/CYP2E1/FADS1/FMO4/CYP3A4/CYP2C9/CYP2J2/FMO3/CYP4F2	12
MF	GO:0050661	NADP binding	7/331	52/17697	4.88076517305904e-05	0.00114697981566887	0.00100612264532357	POR/GAPDH/HIBADH/FMO4/CAT/G6PD/FMO3	7
MF	GO:0008395	steroid hydroxylase activity	6/331	38/17697	6.81714589956082e-05	0.00153794811494092	0.00134907729380782	CYP27A1/CYP1A2/CYP2E1/CYP3A4/CYP2C9/CYP2J2	6
MF	GO:0016725	oxidoreductase activity, acting on CH or CH2 groups	4/331	13/17697	7.51935126158912e-05	0.00163112081212933	0.00143080772993801	CYP1A2/CYP3A4/AOX1/CYP2C9	4
MF	GO:0016709	oxidoreductase activity, acting on paired donors, with incorporation or reduction of molecular oxygen, NAD(P)H as one donor, and incorporation of one atom of oxygen	6/331	39/17697	7.93098535365777e-05	0.00165669471831962	0.00145324098098213	CYP27A1/SQLE/CYP2E1/FMO4/FMO3/CYP4F2	6
MF	GO:0003777	microtubule motor activity	8/331	84/17697	0.000174542273031152	0.00351578007105605	0.00308401760618952	KIF4A/KIF20A/KIF2C/CENPE/KIFC1/KIF14/KIF11/KIF20B	8
MF	GO:0008392	arachidonic acid epoxygenase activity	4/331	16/17697	0.000183085138656092	0.00356069028282882	0.00312341252879721	CYP2E1/CYP2C9/CYP2J2/CYP4F2	4
MF	GO:0003684	damaged DNA binding	7/331	65/17697	0.000206382023847478	0.00387998204833258	0.00340349302485314	POLQ/FEN1/PCNA/FANCG/RBBP8/HMGB2/CRY2	7
MF	GO:0008391	arachidonic acid monooxygenase activity	4/331	17/17697	0.000235904170002564	0.00429193393165955	0.00376485432601715	CYP2E1/CYP2C9/CYP2J2/CYP4F2	4
MF	GO:0016712	oxidoreductase activity, acting on paired donors, with incorporation or reduction of molecular oxygen, reduced flavin or flavoprotein as one donor, and incorporation of one atom of oxygen	5/331	32/17697	0.000295281368554703	0.00520433412077664	0.00456520536910231	CYP1A2/CYP2E1/CYP3A4/CYP2C9/CYP2J2	5
MF	GO:0004745	retinol dehydrogenase activity	4/331	20/17697	0.000459416936053473	0.00785185308891389	0.00688759042887184	ADH1B/ADH1A/ADH6/ADH4	4
MF	GO:0005506	iron ion binding	10/331	152/17697	0.000588721908773147	0.00976585754553102	0.00856654170660616	CYP27A1/CYP1A2/CYP2E1/CYP3A4/CDO1/AOX1/CYP2C9/HBA2/CYP2J2/CYP4F2	10
MF	GO:0005324	long-chain fatty acid transporter activity	3/331	11/17697	0.000956991297771884	0.0153953533030865	0.0135046958799005	FABP4/SLC27A2/SLC27A5	3
MF	GO:0020037	heme binding	9/331	135/17697	0.000998586098703289	0.0153953533030865	0.0135046958799005	CYP27A1/CYP1A2/CYP2E1/CYP3A4/CAT/CYP2C9/HBA2/CYP2J2/CYP4F2	9
MF	GO:0004386	helicase activity	10/331	163/17697	0.00100997885144362	0.0153953533030865	0.0135046958799005	POLQ/MCM6/GINS2/MCM7/MCM5/RFC4/MCM3/MCM2/MCM4/RFC5	10
MF	GO:0052689	carboxylic ester hydrolase activity	9/331	136/17697	0.00105216181126526	0.0156162963566738	0.0136985055760297	PAFAH1B3/PON3/ABHD6/CES2/CES1/LIPC/PNPLA7/PLA2G1B/BAAT	9
MF	GO:0016903	oxidoreductase activity, acting on the aldehyde or oxo group of donors	5/331	43/17697	0.00119330768866951	0.0172570650361436	0.0151377763474944	GAPDH/ALDH1L1/AOX1/ALDH1B1/ADH4	5
MF	GO:0046906	tetrapyrrole binding	9/331	145/17697	0.00164702260557083	0.0232230187385487	0.0203710690689024	CYP27A1/CYP1A2/CYP2E1/CYP3A4/CAT/CYP2C9/HBA2/CYP2J2/CYP4F2	9
MF	GO:0019887	protein kinase regulator activity	10/331	180/17697	0.00212092972129327	0.029175716166083	0.0255927334790201	CCNF/CCNB2/CCNB1/CCNA2/CCNE2/CKS2/CDK4/CCNE1/CCND1/SFN	10
MF	GO:0005092	GDP-dissociation inhibitor activity	3/331	15/17697	0.0024964641043727	0.0335239465444334	0.0294069706530118	GPSM2/RANBP1/SH3BP4	3
MF	GO:0030169	low-density lipoprotein particle binding	3/331	16/17697	0.00303032078876885	0.03974653313641	0.0348653799442193	SORL1/APCS/LIPC	3
MF	GO:0050660	flavin adenine dinucleotide binding	6/331	79/17697	0.00361920727998966	0.0454850251858275	0.0398991448998487	POR/CRY2/SQLE/FMO4/AOX1/FMO3	6
MF	GO:0035173	histone kinase activity	3/331	17/17697	0.00362912434993304	0.0454850251858275	0.0398991448998487	AURKB/CCNB1/AURKA	3
MF	GO:0016620	oxidoreductase activity, acting on the aldehyde or oxo group of donors, NAD or NADP as acceptor	4/331	35/17697	0.00398319050502243	0.0486739993445124	0.0426964906530811	GAPDH/ALDH1L1/ALDH1B1/ADH4	4
MF	GO:0042393	histone binding	10/331	197/17697	0.0040561666120427	0.0486739993445124	0.0426964906530811	HJURP/CHAF1B/ASF1B/MCM2/UHRF1/CKS2/NCAPD2/SPIN4/SUZ12/ATAD2	10
MF	GO:0035613	RNA stem-loop binding	3/331	18/17697	0.00429517815719723	0.0504683433470675	0.0442704766202346	LARP6/CPEB3/MYH10	3
