# Supplementary material for: Prognostic implications of cell division cycle protein 45 expression in hepatocellular carcinoma
Source: PeerJ. 2021 Feb 12;9:e10824. doi: 10.7717/peerj.10824 (PMC7883691; doi:10.7717/peerj.10824)
Supplement: Supplemental Information 6 [file peerj-09-10824-s006.zip › Supplement 5.2 File/3.GO/id.txt]

id	logFC	entrezID
CDC45L	1.46027015214761	NA
CENPM	0.876454902480339	79019
FOXM1	0.688170609316395	2305
LOC651816	0.861515703387784	NA
KIF4A	0.896886736600119	24137
MELK	1.0345327553539	9833
PTTG3P	1.16447273666062	26255
CDC2	0.900314376860259	NA
GPSM2	0.682242795856022	29899
TPX2	0.87161317540835	22974
RACGAP1	0.699304781185724	29127
NCAPG	1.26178404222626	64151
KIF20A	0.918192523230491	10112
PTTG1	1.20585590852995	9232
MCM10	0.647243358711433	55388
ZWINT	0.506807462250454	11130
KIF2C	0.698308199395042	11004
POLQ	0.681886628554141	10721
TYMS	1.39392904183304	7298
E2F2	0.913974128796131	1870
CDCA3	0.831595644948584	83461
SKA1	0.637812338112526	220134
UBE2C	1.34615696557774	11065
RAD51AP1	0.910857293738659	10635
FANCI	0.719705009679369	55215
CENPE	0.594464627858437	1062
STIL	0.780810398578343	6491
NUSAP1	1.13924643914096	51203
LOC731049	0.83837590856019	NA
NDC80	0.652165537144585	10403
DTL	0.824596304385968	51514
DLGAP5	0.847417227495462	9787
HJURP	0.749454193889901	55355
C6orf173	1.03080278173019	NA
BUB1	0.869211809588628	699
CKAP2L	0.949127862462189	150468
MCM6	1.04551786908651	4175
GINS2	1.07661600792498	51659
CDT1	0.888805952813065	81620
ANLN	0.751392118088328	54443
TUBA1B	0.751157361433766	10376
KNTC1	0.947691854597702	9735
TOP2A	1.71202549346642	7153
TTK	0.831580559860861	7272
KIFC1	1.02146437096189	3833
HMMR	1.04900891218996	3161
CDCA5	1.15002491566848	113130
ECT2	0.980680174319419	1894
UBE2T	0.94738088097399	29089
PRC1	1.27112237504537	9055
OIP5	0.798558701240172	11339
STMN1	0.589653962734421	3925
CHAF1B	0.8507387138536	8208
CDCA8	0.656851479552328	55143
MCM7	0.816898907410774	4176
MCM5	0.792952807682996	4174
CCNF	0.784665992165765	899
ASF1B	0.770295546612223	55723
AURKB	1.07467937710224	9212
KIF14	0.548214773018755	9928
TK1	0.902635102268604	7083
CDC7	0.875890633424079	8317
CDC25C	0.561461870840898	995
NEK2	0.808802811645494	4751
RNASEH2A	0.688740917271629	10535
CENPA	0.603464186600124	1058
CDKN3	1.51649485780399	1033
CDC20	1.90339211509377	991
CCNB2	1.17672060961888	9133
TACC3	0.792806040623113	10460
MAD2L1	0.561330494222629	4085
SMC4	0.653890567090141	10051
CCNB1	0.61984585828796	891
RFC4	0.872586310919544	5984
HIST1H4C	0.909117809195402	8364
TMEM194A	0.662691080157293	NA
MCM3	0.862460712613428	4172
MCM2	1.18885065263158	4171
CCNA2	0.950847793829404	890
C16orf59	0.719561936237144	NA
ASPM	1.06540118157895	259266
E2F7	0.549612238021781	144455
BARD1	0.624212781427713	580
TRIP13	0.787905030913493	9319
LMNB1	0.711060363732608	4001
TROAP	0.546080797217183	10024
KIF11	0.526440263248643	3832
C12orf48	0.535681558560193	NA
TUBA1A	0.688023818088325	7846
CCNE2	0.880486030550514	9134
CENPF	0.757177460344825	1063
AURKA	1.02884042247429	6790
RAD51C	0.520591448427106	5889
C17orf53	0.535720103811251	78995
H2AFZ	0.945646052117361	3015
LOC81691	0.67778875266183	NA
MCM4	0.903711704597704	4173
PRIM1	0.728632170054452	5557
FEN1	0.817783501058683	2237
GINS3	0.621539787537815	64785
PBK	0.97130593018754	55872
TOPBP1	0.525859840350881	11073
BIRC5	0.519459091137325	332
CENPN	0.770574480459773	55839
DNMT1	1.14463428091349	1786
LIG1	0.56213937383545	3978
UHRF1	0.795845942952206	29128
TMEM194	0.502010366182697	NA
PAQR4	0.957056558681184	124222
PCNA	0.681380391016337	5111
TIMELESS	0.682868001451904	8914
KIF20B	0.57339105474894	9585
POLA1	0.619230307562006	5422
MXD3	0.500690111070779	83463
NUDT1	0.518233209618877	4521
CEP55	0.730136114216579	55165
CKS2	0.830320072534784	1164
FANCG	0.57521138865699	2189
RFC5	0.520151956231094	5985
NCAPD2	0.71057125190563	9918
POLE2	0.595114566001213	5427
DONSON	0.523200179280098	29980
SPIN4	0.647110957773746	139886
CTSL2	1.16851677740472	NA
LOC728564	0.504304333726562	NA
DNAJC9	0.67530423275862	23234
MLF1IP	0.582574931669696	NA
RBBP7	0.510085157955235	5931
LOC731314	0.613680532365404	NA
OAF	-0.672029355626137	220323
TUBG1	0.529462812855416	7283
RBBP8	0.532606868390806	5932
LOC54103	-0.507106744827582	NA
RANBP1	0.523292920750157	5902
TUBA1C	0.620455954809431	84790
SPC24	0.674912654355717	147841
CDK4	0.587196246763462	1019
SUZ12	0.514857408953416	23512
ORMDL3	-0.586256805444645	94103
FAM83D	0.709345303569267	81610
DSN1	0.522197476406534	79980
CCDC34	0.59654318647913	91057
BOK	-0.62190080874168	666
C16orf75	0.746317338808224	NA
MTP18	0.533594507441018	NA
LMNB2	0.519322795462797	84823
SLC25A42	-0.719689852208113	284439
GABARAPL1	-0.826266329189352	23710
BOLA2	0.564468706563826	552900
LOC100134304	0.585134743587417	NA
ALS2CR4	0.505770746158499	NA
LOC727803	0.516497180308527	727803
CDC25B	0.539975332425897	994
SH3D19	-0.652705642831219	152503
TMEM97	0.683439360707807	27346
CCNE1	0.57377574525106	898
CRYL1	-0.775453507199028	51084
LARP6	0.698596309286147	55323
C9orf95	-0.515144361040534	NA
CDCA7	0.592122331276469	83879
TTC36	-0.544710936781605	143941
HMGB2	0.61883492797943	3148
SAMD4A	-0.572231576497277	23034
LOC730534	0.605337471748339	NA
GLYATL1	-0.636543870689657	92292
LOC554235	-0.944484318421051	NA
POR	-0.612173551693893	5447
FTCD	-0.901970603781004	10841
CYP27A1	-0.867008467574095	1593
SLC6A12	-1.06554631521476	6539
LOC391075	0.605972307138531	NA
CHN2	-0.753371766091952	1124
LOC399942	0.634670503569268	NA
GAPDH	0.501330394525104	2597
HMGN2	0.538355758136717	3151
N4BP2L1	-0.537221423230489	90634
NEB	0.980522275075625	4703
RAVER2	0.573471771808828	55225
PAFAH1B3	1.03347836563823	5050
AQP9	-1.33290418481549	366
GMPS	0.504444210707806	8833
SORL1	-0.667630522474289	6653
LHPP	-0.657135051784634	64077
WDR54	0.647251346521482	84058
FLJ21986	-0.980412096309744	NA
MMD	0.722294887144589	23531
HLF	-0.841418633303086	3131
COCH	0.850119158681185	1690
LDB2	-0.596124303357529	9079
ACY1	-0.589989125226856	95
LOC647000	0.519408659679373	NA
TRMT5	0.552168099516036	57570
GCKR	-0.655727529643077	2646
C1orf41	0.557345751845135	NA
LOC654103	-0.600459383393824	NA
PON3	-0.679334350786441	5446
LOC100128266	0.534346382728376	NA
COBLL1	-0.715601784210524	22837
RUNDC3B	-0.875312264791287	154661
ABHD6	-0.518567340683603	57406
LOC387882	1.06453454809438	NA
ESR1	-0.525196409407136	2099
REEP1	0.649158030187539	65055
HSD11B1	-1.41876502885662	3290
SLC46A3	-0.923645121869328	283537
CYP1A2	-1.48776968517846	1544
ATAD2	0.528064723653968	29028
TMEM106C	0.629350152480345	79022
CDK6	-1.05805873393829	1021
CRY2	-0.548875879491833	1408
SIDT2	-0.503105268330311	51092
CUX2	-0.906338849032059	23316
HPD	-1.16144595202662	3242
AR	-0.583147773381723	367
RPS21	0.521913389231702	6227
RHOB	-0.821227814095575	388
CPEB3	-0.551960050665453	22849
DISP1	-0.574132305353903	84976
IFIT1	-0.816378201119173	3434
SH3YL1	-0.556690573442232	26751
TM6SF2	-0.544723109618876	53345
DSG2	0.690916854839687	1829
CSAD	-0.617868373169989	51380
SIGIRR	-0.506527669086502	59307
CTSO	-0.514291610435572	1519
HFE2	-0.809127503750751	NA
PC	-0.513191890169388	5091
SPINK1	1.08270935030249	6690
LOC729816	0.503936600090753	NA
CCDC109B	0.566218062068961	NA
TFDP1	0.857335933484572	7027
DSCR6	0.723275302056868	NA
SQLE	0.899973860617058	6713
MYL6B	0.518596615093768	140465
FOXD2	0.607928757380522	2306
LOC148915	0.540845535995164	NA
SDPR	-0.56297263185118	NA
SEZ6L2	0.779900020750156	26470
ABCB4	-0.855676875196606	5244
DNASE1L3	-1.14438117271627	1776
PROC	-0.520194529068362	5624
KBTBD11	-0.857183867483363	9920
TSPAN3	0.545560041016335	10099
RUSC1	0.586237080701757	23623
TMCO3	0.651845566636421	55002
LRRC32	-0.512916766969148	2615
CYP2E1	-1.18482378454325	1571
CCL14	-0.525981757713252	6358
MESP1	0.525346678523898	55897
TBC1D9	-0.524161610586813	23158
DAK	-0.758629154658191	NA
ITPKA	0.846619258197215	3706
ATOH8	-0.630444268058073	84913
APOC4	-1.02108677144586	346
GLA	0.576315649697525	2717
HIBADH	-0.597587240381133	11112
FBXO31	-0.745590722534786	79791
PYCARD	0.618267566394435	29108
TSKU	-0.934563670175432	25987
BHMT2	-0.587255342407753	23743
CKAP4	0.517797242044766	10970
MBL2	-1.24488427752572	4153
LEAP2	-0.715752037205085	116842
NAT2	-1.30011962746521	10
GMNN	0.539290276376287	51053
LRRC26	0.663602565033275	389816
ALG1L	0.887204063672106	200810
DMGDH	-0.619311833363581	29958
AKR7A3	-0.711709455353899	22977
CFI	-0.571975934361765	3426
HOMER2	-0.603198621415608	9455
EVC2	-0.809846025499092	132884
FADS1	1.16946513045978	3992
ADH1B	-1.18842087610405	125
FMO4	-0.604655157713248	2329
MAP1LC3A	-0.589298949304293	84557
PITX1	0.951287063097398	5307
GLYAT	-0.976224865426497	10249
LOC649970	0.529796643103448	NA
NDRG2	-0.602104293859639	57447
ECM2	-0.51313153514821	1842
LOC653498	-0.692667990229879	NA
MSRA	-0.523947259588628	4482
ST3GAL6	-0.624393489261944	10402
PEX11G	-0.523802646097998	92960
IGFBP5	-0.709174471536597	3488
GPR88	1.47462622652753	54112
UGT1A3	-0.60239767794918	54659
ADH1A	-0.641926169691473	124
SLC13A5	-1.08822112713248	284111
ALDH1L1	-1.11766998194192	10840
CYP3A4	-1.45492247849365	1576
TMEM166	-0.639766855595889	NA
PKM2	0.533442831336962	NA
SH3BP4	-0.502906051542647	23677
TMEM54	0.508490225771328	113452
EHHADH	-0.728549006079854	1962
FAM43A	-0.667493287023593	131583
FABP4	-1.01515826403508	2167
CAT	-0.509234709588624	847
SNHG6	0.611452478312161	641638
C9orf103	-0.503224704627947	NA
CGNL1	-0.616574156624313	84952
ABCC2	-0.55342756569873	1244
MARCKSL1	0.665240361131275	65108
MT1X	-1.04067526733212	4501
FAM13A	-0.525674167725345	10144
DCXR	-0.784188424621892	51181
CLDN5	-0.803290461857229	7122
GLUD1	-0.511164293284942	2746
AFM	-0.731973412462192	173
CXorf57	0.529812699485785	55086
COL22A1	0.767201513914094	169044
TMEM47	-0.627297453992739	83604
MYH10	0.516157880066549	4628
HES6	0.603890968663039	55502
VWF	-0.864375111191769	7450
SELENBP1	-0.6635250215366	8991
CCND1	-0.827263674621898	595
SPTBN1	-0.533255850090745	6711
ATP6V0E2	-0.695446553085301	155066
C18orf56	0.655852124531158	NA
ZIC2	0.814944198185119	7546
SORD	-0.545874702359344	6652
ZCCHC6	-0.689249037447061	79670
GPX7	0.651442988626736	2882
APCS	-0.811118757199036	325
CES2	-0.744052651119171	8824
RCL1	-0.572082251905622	10171
ACCS	-0.501252720961887	84680
ABCC4	0.621475199576523	10257
LOC649495	-0.646735021929821	NA
PFN2	0.508312192316999	5217
IGF2BP3	0.764837332577137	10643
ACAT1	-0.590880351421655	38
HGFAC	-1.05053917710224	3083
UGT1A4	-0.72744551058681	54657
CES1	-0.617719562371438	1066
TFRC	0.549147097338185	7037
DPP4	-0.545554797096184	1803
LOC645638	0.62598375756201	NA
VNN2	0.61921147419843	8875
G6PD	0.611535703902	2539
CDO1	-0.775347502601324	1036
AOX1	-0.87615890057471	316
LIPC	-0.776404500846946	3990
RHBG	-0.745710419751968	57127
LOC100129673	0.512292050453716	NA
CYP2C9	-0.894832891409557	1559
CPN2	-0.646080757078041	1370
TXNIP	-0.736429164549302	10628
INMT	-0.797340533666062	11185
SERPING1	-0.510012516727157	710
SLC27A2	-0.621182725226864	11001
BCAT2	0.585505284331523	587
C13orf15	-0.592992179764069	NA
PRAP1	-0.657331036721111	118471
MLLT11	0.992506564912288	10962
GATM	-0.800152700665453	2628
SLC27A5	-0.831013187900783	10998
ANGPTL3	-0.611848342589235	27329
CD14	-0.71599639449486	929
LAPTM4B	0.753802099213548	55353
ALDH1B1	-0.511880914065333	219
PNPLA7	-0.68906803039927	375775
SLC22A18	-0.68732809416213	5002
MAT1A	-0.544220968814274	4143
APOA5	-0.716836466394435	116519
PLA2G1B	0.66358789939504	5319
HPN	-0.505781234482756	3249
ACAT2	0.559004250483969	39
ADH6	-0.563032076769508	130
PDK4	-0.707605738052024	5166
HBA2	-0.74487313681186	3040
LIN28B	0.844920396098005	389421
ODC1	0.656492338263762	4953
LOC653219	0.857112874833635	NA
KCNJ8	-0.530541064428316	3764
TBX3	-0.50432433862674	6926
C4BPB	-0.527532651905627	725
EGR1	-1.13056613781004	1958
HPX	-0.654920402722317	3263
PHGDH	0.777672735541444	26227
BAAT	-0.525139697489417	570
CYP2J2	-0.506973364851779	1573
SFN	0.54770092785844	2810
ABCB11	-0.51956916984271	8647
F12	-0.641946719721714	2161
STK39	0.689929069267995	27347
LOC729769	0.513748066817906	NA
CELSR3	0.500899500635214	1951
XAGE1C	0.845111170871142	NA
FCN3	-1.08277181693889	8547
MT1A	-0.766896509921359	4489
VCX2	0.565706022897762	51480
ADH4	-1.06343747837265	127
FMO3	-0.638270871869329	2328
GNG11	-0.532966984240774	2791
CYP4F2	-0.550450832516633	8529
HPR	-0.827699606533574	3250
