# Supplementary material for: Prognostic implications of cell division cycle protein 45 expression in hepatocellular carcinoma
Source: PeerJ. 2021 Feb 12;9:e10824. doi: 10.7717/peerj.10824 (PMC7883691; doi:10.7717/peerj.10824)
Supplement: Supplemental Information 7 [file peerj-09-10824-s007.zip]

Archive with 10 entries (7 files):
- Supplement 5.3 File/
- Supplement 5.3 File/5.PPI/
- Supplement 5.3 File/5.PPI/corInput.xls
- Supplement 5.3 File/5.PPI/diff.xls
- Supplement 5.3 File/5.PPI/string_hires_image.png
- Supplement 5.3 File/5.PPI/string_interactions.tsv
- Supplement 5.3 File/6.preCyto/
- Supplement 5.3 File/6.preCyto/diff.txt
- Supplement 5.3 File/6.preCyto/node.txt
- Supplement 5.3 File/6.preCyto/string_interactions.tsv
