# Supplementary material for: Prognostic implications of cell division cycle protein 45 expression in hepatocellular carcinoma
Source: PeerJ. 2021 Feb 12;9:e10824. doi: 10.7717/peerj.10824 (PMC7883691; doi:10.7717/peerj.10824)
Supplement: Supplemental Information 7 [file peerj-09-10824-s007.zip › Supplement 5.3 File/5.PPI/string_interactions.tsv]

#node1	node2	node1_string_internal_id	node2_string_internal_id	node1_external_id	node2_external_id	neighborhood_on_chromosome	gene_fusion	phylogenetic_cooccurrence	homology	coexpression	experimentally_determined_interaction	database_annotated	automated_textmining	combined_score
MCM4	MCM5	4435007	4432914	9606.ENSP00000262105	9606.ENSP00000216122	0	0	0	0.783	0.999	0.970	0.900	0.934	0.999
CDC20	AURKA	4443940	4432988	9606.ENSP00000361540	9606.ENSP00000216911	0	0	0	0	0.977	0.379	0.900	0.743	0.999
CDC7	MCM7	4447780	4438312	9606.ENSP00000393139	9606.ENSP00000307288	0	0	0	0	0.278	0.926	0.900	0.940	0.999
CDC45	MCM2	4448376	4435544	9606.ENSP00000405726	9606.ENSP00000265056	0	0	0	0	0.917	0.853	0.900	0.961	0.999
GINS3	GINS2	4448155	4434310	9606.ENSP00000401018	9606.ENSP00000253462	0	0	0	0	0.750	0.988	0.900	0.972	0.999
MCM7	CDT1	4438312	4437709	9606.ENSP00000307288	9606.ENSP00000301019	0	0	0	0	0.941	0.416	0.900	0.944	0.999
CDC20	CCNA2	4443940	4436109	9606.ENSP00000361540	9606.ENSP00000274026	0	0	0	0	0.984	0.994	0.900	0.847	0.999
CDC25C	CCNB1	4439463	4434484	9606.ENSP00000321656	9606.ENSP00000256442	0	0	0	0	0.780	0.474	0.900	0.939	0.999
MCM10	MCM7	4448957	4438312	9606.ENSP00000418268	9606.ENSP00000307288	0	0	0	0	0.662	0.951	0.900	0.937	0.999
CDC45	MCM5	4448376	4432914	9606.ENSP00000405726	9606.ENSP00000216122	0	0	0	0	0.942	0.800	0.900	0.886	0.999
MAD2L1	CCNA2	4437296	4436109	9606.ENSP00000296509	9606.ENSP00000274026	0	0	0	0	0.984	0.993	0.900	0.572	0.999
CDC20	CENPE	4443940	4435566	9606.ENSP00000361540	9606.ENSP00000265148	0	0	0	0	0.970	0.128	0.900	0.767	0.999
CDC20	MAD2L1	4443940	4437296	9606.ENSP00000361540	9606.ENSP00000296509	0	0	0	0	0.978	0.999	0.900	0.874	0.999
CDC20	CCNB2	4443940	4436767	9606.ENSP00000361540	9606.ENSP00000288207	0	0	0	0	0.989	0.710	0.900	0.829	0.999
MCM3	POLA1	4451546	4445155	9606.ENSP00000480987	9606.ENSP00000368349	0	0	0	0	0.909	0.804	0.900	0.507	0.999
MCM2	MCM6	4435544	4435383	9606.ENSP00000265056	9606.ENSP00000264156	0	0	0.256	0.750	0.998	0.998	0.900	0.916	0.999
FEN1	LIG1	4438133	4435231	9606.ENSP00000305480	9606.ENSP00000263274	0	0	0	0	0.740	0.584	0.900	0.936	0.999
MCM7	MCM4	4438312	4435007	9606.ENSP00000307288	9606.ENSP00000262105	0	0	0	0.793	0.998	0.998	0.900	0.937	0.999
GINS3	MCM2	4448155	4435544	9606.ENSP00000401018	9606.ENSP00000265056	0	0	0	0	0.453	0.936	0.900	0.822	0.999
DSN1	ZWINT	4447628	4444294	9606.ENSP00000389810	9606.ENSP00000363055	0	0	0	0	0.262	0.929	0.900	0.959	0.999
CDC20	AURKB	4443940	4438898	9606.ENSP00000361540	9606.ENSP00000313950	0	0	0	0	0.972	0.379	0.900	0.791	0.999
MCM4	GINS2	4435007	4434310	9606.ENSP00000262105	9606.ENSP00000253462	0	0	0	0	0.880	0.788	0.900	0.714	0.999
BUB1	CENPE	4437860	4435566	9606.ENSP00000302530	9606.ENSP00000265148	0	0	0	0	0.941	0.525	0.900	0.870	0.999
AURKB	BUB1	4438898	4437860	9606.ENSP00000313950	9606.ENSP00000302530	0	0	0	0	0.921	0.246	0.900	0.861	0.999
CDK1	UBE2C	4446389	4441865	9606.ENSP00000378699	9606.ENSP00000348838	0	0	0	0	0.978	0.100	0.900	0.584	0.999
CDT1	MCM2	4437709	4435544	9606.ENSP00000301019	9606.ENSP00000265056	0	0	0	0	0.935	0.412	0.900	0.916	0.999
MCM3	MCM4	4451546	4435007	9606.ENSP00000480987	9606.ENSP00000262105	0	0	0	0.719	0.997	0.977	0.900	0.934	0.999
CDC20	NDC80	4443940	4434910	9606.ENSP00000361540	9606.ENSP00000261597	0	0	0	0	0.975	0	0.900	0.687	0.999
CKS2	CCNB1	4444630	4434484	9606.ENSP00000364976	9606.ENSP00000256442	0	0	0	0	0.878	0.950	0.540	0.781	0.999
TPX2	AURKA	4437665	4432988	9606.ENSP00000300403	9606.ENSP00000216911	0	0	0	0	0.952	0.982	0.900	0.886	0.999
CDK6	CCND1	4435642	4433391	9606.ENSP00000265734	9606.ENSP00000227507	0	0	0	0	0.055	0.994	0.900	0.934	0.999
MCM3	MCM2	4451546	4435544	9606.ENSP00000480987	9606.ENSP00000265056	0	0	0	0.733	0.997	0.998	0.900	0.919	0.999
MCM3	MCM10	4451546	4448957	9606.ENSP00000480987	9606.ENSP00000418268	0	0	0	0	0.479	0.963	0.900	0.866	0.999
CDK1	CCNB1	4446389	4434484	9606.ENSP00000378699	9606.ENSP00000256442	0	0	0	0	0.969	0.999	0.900	0.983	0.999
POLA1	MCM2	4445155	4435544	9606.ENSP00000368349	9606.ENSP00000265056	0	0	0	0	0.916	0.787	0.900	0.690	0.999
CDC45	GINS2	4448376	4434310	9606.ENSP00000405726	9606.ENSP00000253462	0	0	0	0	0.928	0.792	0.900	0.775	0.999
CENPE	NDC80	4435566	4434910	9606.ENSP00000265148	9606.ENSP00000261597	0	0	0	0	0.961	0.526	0.900	0.833	0.999
CDK6	CCNE1	4435642	4435118	9606.ENSP00000265734	9606.ENSP00000262643	0	0	0	0	0.111	0.994	0.800	0.775	0.999
CCNB2	AURKA	4436767	4432988	9606.ENSP00000288207	9606.ENSP00000216911	0	0	0	0	0.973	0.896	0	0.696	0.999
PCNA	LIG1	4445167	4435231	9606.ENSP00000368458	9606.ENSP00000263274	0	0	0	0	0.857	0.972	0.900	0.630	0.999
ZWINT	BUB1	4444294	4437860	9606.ENSP00000363055	9606.ENSP00000302530	0	0	0	0	0.728	0.929	0.900	0.669	0.999
CDC20	CCNB1	4443940	4434484	9606.ENSP00000361540	9606.ENSP00000256442	0	0	0	0	0.972	0.997	0.900	0.878	0.999
MCM6	MCM4	4435383	4435007	9606.ENSP00000264156	9606.ENSP00000262105	0	0	0	0.734	0.999	0.998	0.900	0.936	0.999
MCM7	MCM2	4438312	4435544	9606.ENSP00000307288	9606.ENSP00000265056	0	0	0	0.786	0.998	0.998	0.900	0.864	0.999
CDK1	CDC20	4446389	4443940	9606.ENSP00000378699	9606.ENSP00000361540	0	0	0	0	0.982	0.820	0.900	0.933	0.999
KIF2C	AURKB	4443901	4438898	9606.ENSP00000361298	9606.ENSP00000313950	0	0	0	0	0.913	0.125	0.900	0.915	0.999
BUB1	CCNB2	4437860	4436767	9606.ENSP00000302530	9606.ENSP00000288207	0	0	0	0	0.974	0.085	0.900	0.793	0.999
MCM6	MCM5	4435383	4432914	9606.ENSP00000264156	9606.ENSP00000216122	0	0	0.208	0.749	0.999	0.998	0.900	0.918	0.999
CDT1	MCM6	4437709	4435383	9606.ENSP00000301019	9606.ENSP00000264156	0	0	0	0	0.891	0.525	0.900	0.925	0.999
KIF20A	AURKB	4446341	4438898	9606.ENSP00000378356	9606.ENSP00000313950	0	0	0	0	0.932	0.433	0.900	0.792	0.999
MCM7	GINS2	4438312	4434310	9606.ENSP00000307288	9606.ENSP00000253462	0	0	0	0	0.790	0.957	0.900	0.659	0.999
GINS3	MCM7	4448155	4438312	9606.ENSP00000401018	9606.ENSP00000307288	0	0	0	0	0.376	0.952	0.900	0.816	0.999
CDC20	BUB1	4443940	4437860	9606.ENSP00000361540	9606.ENSP00000302530	0	0	0	0	0.968	0.998	0.900	0.959	0.999
MCM10	MCM2	4448957	4435544	9606.ENSP00000418268	9606.ENSP00000265056	0	0	0	0	0.816	0.956	0.900	0.932	0.999
SMC4	NCAPG	4441992	4434176	9606.ENSP00000349961	9606.ENSP00000251496	0	0	0	0	0.997	0.990	0.900	0.884	0.999
CDK1	NCAPG	4446389	4434176	9606.ENSP00000378699	9606.ENSP00000251496	0	0	0	0	0.992	0.326	0.900	0.385	0.999
RFC4	PRIM1	4446025	4442054	9606.ENSP00000376272	9606.ENSP00000350491	0	0	0	0	0.976	0.080	0.900	0.678	0.999
CENPF	CENPE	4442771	4435566	9606.ENSP00000355922	9606.ENSP00000265148	0	0	0	0	0.957	0.379	0.900	0.894	0.999
AURKB	CCNB2	4438898	4436767	9606.ENSP00000313950	9606.ENSP00000288207	0	0	0	0	0.962	0.291	0.900	0.677	0.999
CDK1	KIF11	4446389	4434801	9606.ENSP00000378699	9606.ENSP00000260731	0	0	0	0	0.988	0.457	0	0.901	0.999
KIF20A	MAD2L1	4446341	4437296	9606.ENSP00000378356	9606.ENSP00000296509	0	0	0	0	0.821	0.994	0	0.357	0.999
MCM3	MCM6	4451546	4435383	9606.ENSP00000480987	9606.ENSP00000264156	0	0	0.239	0.729	0.997	0.998	0.900	0.920	0.999
CDC45	MCM7	4448376	4438312	9606.ENSP00000405726	9606.ENSP00000307288	0	0	0	0	0.919	0.977	0.900	0.963	0.999
CCNA2	CDK4	4436109	4434582	9606.ENSP00000274026	9606.ENSP00000257904	0	0.003	0	0	0.184	0.994	0.900	0.857	0.999
CCNE1	CDK4	4435118	4434582	9606.ENSP00000262643	9606.ENSP00000257904	0	0	0	0	0.143	0.994	0.900	0.824	0.999
CDC20	UBE2C	4443940	4441865	9606.ENSP00000361540	9606.ENSP00000348838	0	0	0	0	0.982	0.905	0.900	0.866	0.999
HJURP	CENPA	4448718	4440745	9606.ENSP00000414109	9606.ENSP00000336868	0	0	0	0	0.820	0.937	0.900	0.925	0.999
CDK1	BUB1	4446389	4437860	9606.ENSP00000378699	9606.ENSP00000302530	0	0	0	0	0.988	0.575	0.900	0.917	0.999
MAD2L1	TRIP13	4437296	4432699	9606.ENSP00000296509	9606.ENSP00000166345	0	0	0	0	0.891	0.998	0	0.354	0.999
MCM2	MCM5	4435544	4432914	9606.ENSP00000265056	9606.ENSP00000216122	0	0	0	0.778	0.999	0.998	0.900	0.982	0.999
TACC3	AURKA	4439857	4432988	9606.ENSP00000326550	9606.ENSP00000216911	0	0	0	0	0.694	0.909	0.900	0.890	0.999
CDC7	MCM4	4447780	4435007	9606.ENSP00000393139	9606.ENSP00000262105	0	0	0	0	0.346	0.974	0.900	0.941	0.999
RFC5	RFC4	4448482	4446025	9606.ENSP00000408295	9606.ENSP00000376272	0	0	0.352	0.871	0.974	0.994	0.900	0.950	0.999
GINS2	MCM5	4434310	4432914	9606.ENSP00000253462	9606.ENSP00000216122	0	0	0	0	0.932	0.767	0.900	0.647	0.999
AURKB	NDC80	4438898	4434910	9606.ENSP00000313950	9606.ENSP00000261597	0	0	0	0	0.961	0.484	0.900	0.962	0.999
CENPN	CENPA	4446136	4440745	9606.ENSP00000377007	9606.ENSP00000336868	0	0	0	0	0.680	0.837	0.900	0.851	0.999
CDCA8	AURKB	4444097	4438898	9606.ENSP00000362146	9606.ENSP00000313950	0	0	0	0	0.970	0.379	0.900	0.967	0.999
CDK1	CCNA2	4446389	4436109	9606.ENSP00000378699	9606.ENSP00000274026	0	0.007	0	0	0.986	0.770	0.900	0.937	0.999
CCNB2	CCNB1	4436767	4434484	9606.ENSP00000288207	9606.ENSP00000256442	0	0	0	0.943	0.955	0.945	0.900	0.839	0.999
MCM10	CDC45	4448957	4448376	9606.ENSP00000418268	9606.ENSP00000405726	0	0	0	0	0.885	0.945	0.900	0.961	0.999
CDT1	GMNN	4437709	4433492	9606.ENSP00000301019	9606.ENSP00000230056	0	0	0	0	0.378	0.981	0.900	0.977	0.999
BUB1	MAD2L1	4437860	4437296	9606.ENSP00000302530	9606.ENSP00000296509	0	0	0	0	0.921	0.998	0.900	0.858	0.999
MCM7	MCM6	4438312	4435383	9606.ENSP00000307288	9606.ENSP00000264156	0	0	0.251	0.784	0.997	0.998	0.900	0.935	0.999
BUB1	NDC80	4437860	4434910	9606.ENSP00000302530	9606.ENSP00000261597	0	0	0	0	0.969	0.945	0.900	0.838	0.999
CDK1	CKS2	4446389	4444630	9606.ENSP00000378699	9606.ENSP00000364976	0	0	0	0	0.965	0.951	0.540	0.718	0.999
ZWINT	NDC80	4444294	4434910	9606.ENSP00000363055	9606.ENSP00000261597	0	0	0	0	0.771	0.929	0.900	0.670	0.999
CDT1	MCM5	4437709	4432914	9606.ENSP00000301019	9606.ENSP00000216122	0	0	0	0	0.955	0.185	0.900	0.853	0.999
MCM7	MCM5	4438312	4432914	9606.ENSP00000307288	9606.ENSP00000216122	0	0	0	0.774	0.999	0.977	0.900	0.986	0.999
CDCA8	CDC20	4444097	4443940	9606.ENSP00000362146	9606.ENSP00000361540	0	0	0	0	0.988	0	0.900	0.599	0.999
MCM10	MCM4	4448957	4435007	9606.ENSP00000418268	9606.ENSP00000262105	0	0	0	0	0.733	0.802	0.900	0.882	0.999
MCM2	GINS2	4435544	4434310	9606.ENSP00000265056	9606.ENSP00000253462	0	0	0	0	0.928	0.735	0.900	0.664	0.999
PCNA	FEN1	4445167	4438133	9606.ENSP00000368458	9606.ENSP00000305480	0	0	0	0	0.964	0.994	0.900	0.648	0.999
RACGAP1	ECT2	4448310	4446064	9606.ENSP00000404190	9606.ENSP00000376457	0	0	0	0	0.868	0.610	0.900	0.900	0.999
CDK1	CCNB2	4446389	4436767	9606.ENSP00000378699	9606.ENSP00000288207	0	0	0	0	0.993	0.966	0.900	0.853	0.999
CDC7	MCM2	4447780	4435544	9606.ENSP00000393139	9606.ENSP00000265056	0	0	0	0	0.417	0.974	0.900	0.944	0.999
CDC45	MCM6	4448376	4435383	9606.ENSP00000405726	9606.ENSP00000264156	0	0	0	0	0.895	0.977	0.900	0.885	0.999
CDCA8	BIRC5	4444097	4437778	9606.ENSP00000362146	9606.ENSP00000301633	0	0	0	0	0.948	0.873	0.900	0.608	0.999
MCM10	MCM6	4448957	4435383	9606.ENSP00000418268	9606.ENSP00000264156	0	0	0	0	0.639	0.951	0.900	0.887	0.999
CDC20	NEK2	4443940	4442784	9606.ENSP00000361540	9606.ENSP00000355966	0	0	0	0	0.948	0.993	0.900	0.810	0.999
CDC45	GINS3	4448376	4448155	9606.ENSP00000405726	9606.ENSP00000401018	0	0	0	0	0.435	0.782	0.900	0.948	0.999
NCAPD2	NCAPG	4439733	4434176	9606.ENSP00000325017	9606.ENSP00000251496	0	0	0	0	0.994	0.962	0.900	0.885	0.999
CDC7	MCM5	4447780	4432914	9606.ENSP00000393139	9606.ENSP00000216122	0	0	0	0	0.558	0.995	0.900	0.857	0.999
MCM3	MCM7	4451546	4438312	9606.ENSP00000480987	9606.ENSP00000307288	0	0	0.220	0.780	0.996	0.998	0.900	0.945	0.999
SPC24	NDC80	4450762	4434910	9606.ENSP00000465075	9606.ENSP00000261597	0	0	0	0	0.583	0.945	0.900	0.827	0.999
TUBA1B	TUBA1A	4440737	4437720	9606.ENSP00000336799	9606.ENSP00000301071	0	0	0	0.987	0.309	0.992	0.900	0.629	0.999
PTTG1	CDC20	4446209	4443940	9606.ENSP00000377536	9606.ENSP00000361540	0	0	0	0	0.931	0.993	0.900	0.886	0.999
MCM10	CDC7	4448957	4447780	9606.ENSP00000418268	9606.ENSP00000393139	0	0	0	0	0.389	0.951	0.900	0.869	0.999
CDC45	MCM4	4448376	4435007	9606.ENSP00000405726	9606.ENSP00000262105	0	0	0	0	0.956	0.866	0.900	0.909	0.999
MCM3	CDT1	4451546	4437709	9606.ENSP00000480987	9606.ENSP00000301019	0	0	0	0	0.920	0.185	0.900	0.870	0.999
POLA1	PRIM1	4445155	4442054	9606.ENSP00000368349	9606.ENSP00000350491	0	0	0	0	0.886	0.996	0.900	0.920	0.999
CDK4	CCND1	4434582	4433391	9606.ENSP00000257904	9606.ENSP00000227507	0	0	0	0	0.082	0.994	0.900	0.973	0.999
RFC5	PCNA	4448482	4445167	9606.ENSP00000408295	9606.ENSP00000368458	0.129	0	0	0	0.914	0.967	0.900	0.310	0.999
CCNA2	CDK6	4436109	4435642	9606.ENSP00000274026	9606.ENSP00000265734	0	0.003	0	0	0.163	0.994	0.720	0.769	0.999
MCM2	MCM4	4435544	4435007	9606.ENSP00000265056	9606.ENSP00000262105	0	0	0	0.750	0.999	0.998	0.900	0.921	0.999
MCM3	CDC45	4451546	4448376	9606.ENSP00000480987	9606.ENSP00000405726	0	0	0	0	0.938	0.979	0.900	0.931	0.999
DLGAP5	AURKA	4434015	4432988	9606.ENSP00000247191	9606.ENSP00000216911	0	0	0	0	0.946	0.387	0.900	0.736	0.999
CDK1	MAD2L1	4446389	4437296	9606.ENSP00000378699	9606.ENSP00000296509	0	0	0	0	0.991	0.175	0.900	0.616	0.999
CDT1	MCM4	4437709	4435007	9606.ENSP00000301019	9606.ENSP00000262105	0	0	0	0	0.943	0.379	0.900	0.881	0.999
SMC4	NCAPD2	4441992	4439733	9606.ENSP00000349961	9606.ENSP00000325017	0	0	0	0	0.992	0.996	0.900	0.916	0.999
MAD2L1	NDC80	4437296	4434910	9606.ENSP00000296509	9606.ENSP00000261597	0	0	0	0	0.966	0.571	0.900	0.701	0.999
CDK1	NDC80	4446389	4434910	9606.ENSP00000378699	9606.ENSP00000261597	0	0	0	0	0.982	0	0.900	0.541	0.999
NEK2	MAD2L1	4442784	4437296	9606.ENSP00000355966	9606.ENSP00000296509	0	0	0	0	0.800	0.993	0.900	0.499	0.999
RACGAP1	KIF20A	4448310	4446341	9606.ENSP00000404190	9606.ENSP00000378356	0	0	0	0	0.878	0.707	0.900	0.793	0.999
RFC4	PCNA	4446025	4445167	9606.ENSP00000376272	9606.ENSP00000368458	0.129	0	0	0	0.963	0.966	0.900	0.510	0.999
MCM3	MCM5	4451546	4432914	9606.ENSP00000480987	9606.ENSP00000216122	0	0	0.263	0.746	0.997	0.985	0.900	0.959	0.999
CDK1	AURKA	4446389	4432988	9606.ENSP00000378699	9606.ENSP00000216911	0	0	0.424	0.755	0.965	0.880	0.900	0.817	0.999
CDK1	CDC25C	4446389	4439463	9606.ENSP00000378699	9606.ENSP00000321656	0	0	0	0	0.702	0.571	0.900	0.945	0.999
AURKB	CENPE	4438898	4435566	9606.ENSP00000313950	9606.ENSP00000265148	0	0	0	0	0.935	0.189	0.900	0.783	0.998
AURKB	MAD2L1	4438898	4437296	9606.ENSP00000313950	9606.ENSP00000296509	0	0	0	0	0.955	0.169	0.900	0.722	0.998
CENPA	AURKB	4440745	4438898	9606.ENSP00000336868	9606.ENSP00000313950	0	0	0	0	0.807	0.542	0.900	0.842	0.998
CDC7	MCM6	4447780	4435383	9606.ENSP00000393139	9606.ENSP00000264156	0	0	0	0	0.588	0.817	0.900	0.810	0.998
POLA1	MCM7	4445155	4438312	9606.ENSP00000368349	9606.ENSP00000307288	0	0	0	0	0.902	0.692	0.900	0.650	0.998
CDCA8	CCNB1	4444097	4434484	9606.ENSP00000362146	9606.ENSP00000256442	0	0	0	0	0.968	0	0.900	0.544	0.998
CCNB2	NDC80	4436767	4434910	9606.ENSP00000288207	9606.ENSP00000261597	0	0	0	0	0.961	0	0.900	0.578	0.998
BIRC5	AURKA	4437778	4432988	9606.ENSP00000301633	9606.ENSP00000216911	0	0	0	0	0.869	0.560	0.900	0.711	0.998
MCM10	MCM5	4448957	4432914	9606.ENSP00000418268	9606.ENSP00000216122	0	0	0	0	0.634	0.737	0.900	0.860	0.998
MAD2L1	CENPE	4437296	4435566	9606.ENSP00000296509	9606.ENSP00000265148	0	0	0	0	0.924	0.567	0.900	0.713	0.998
UBE2C	CCNA2	4441865	4436109	9606.ENSP00000348838	9606.ENSP00000274026	0	0	0	0	0.956	0.164	0.900	0.646	0.998
UBE2C	CCNB1	4441865	4434484	9606.ENSP00000348838	9606.ENSP00000256442	0	0	0	0	0.924	0.164	0.900	0.825	0.998
MCM4	POLE2	4435007	4432952	9606.ENSP00000262105	9606.ENSP00000216367	0	0	0	0	0.942	0.172	0.900	0.659	0.998
AURKB	CCNB1	4438898	4434484	9606.ENSP00000313950	9606.ENSP00000256442	0	0	0	0	0.934	0.291	0.900	0.797	0.998
CENPF	BUB1	4442771	4437860	9606.ENSP00000355922	9606.ENSP00000302530	0	0	0	0	0.938	0	0.900	0.732	0.998
BIRC5	MAD2L1	4437778	4437296	9606.ENSP00000301633	9606.ENSP00000296509	0	0	0	0	0.958	0	0.900	0.578	0.998
CDK1	CENPE	4446389	4435566	9606.ENSP00000378699	9606.ENSP00000265148	0	0	0	0	0.970	0.174	0.900	0.619	0.998
KIF2C	BUB1	4443901	4437860	9606.ENSP00000361298	9606.ENSP00000302530	0	0	0	0	0.945	0.185	0.900	0.699	0.998
CDC20	BIRC5	4443940	4437778	9606.ENSP00000361540	9606.ENSP00000301633	0	0	0	0	0.965	0.064	0.900	0.610	0.998
MCM3	RFC4	4451546	4446025	9606.ENSP00000480987	9606.ENSP00000376272	0.058	0	0.293	0	0.967	0.819	0	0.603	0.998
CDC20	KIF2C	4443940	4443901	9606.ENSP00000361540	9606.ENSP00000361298	0	0	0	0	0.958	0.078	0.900	0.579	0.998
CDK1	BIRC5	4446389	4437778	9606.ENSP00000378699	9606.ENSP00000301633	0	0	0	0	0.967	0.379	0.900	0.526	0.998
CENPA	AURKA	4440745	4432988	9606.ENSP00000336868	9606.ENSP00000216911	0	0	0	0	0.827	0.294	0.900	0.912	0.998
RFC4	MCM7	4446025	4438312	9606.ENSP00000376272	9606.ENSP00000307288	0.058	0	0	0	0.936	0.186	0.900	0.791	0.998
DSN1	BUB1	4447628	4437860	9606.ENSP00000389810	9606.ENSP00000302530	0	0	0	0	0.308	0.929	0.900	0.759	0.998
MAD2L1	CCNB2	4437296	4436767	9606.ENSP00000296509	9606.ENSP00000288207	0	0	0	0	0.926	0.130	0.900	0.788	0.998
CDK1	AURKB	4446389	4438898	9606.ENSP00000378699	9606.ENSP00000313950	0	0	0.422	0.726	0.963	0.399	0.900	0.852	0.998
CDC45	POLA1	4448376	4445155	9606.ENSP00000405726	9606.ENSP00000368349	0	0	0	0	0.893	0.619	0.900	0.748	0.998
CCNA2	CCNB1	4436109	4434484	9606.ENSP00000274026	9606.ENSP00000256442	0	0	0	0.738	0.971	0.707	0.720	0.924	0.998
MCM6	GMNN	4435383	4433492	9606.ENSP00000264156	9606.ENSP00000230056	0	0	0	0	0.697	0.878	0.900	0.637	0.998
TTK	BUB1	4443396	4437860	9606.ENSP00000358813	9606.ENSP00000302530	0	0	0	0	0.974	0.731	0	0.834	0.998
CENPE	KIF11	4435566	4434801	9606.ENSP00000265148	9606.ENSP00000260731	0	0	0	0.624	0.969	0.194	0.900	0.891	0.998
TTK	MAD2L1	4443396	4437296	9606.ENSP00000358813	9606.ENSP00000296509	0	0	0	0	0.963	0.799	0	0.834	0.998
CDCA8	MAD2L1	4444097	4437296	9606.ENSP00000362146	9606.ENSP00000296509	0	0	0	0	0.968	0	0.900	0.516	0.998
CDT1	CCNA2	4437709	4436109	9606.ENSP00000301019	9606.ENSP00000274026	0	0	0	0	0.812	0.808	0.900	0.702	0.998
CDCA8	NDC80	4444097	4434910	9606.ENSP00000362146	9606.ENSP00000261597	0	0	0	0	0.960	0	0.900	0.567	0.998
PRIM1	POLE2	4442054	4432952	9606.ENSP00000350491	9606.ENSP00000216367	0	0	0	0	0.952	0	0.900	0.694	0.998
MAD2L1	CCNB1	4437296	4434484	9606.ENSP00000296509	9606.ENSP00000256442	0	0	0	0	0.955	0.130	0.900	0.760	0.998
CDCA8	CENPE	4444097	4435566	9606.ENSP00000362146	9606.ENSP00000265148	0	0	0	0	0.960	0	0.900	0.611	0.998
UBE2C	AURKA	4441865	4432988	9606.ENSP00000348838	9606.ENSP00000216911	0	0	0	0	0.949	0.064	0.900	0.639	0.998
CDK1	CDCA8	4446389	4444097	9606.ENSP00000378699	9606.ENSP00000362146	0	0	0	0	0.971	0	0.900	0.616	0.998
AURKB	BIRC5	4438898	4437778	9606.ENSP00000313950	9606.ENSP00000301633	0	0	0	0	0.874	0.588	0.900	0.701	0.998
MCM3	CDC7	4451546	4447780	9606.ENSP00000480987	9606.ENSP00000393139	0	0	0	0	0.371	0.870	0.900	0.826	0.998
POLA1	MCM4	4445155	4435007	9606.ENSP00000368349	9606.ENSP00000262105	0	0	0	0	0.902	0.692	0.900	0.563	0.998
GINS3	MCM4	4448155	4435007	9606.ENSP00000401018	9606.ENSP00000262105	0	0	0	0	0.442	0.735	0.900	0.823	0.997
CDK1	FOXM1	4446389	4441245	9606.ENSP00000378699	9606.ENSP00000342307	0	0	0	0	0.840	0.424	0.900	0.748	0.997
UBE2C	MAD2L1	4441865	4437296	9606.ENSP00000348838	9606.ENSP00000296509	0	0	0	0	0.919	0.509	0.900	0.449	0.997
PBK	CDK1	4449452	4446389	9606.ENSP00000428489	9606.ENSP00000378699	0	0	0	0	0.990	0.412	0	0.660	0.997
CDCA8	KIF2C	4444097	4443901	9606.ENSP00000362146	9606.ENSP00000361298	0	0	0	0	0.931	0.114	0.900	0.658	0.997
MCM10	CDT1	4448957	4437709	9606.ENSP00000418268	9606.ENSP00000301019	0	0	0	0	0.805	0.186	0.900	0.874	0.997
CDK1	PCNA	4446389	4445167	9606.ENSP00000378699	9606.ENSP00000368458	0	0	0	0	0.983	0.756	0	0.443	0.997
DSN1	NDC80	4447628	4434910	9606.ENSP00000389810	9606.ENSP00000261597	0	0	0	0	0.297	0.820	0.900	0.827	0.997
RBBP7	SUZ12	4445322	4439066	9606.ENSP00000369424	9606.ENSP00000316578	0	0	0	0	0.094	0.862	0.900	0.816	0.997
MCM3	PRIM1	4451546	4442054	9606.ENSP00000480987	9606.ENSP00000350491	0	0	0	0	0.947	0.080	0.900	0.464	0.997
CDCA8	BUB1	4444097	4437860	9606.ENSP00000362146	9606.ENSP00000302530	0	0	0	0	0.935	0	0.900	0.707	0.997
POLA1	POLE2	4445155	4432952	9606.ENSP00000368349	9606.ENSP00000216367	0	0	0	0	0.877	0.304	0.900	0.780	0.997
KIF20A	KIF11	4446341	4434801	9606.ENSP00000378356	9606.ENSP00000260731	0	0	0	0.580	0.966	0	0.900	0.715	0.997
CKS2	CCNB2	4444630	4436767	9606.ENSP00000364976	9606.ENSP00000288207	0	0	0	0	0.921	0.916	0	0.627	0.997
HMMR	TPX2	4446202	4437665	9606.ENSP00000377492	9606.ENSP00000300403	0	0	0	0	0.837	0.379	0.900	0.751	0.997
CDK1	KIF2C	4446389	4443901	9606.ENSP00000378699	9606.ENSP00000361298	0	0	0	0	0.901	0.157	0.900	0.740	0.997
CDCA8	CCNB2	4444097	4436767	9606.ENSP00000362146	9606.ENSP00000288207	0	0	0	0	0.938	0	0.900	0.578	0.997
RACGAP1	AURKB	4448310	4438898	9606.ENSP00000404190	9606.ENSP00000313950	0	0	0	0	0.765	0.379	0.900	0.859	0.997
SPC24	ZWINT	4450762	4444294	9606.ENSP00000465075	9606.ENSP00000363055	0	0	0	0	0.170	0.929	0.900	0.670	0.997
FOXM1	CCNB1	4441245	4434484	9606.ENSP00000342307	9606.ENSP00000256442	0	0	0	0	0.811	0.349	0.900	0.827	0.997
PTTG1	AURKA	4446209	4432988	9606.ENSP00000377536	9606.ENSP00000216911	0	0	0	0	0.907	0.305	0.900	0.712	0.997
MCM6	GINS2	4435383	4434310	9606.ENSP00000264156	9606.ENSP00000253462	0	0	0	0	0.813	0.756	0.900	0.547	0.997
KIF2C	NDC80	4443901	4434910	9606.ENSP00000361298	9606.ENSP00000261597	0	0	0	0	0.917	0.180	0.900	0.691	0.997
PTTG1	UBE2C	4446209	4441865	9606.ENSP00000377536	9606.ENSP00000348838	0	0	0	0	0.936	0	0.900	0.694	0.997
CRY2	TIMELESS	4451274	4450318	9606.ENSP00000478187	9606.ENSP00000450607	0	0	0	0	0.061	0.791	0.900	0.886	0.997
RFC4	MCM2	4446025	4435544	9606.ENSP00000376272	9606.ENSP00000265056	0.058	0	0	0	0.927	0.186	0.900	0.584	0.997
SPC24	BUB1	4450762	4437860	9606.ENSP00000465075	9606.ENSP00000302530	0	0	0	0	0.341	0.929	0.900	0.608	0.997
CDC20	TTK	4443940	4443396	9606.ENSP00000361540	9606.ENSP00000358813	0	0	0	0	0.982	0.586	0	0.737	0.997
CENPA	BUB1	4440745	4437860	9606.ENSP00000336868	9606.ENSP00000302530	0	0	0	0	0.896	0.262	0.900	0.702	0.997
TOP2A	TPX2	4448614	4437665	9606.ENSP00000411532	9606.ENSP00000300403	0	0	0	0	0.993	0	0	0.595	0.997
SKA1	NDC80	4436620	4434910	9606.ENSP00000285116	9606.ENSP00000261597	0	0	0	0	0.876	0.354	0.900	0.701	0.997
AURKB	NCAPG	4438898	4434176	9606.ENSP00000313950	9606.ENSP00000251496	0	0	0	0	0.959	0.263	0.900	0.379	0.997
PRIM1	MCM2	4442054	4435544	9606.ENSP00000350491	9606.ENSP00000265056	0	0	0	0	0.928	0.133	0.900	0.634	0.997
UBE2C	AURKB	4441865	4438898	9606.ENSP00000348838	9606.ENSP00000313950	0	0	0	0	0.934	0.064	0.900	0.597	0.997
PCNA	MCM4	4445167	4435007	9606.ENSP00000368458	9606.ENSP00000262105	0	0	0	0	0.949	0.890	0	0.549	0.997
BUB1	CCNB1	4437860	4434484	9606.ENSP00000302530	9606.ENSP00000256442	0	0	0	0	0.902	0.085	0.900	0.793	0.997
CDC45	PRIM1	4448376	4442054	9606.ENSP00000405726	9606.ENSP00000350491	0	0	0	0	0.933	0	0.900	0.615	0.997
BUB1	KIF11	4437860	4434801	9606.ENSP00000302530	9606.ENSP00000260731	0	0	0	0	0.990	0.185	0	0.672	0.997
PCNA	POLA1	4445167	4445155	9606.ENSP00000368458	9606.ENSP00000368349	0.044	0	0	0	0.853	0.623	0.900	0.544	0.997
PCNA	PRIM1	4445167	4442054	9606.ENSP00000368458	9606.ENSP00000350491	0.295	0	0	0	0.928	0	0.900	0.598	0.997
CDC45	POLE2	4448376	4432952	9606.ENSP00000405726	9606.ENSP00000216367	0	0	0	0	0.887	0.411	0.900	0.729	0.997
NUSAP1	CDK1	4450429	4446389	9606.ENSP00000453403	9606.ENSP00000378699	0	0	0	0	0.992	0	0	0.644	0.997
TYMS	TK1	4439011	4437779	9606.ENSP00000315644	9606.ENSP00000301634	0.169	0	0	0	0.787	0	0.900	0.856	0.997
CDK1	TPX2	4446389	4437665	9606.ENSP00000378699	9606.ENSP00000300403	0	0	0	0	0.925	0	0.900	0.721	0.997
MCM3	GINS3	4451546	4448155	9606.ENSP00000480987	9606.ENSP00000401018	0	0	0	0	0.430	0.734	0.900	0.772	0.996
TTK	NDC80	4443396	4434910	9606.ENSP00000358813	9606.ENSP00000261597	0	0	0	0	0.983	0.578	0	0.602	0.996
PRIM1	MCM5	4442054	4432914	9606.ENSP00000350491	9606.ENSP00000216122	0	0	0	0	0.916	0.086	0.900	0.593	0.996
RFC4	FEN1	4446025	4438133	9606.ENSP00000376272	9606.ENSP00000305480	0	0	0	0	0.911	0.186	0.900	0.570	0.996
PCNA	MCM7	4445167	4438312	9606.ENSP00000368458	9606.ENSP00000307288	0	0	0	0	0.943	0.880	0	0.529	0.996
KIF20A	CDCA8	4446341	4444097	9606.ENSP00000378356	9606.ENSP00000362146	0	0	0	0	0.920	0.116	0.900	0.571	0.996
RFC5	PRIM1	4448482	4442054	9606.ENSP00000408295	9606.ENSP00000350491	0	0	0	0	0.940	0.080	0.900	0.377	0.996
CDK1	SMC4	4446389	4441992	9606.ENSP00000378699	9606.ENSP00000349961	0	0	0	0	0.906	0.328	0.900	0.453	0.996
KIF2C	CCNB1	4443901	4434484	9606.ENSP00000361298	9606.ENSP00000256442	0	0	0	0	0.929	0.150	0.900	0.513	0.996
CENPF	NDC80	4442771	4434910	9606.ENSP00000355922	9606.ENSP00000261597	0	0	0	0	0.909	0	0.900	0.635	0.996
NDC80	CCNB1	4434910	4434484	9606.ENSP00000261597	9606.ENSP00000256442	0	0	0	0	0.912	0.387	0.900	0.506	0.996
RACGAP1	KIF4A	4448310	4444386	9606.ENSP00000404190	9606.ENSP00000363524	0	0	0	0	0.909	0.186	0.900	0.617	0.996
AURKB	SKA1	4438898	4436620	9606.ENSP00000313950	9606.ENSP00000285116	0	0	0	0	0.808	0.354	0.900	0.733	0.996
RFC5	MCM7	4448482	4438312	9606.ENSP00000408295	9606.ENSP00000307288	0.058	0	0	0	0.929	0.186	0.900	0.444	0.996
UGT1A3	UGT1A4	4448969	4444178	9606.ENSP00000418532	9606.ENSP00000362508	0	0	0	0.985	0.521	0.993	0	0.860	0.996
CDK1	DLGAP5	4446389	4434015	9606.ENSP00000378699	9606.ENSP00000247191	0	0	0	0	0.991	0.320	0	0.489	0.996
MCM3	PCNA	4451546	4445167	9606.ENSP00000480987	9606.ENSP00000368458	0	0	0.233	0	0.964	0.110	0.720	0.574	0.996
DTL	CDT1	4442781	4437709	9606.ENSP00000355958	9606.ENSP00000301019	0	0	0	0	0.887	0.379	0	0.949	0.996
KIF4A	KIF11	4444386	4434801	9606.ENSP00000363524	9606.ENSP00000260731	0	0	0	0.649	0.949	0	0.900	0.783	0.996
FOXM1	CCNA2	4441245	4436109	9606.ENSP00000342307	9606.ENSP00000274026	0	0	0	0	0.863	0.082	0.900	0.751	0.996
BIRC5	CCNB1	4437778	4434484	9606.ENSP00000301633	9606.ENSP00000256442	0	0	0	0	0.888	0.185	0.900	0.651	0.996
CDK1	CDC25B	4446389	4433958	9606.ENSP00000378699	9606.ENSP00000245960	0	0	0	0	0.130	0.571	0.900	0.915	0.996
SPC24	DSN1	4450762	4447628	9606.ENSP00000465075	9606.ENSP00000389810	0	0	0	0	0.120	0.815	0.900	0.830	0.996
CENPN	CENPU	4446136	4436429	9606.ENSP00000377007	9606.ENSP00000281453	0	0	0	0	0.598	0.547	0.900	0.812	0.996
KIF2C	CCNB2	4443901	4436767	9606.ENSP00000361298	9606.ENSP00000288207	0	0	0	0	0.914	0.150	0.900	0.526	0.996
TOP2A	CDK1	4448614	4446389	9606.ENSP00000411532	9606.ENSP00000378699	0	0	0	0	0.986	0.386	0	0.597	0.996
CDC45	CDC7	4448376	4447780	9606.ENSP00000405726	9606.ENSP00000393139	0	0	0	0	0.431	0.264	0.900	0.919	0.996
RACGAP1	KIF11	4448310	4434801	9606.ENSP00000404190	9606.ENSP00000260731	0	0	0	0	0.933	0.186	0.900	0.468	0.996
BUB1	BIRC5	4437860	4437778	9606.ENSP00000302530	9606.ENSP00000301633	0	0	0	0	0.901	0.185	0.900	0.592	0.996
RBBP8	BARD1	4446941	4434809	9606.ENSP00000382628	9606.ENSP00000260947	0	0	0	0	0.119	0.860	0.900	0.715	0.996
UHRF1	DNMT1	4451406	4442259	9606.ENSP00000479617	9606.ENSP00000352516	0.167	0	0	0	0.345	0.472	0.900	0.897	0.996
MCM3	GINS2	4451546	4434310	9606.ENSP00000480987	9606.ENSP00000253462	0	0	0	0	0.779	0.735	0.900	0.543	0.996
MCM10	POLA1	4448957	4445155	9606.ENSP00000418268	9606.ENSP00000368349	0	0	0	0	0.251	0.733	0.900	0.859	0.996
CCNB2	NCAPG	4436767	4434176	9606.ENSP00000288207	9606.ENSP00000251496	0	0	0	0	0.937	0	0.900	0.398	0.995
MCM2	POLE2	4435544	4432952	9606.ENSP00000265056	9606.ENSP00000216367	0	0	0	0	0.874	0.172	0.900	0.590	0.995
PRIM1	MCM6	4442054	4435383	9606.ENSP00000350491	9606.ENSP00000264156	0	0	0	0	0.898	0.080	0.900	0.571	0.995
POLA1	MCM6	4445155	4435383	9606.ENSP00000368349	9606.ENSP00000264156	0	0	0	0	0.846	0.190	0.900	0.702	0.995
CDC20	KIF11	4443940	4434801	9606.ENSP00000361540	9606.ENSP00000260731	0	0	0	0	0.981	0.260	0	0.656	0.995
KIF2C	CENPF	4443901	4442771	9606.ENSP00000361298	9606.ENSP00000355922	0	0	0	0	0.884	0	0.900	0.630	0.995
CCNF	CDC20	4446633	4443940	9606.ENSP00000380256	9606.ENSP00000361540	0	0	0	0	0.861	0.400	0.900	0.547	0.995
KIF20A	KIF4A	4446341	4444386	9606.ENSP00000378356	9606.ENSP00000363524	0	0	0	0.579	0.936	0.132	0.900	0.784	0.995
ASPM	KIF11	4442873	4434801	9606.ENSP00000356379	9606.ENSP00000260731	0	0	0	0	0.988	0.086	0	0.644	0.995
BIRC5	CCNB2	4437778	4436767	9606.ENSP00000301633	9606.ENSP00000288207	0	0	0	0	0.880	0.185	0.900	0.577	0.995
CDC25C	CCNA2	4439463	4436109	9606.ENSP00000321656	9606.ENSP00000274026	0	0	0	0	0.701	0.400	0.900	0.765	0.995
CDK1	CENPA	4446389	4440745	9606.ENSP00000378699	9606.ENSP00000336868	0	0	0	0	0.820	0.157	0.900	0.729	0.995
POLA1	MCM5	4445155	4432914	9606.ENSP00000368349	9606.ENSP00000216122	0	0	0	0	0.902	0.190	0.900	0.539	0.995
CENPU	CENPM	4436429	4432895	9606.ENSP00000281453	9606.ENSP00000215980	0	0	0	0	0.483	0.564	0.900	0.812	0.995
CENPF	CCNB2	4442771	4436767	9606.ENSP00000355922	9606.ENSP00000288207	0	0	0	0	0.901	0	0.900	0.544	0.995
TUBA1B	TUBA1C	4440737	4437721	9606.ENSP00000336799	9606.ENSP00000301072	0	0	0	0.987	0.789	0.818	0.900	0.584	0.995
PRIM1	MCM4	4442054	4435007	9606.ENSP00000350491	9606.ENSP00000262105	0	0	0	0	0.936	0.125	0.900	0.356	0.995
GINS3	MCM5	4448155	4432914	9606.ENSP00000401018	9606.ENSP00000216122	0	0	0	0	0.314	0.758	0.900	0.733	0.994
MCM2	TOPBP1	4435544	4434806	9606.ENSP00000265056	9606.ENSP00000260810	0	0	0	0	0.321	0.692	0.900	0.782	0.994
KIF2C	KIF11	4443901	4434801	9606.ENSP00000361298	9606.ENSP00000260731	0	0	0	0.638	0.921	0	0.900	0.820	0.994
BIRC5	NDC80	4437778	4434910	9606.ENSP00000301633	9606.ENSP00000261597	0	0	0	0	0.926	0	0.900	0.325	0.994
CCNA2	MCM2	4436109	4435544	9606.ENSP00000274026	9606.ENSP00000265056	0	0	0	0	0.846	0.182	0.900	0.641	0.994
CDK1	NCAPD2	4446389	4439733	9606.ENSP00000378699	9606.ENSP00000325017	0	0	0	0	0.895	0.320	0.900	0.309	0.994
MCM3	POLE2	4451546	4432952	9606.ENSP00000480987	9606.ENSP00000216367	0	0	0	0	0.887	0.172	0.900	0.505	0.994
KIF20A	PRC1	4446341	4446249	9606.ENSP00000378356	9606.ENSP00000377793	0	0	0	0	0.892	0.182	0.900	0.468	0.994
HMMR	AURKA	4446202	4432988	9606.ENSP00000377492	9606.ENSP00000216911	0	0	0	0	0.827	0.342	0.900	0.552	0.994
CDK1	PTTG1	4446389	4446209	9606.ENSP00000378699	9606.ENSP00000377536	0	0	0	0	0.942	0.379	0	0.848	0.994
CDK1	CCNE1	4446389	4435118	9606.ENSP00000378699	9606.ENSP00000262643	0	0	0	0	0.305	0.619	0.900	0.827	0.994
BUB1	DLGAP5	4437860	4434015	9606.ENSP00000302530	9606.ENSP00000247191	0	0	0	0	0.972	0	0	0.793	0.994
CENPA	CENPM	4440745	4432895	9606.ENSP00000336868	9606.ENSP00000215980	0	0	0	0	0.770	0.222	0.900	0.748	0.994
RFC5	MCM2	4448482	4435544	9606.ENSP00000408295	9606.ENSP00000265056	0.058	0	0	0	0.908	0.186	0.900	0.385	0.994
CENPA	OIP5	4440745	4433119	9606.ENSP00000336868	9606.ENSP00000220514	0	0	0	0	0.780	0.542	0.900	0.548	0.994
NDC80	KIF11	4434910	4434801	9606.ENSP00000261597	9606.ENSP00000260731	0	0	0	0	0.976	0.180	0	0.754	0.994
MAD2L1	KIF11	4437296	4434801	9606.ENSP00000296509	9606.ENSP00000260731	0	0	0	0	0.971	0.261	0	0.749	0.994
CDK1	CDCA5	4446389	4436187	9606.ENSP00000378699	9606.ENSP00000275517	0	0	0	0	0.752	0.294	0.900	0.712	0.994
KIF11	DLGAP5	4434801	4434015	9606.ENSP00000260731	9606.ENSP00000247191	0	0	0	0	0.971	0.056	0	0.808	0.994
PRIM1	MCM7	4442054	4438312	9606.ENSP00000350491	9606.ENSP00000307288	0	0	0	0	0.908	0.080	0.900	0.469	0.994
CDCA8	CENPF	4444097	4442771	9606.ENSP00000362146	9606.ENSP00000355922	0	0	0	0	0.890	0	0.900	0.537	0.994
CDK1	ASPM	4446389	4442873	9606.ENSP00000378699	9606.ENSP00000356379	0	0	0	0	0.990	0.057	0	0.458	0.994
NEK2	NDC80	4442784	4434910	9606.ENSP00000355966	9606.ENSP00000261597	0	0	0	0	0.955	0.379	0	0.827	0.994
KIF11	AURKA	4434801	4432988	9606.ENSP00000260731	9606.ENSP00000216911	0	0	0	0	0.940	0.482	0	0.831	0.994
PTTG1	AURKB	4446209	4438898	9606.ENSP00000377536	9606.ENSP00000313950	0	0	0	0	0.834	0	0.900	0.688	0.994
CENPA	NDC80	4440745	4434910	9606.ENSP00000336868	9606.ENSP00000261597	0	0	0	0	0.788	0.166	0.900	0.721	0.994
MCM10	POLE2	4448957	4432952	9606.ENSP00000418268	9606.ENSP00000216367	0	0	0	0	0.791	0.286	0.900	0.651	0.994
KIF20A	CENPE	4446341	4435566	9606.ENSP00000378356	9606.ENSP00000265148	0	0	0	0.572	0.923	0	0.900	0.610	0.994
AURKB	AURKA	4438898	4432988	9606.ENSP00000313950	9606.ENSP00000216911	0	0	0.445	0.959	0.925	0.094	0.900	0.878	0.993
KIF2C	CENPA	4443901	4440745	9606.ENSP00000361298	9606.ENSP00000336868	0	0	0	0	0.818	0.080	0.900	0.670	0.993
CDK1	NEK2	4446389	4442784	9606.ENSP00000378699	9606.ENSP00000355966	0	0	0.345	0.740	0.922	0	0.900	0.597	0.993
ASPM	BUB1	4442873	4437860	9606.ENSP00000356379	9606.ENSP00000302530	0	0	0	0	0.984	0.353	0	0.446	0.993
TTK	KIF11	4443396	4434801	9606.ENSP00000358813	9606.ENSP00000260731	0	0	0	0	0.980	0.157	0	0.641	0.993
CENPU	NDC80	4436429	4434910	9606.ENSP00000281453	9606.ENSP00000261597	0	0	0	0	0.787	0	0.900	0.732	0.993
CENPE	CCNB1	4435566	4434484	9606.ENSP00000265148	9606.ENSP00000256442	0	0	0	0	0.830	0.150	0.900	0.622	0.993
CDCA8	CDCA5	4444097	4436187	9606.ENSP00000362146	9606.ENSP00000275517	0	0	0	0	0.856	0	0.900	0.590	0.993
MCM7	POLE2	4438312	4432952	9606.ENSP00000307288	9606.ENSP00000216367	0	0	0	0	0.879	0.172	0.900	0.461	0.993
TPX2	KIF11	4437665	4434801	9606.ENSP00000300403	9606.ENSP00000260731	0	0	0	0	0.949	0	0	0.872	0.993
NEK2	TPX2	4442784	4437665	9606.ENSP00000355966	9606.ENSP00000300403	0	0	0	0	0.868	0	0.900	0.543	0.993
CDK1	TTK	4446389	4443396	9606.ENSP00000378699	9606.ENSP00000358813	0	0	0	0.650	0.989	0.314	0	0.632	0.993
CDK1	HMMR	4446389	4446202	9606.ENSP00000378699	9606.ENSP00000377492	0	0	0	0	0.926	0	0.900	0.230	0.993
AURKB	KIF11	4438898	4434801	9606.ENSP00000313950	9606.ENSP00000260731	0	0	0	0	0.961	0.261	0	0.801	0.993
ASPM	NCAPG	4442873	4434176	9606.ENSP00000356379	9606.ENSP00000251496	0	0	0	0	0.991	0	0	0.293	0.993
BARD1	TOPBP1	4434809	4434806	9606.ENSP00000260947	9606.ENSP00000260810	0	0	0	0	0.143	0.872	0.900	0.510	0.993
KIFC1	KIF2C	4447827	4443901	9606.ENSP00000393963	9606.ENSP00000361298	0	0	0	0.601	0.908	0	0.900	0.753	0.993
POLE2	MCM5	4432952	4432914	9606.ENSP00000216367	9606.ENSP00000216122	0	0	0	0	0.882	0.324	0.900	0.313	0.993
CDC7	CDT1	4447780	4437709	9606.ENSP00000393139	9606.ENSP00000301019	0	0	0	0	0.216	0	0.900	0.924	0.993
BUB1	AURKA	4437860	4432988	9606.ENSP00000302530	9606.ENSP00000216911	0	0	0	0	0.962	0.246	0	0.783	0.993
CCNB2	CENPE	4436767	4435566	9606.ENSP00000288207	9606.ENSP00000265148	0	0	0	0	0.870	0.150	0.900	0.499	0.993
CENPF	CCNB1	4442771	4434484	9606.ENSP00000355922	9606.ENSP00000256442	0	0	0	0	0.849	0	0.900	0.586	0.993
ZWINT	AURKB	4444294	4438898	9606.ENSP00000363055	9606.ENSP00000313950	0	0	0	0	0.700	0	0.900	0.794	0.993
HIST1H4C	CENPA	4444948	4440745	9606.ENSP00000367034	9606.ENSP00000336868	0	0	0	0	0	0.847	0.900	0.582	0.993
CDK1	ECT2	4446389	4446064	9606.ENSP00000378699	9606.ENSP00000376457	0	0	0	0	0.957	0.393	0	0.762	0.993
KIF4A	CENPE	4444386	4435566	9606.ENSP00000363524	9606.ENSP00000265148	0	0	0	0.631	0.917	0	0.900	0.745	0.993
CENPA	CENPE	4440745	4435566	9606.ENSP00000336868	9606.ENSP00000265148	0	0	0	0	0.778	0.080	0.900	0.710	0.993
KIF20A	KIF2C	4446341	4443901	9606.ENSP00000378356	9606.ENSP00000361298	0	0	0	0.578	0.915	0	0.900	0.609	0.993
UBE2C	CCNB2	4441865	4436767	9606.ENSP00000348838	9606.ENSP00000288207	0	0	0	0	0.976	0.164	0	0.696	0.993
AURKB	CDCA5	4438898	4436187	9606.ENSP00000313950	9606.ENSP00000275517	0	0	0	0	0.785	0	0.900	0.711	0.993
CDK1	LMNB1	4446389	4434861	9606.ENSP00000378699	9606.ENSP00000261366	0	0	0	0	0.619	0.313	0.900	0.749	0.992
KIF20A	BIRC5	4446341	4437778	9606.ENSP00000378356	9606.ENSP00000301633	0	0	0	0	0.875	0	0.900	0.443	0.992
KNTC1	BUB1	4440000	4437860	9606.ENSP00000328236	9606.ENSP00000302530	0	0	0	0	0.818	0	0.900	0.641	0.992
SPC24	CDC20	4450762	4443940	9606.ENSP00000465075	9606.ENSP00000361540	0	0	0	0	0.876	0	0.900	0.473	0.992
NUSAP1	KIF11	4450429	4434801	9606.ENSP00000453403	9606.ENSP00000260731	0	0	0	0	0.986	0	0	0.510	0.992
GINS3	MCM6	4448155	4435383	9606.ENSP00000401018	9606.ENSP00000264156	0	0	0	0	0.327	0.607	0.900	0.753	0.992
CENPN	CENPM	4446136	4432895	9606.ENSP00000377007	9606.ENSP00000215980	0	0	0	0	0.613	0.131	0.900	0.810	0.992
KIFC1	KIF11	4447827	4434801	9606.ENSP00000393963	9606.ENSP00000260731	0	0	0	0.645	0.665	0.716	0.900	0.838	0.992
SPC24	AURKB	4450762	4438898	9606.ENSP00000465075	9606.ENSP00000313950	0	0	0	0	0.849	0	0.900	0.543	0.992
TTK	CENPE	4443396	4435566	9606.ENSP00000358813	9606.ENSP00000265148	0	0	0	0	0.983	0.079	0	0.568	0.992
CENPF	CENPA	4442771	4440745	9606.ENSP00000355922	9606.ENSP00000336868	0	0	0	0	0.786	0	0.900	0.672	0.992
CDC20	CENPF	4443940	4442771	9606.ENSP00000361540	9606.ENSP00000355922	0	0	0	0	0.839	0	0.900	0.596	0.992
RFC4	LIG1	4446025	4435231	9606.ENSP00000376272	9606.ENSP00000263274	0	0	0	0	0.814	0.300	0.900	0.500	0.992
TPX2	DLGAP5	4437665	4434015	9606.ENSP00000300403	9606.ENSP00000247191	0	0	0	0	0.965	0	0	0.790	0.992
PRC1	KIF11	4446249	4434801	9606.ENSP00000377793	9606.ENSP00000260731	0	0	0	0	0.965	0.267	0	0.729	0.992
CCNE2	CDK1	4449487	4446389	9606.ENSP00000429089	9606.ENSP00000378699	0	0	0	0	0.599	0.412	0.900	0.725	0.992
CKS2	CCNA2	4444630	4436109	9606.ENSP00000364976	9606.ENSP00000274026	0	0	0	0	0.838	0.817	0.540	0.509	0.992
HJURP	OIP5	4448718	4433119	9606.ENSP00000414109	9606.ENSP00000220514	0	0	0	0	0.775	0.320	0.900	0.565	0.992
RACGAP1	KIF20B	4448310	4443802	9606.ENSP00000404190	9606.ENSP00000360793	0	0	0	0	0.568	0.707	0.900	0.507	0.992
TTK	NCAPG	4443396	4434176	9606.ENSP00000358813	9606.ENSP00000251496	0	0	0	0	0.988	0	0	0.399	0.992
ASPM	CENPE	4442873	4435566	9606.ENSP00000356379	9606.ENSP00000265148	0	0	0	0	0.985	0.086	0	0.472	0.992
KIF2C	BIRC5	4443901	4437778	9606.ENSP00000361298	9606.ENSP00000301633	0	0	0	0	0.872	0	0.900	0.447	0.992
CDK1	CENPF	4446389	4442771	9606.ENSP00000378699	9606.ENSP00000355922	0	0	0	0	0.859	0	0.900	0.524	0.992
CCNA2	MCM4	4436109	4435007	9606.ENSP00000274026	9606.ENSP00000262105	0	0	0	0	0.797	0.182	0.900	0.551	0.991
KIF11	NCAPG	4434801	4434176	9606.ENSP00000260731	9606.ENSP00000251496	0	0	0	0	0.985	0.123	0	0.404	0.991
FOXM1	CCNB2	4441245	4436767	9606.ENSP00000342307	9606.ENSP00000288207	0	0	0	0	0.819	0.082	0.900	0.527	0.991
CENPA	CENPU	4440745	4436429	9606.ENSP00000336868	9606.ENSP00000281453	0	0	0	0	0.563	0.328	0.900	0.750	0.991
CENPF	FOXM1	4442771	4441245	9606.ENSP00000355922	9606.ENSP00000342307	0	0	0	0	0.820	0	0.900	0.572	0.991
FEN1	MCM6	4438133	4435383	9606.ENSP00000305480	9606.ENSP00000264156	0	0	0.209	0	0.983	0.053	0	0.400	0.991
BIRC5	CDCA5	4437778	4436187	9606.ENSP00000301633	9606.ENSP00000275517	0	0	0	0	0.881	0	0.900	0.365	0.991
SKA1	CENPE	4436620	4435566	9606.ENSP00000285116	9606.ENSP00000265148	0	0	0	0	0.640	0.294	0.900	0.692	0.991
CDK1	KIF20A	4446389	4446341	9606.ENSP00000378699	9606.ENSP00000378356	0	0	0	0	0.963	0.157	0	0.734	0.991
SPC24	CDK1	4450762	4446389	9606.ENSP00000465075	9606.ENSP00000378699	0	0	0	0	0.877	0	0.900	0.345	0.991
ZWINT	MAD2L1	4444294	4437296	9606.ENSP00000363055	9606.ENSP00000296509	0	0	0	0	0.813	0.305	0.900	0.429	0.991
UBE2T	FANCI	4442849	4438638	9606.ENSP00000356243	9606.ENSP00000310842	0	0	0	0	0.538	0	0.900	0.820	0.991
PRC1	KIF14	4446249	4442863	9606.ENSP00000377793	9606.ENSP00000356319	0	0	0	0	0.797	0.185	0.900	0.555	0.991
NCAPD2	AURKB	4439733	4438898	9606.ENSP00000325017	9606.ENSP00000313950	0	0	0	0	0.790	0.279	0.900	0.492	0.991
NUSAP1	CDC20	4450429	4443940	9606.ENSP00000453403	9606.ENSP00000361540	0	0	0	0	0.981	0	0	0.552	0.991
CDC20	TRIP13	4443940	4432699	9606.ENSP00000361540	9606.ENSP00000166345	0	0	0	0	0.898	0.853	0	0.485	0.991
CDC25C	CCNB2	4439463	4436767	9606.ENSP00000321656	9606.ENSP00000288207	0	0	0	0	0.795	0.300	0.800	0.752	0.991
CCNB1	AURKA	4434484	4432988	9606.ENSP00000256442	9606.ENSP00000216911	0	0	0	0	0.925	0.291	0	0.858	0.991
CKS2	CDC20	4444630	4443940	9606.ENSP00000364976	9606.ENSP00000361540	0	0	0	0	0.909	0.772	0	0.618	0.991
KIF4A	KIF2C	4444386	4443901	9606.ENSP00000363524	9606.ENSP00000361298	0	0	0	0.666	0.889	0	0.900	0.750	0.991
KIF2C	MAD2L1	4443901	4437296	9606.ENSP00000361298	9606.ENSP00000296509	0	0	0	0	0.794	0.261	0.900	0.493	0.991
CDK1	MCM4	4446389	4435007	9606.ENSP00000378699	9606.ENSP00000262105	0	0	0	0	0.943	0.478	0	0.734	0.991
PCNA	CCNE1	4445167	4435118	9606.ENSP00000368458	9606.ENSP00000262643	0	0	0	0	0.271	0.845	0.900	0.339	0.991
CHAF1B	ASF1B	4439017	4435253	9606.ENSP00000315700	9606.ENSP00000263382	0	0	0	0	0.553	0.922	0	0.765	0.991
CENPF	AURKB	4442771	4438898	9606.ENSP00000355922	9606.ENSP00000313950	0	0	0	0	0.803	0	0.900	0.606	0.991
FANCG	FANCI	4445092	4438638	9606.ENSP00000367910	9606.ENSP00000310842	0	0	0	0	0.258	0	0.900	0.895	0.991
SMC4	AURKB	4441992	4438898	9606.ENSP00000349961	9606.ENSP00000313950	0	0	0	0	0.793	0.134	0.900	0.573	0.991
TOP2A	UBE2C	4448614	4441865	9606.ENSP00000411532	9606.ENSP00000348838	0	0	0	0	0.982	0.050	0	0.545	0.991
CCNB2	KIF11	4436767	4434801	9606.ENSP00000288207	9606.ENSP00000260731	0	0	0	0	0.964	0.266	0	0.709	0.991
CENPN	NDC80	4446136	4434910	9606.ENSP00000377007	9606.ENSP00000261597	0	0	0	0	0.837	0	0.900	0.531	0.991
PBK	TOP2A	4449452	4448614	9606.ENSP00000428489	9606.ENSP00000411532	0	0	0	0	0.982	0	0	0.531	0.991
CDCA8	CENPA	4444097	4440745	9606.ENSP00000362146	9606.ENSP00000336868	0	0	0	0	0.793	0	0.900	0.627	0.991
RFC4	POLA1	4446025	4445155	9606.ENSP00000376272	9606.ENSP00000368349	0	0	0	0	0.775	0.186	0.900	0.561	0.990
AURKB	CCNA2	4438898	4436109	9606.ENSP00000313950	9606.ENSP00000274026	0	0	0	0	0.969	0.177	0	0.661	0.990
CENPA	CCNB1	4440745	4434484	9606.ENSP00000336868	9606.ENSP00000256442	0	0	0	0	0.788	0.126	0.900	0.549	0.990
CENPF	BIRC5	4442771	4437778	9606.ENSP00000355922	9606.ENSP00000301633	0	0	0	0	0.809	0	0.900	0.548	0.990
MCM7	CCNA2	4438312	4436109	9606.ENSP00000307288	9606.ENSP00000274026	0	0	0	0	0.719	0.182	0.900	0.654	0.990
CCNB1	CDC25B	4434484	4433958	9606.ENSP00000256442	9606.ENSP00000245960	0	0	0	0	0.466	0.216	0.900	0.802	0.990
BUB1	CDCA5	4437860	4436187	9606.ENSP00000302530	9606.ENSP00000275517	0	0	0	0	0.834	0	0.900	0.479	0.990
MCM2	GMNN	4435544	4433492	9606.ENSP00000265056	9606.ENSP00000230056	0	0	0	0	0.447	0	0.900	0.841	0.990
CDC20	CDCA5	4443940	4436187	9606.ENSP00000361540	9606.ENSP00000275517	0	0	0	0	0.838	0	0.900	0.454	0.990
ESR1	CCND1	4448358	4433391	9606.ENSP00000405330	9606.ENSP00000227507	0	0	0	0	0	0.384	0.900	0.858	0.990
RFC4	POLE2	4446025	4432952	9606.ENSP00000376272	9606.ENSP00000216367	0	0	0	0	0.812	0	0.900	0.556	0.990
CCNB2	CDCA5	4436767	4436187	9606.ENSP00000288207	9606.ENSP00000275517	0	0	0	0	0.837	0	0.900	0.471	0.990
CDC20	DLGAP5	4443940	4434015	9606.ENSP00000361540	9606.ENSP00000247191	0	0	0	0	0.983	0	0	0.479	0.990
RACGAP1	CDCA8	4448310	4444097	9606.ENSP00000404190	9606.ENSP00000362146	0	0	0	0	0.812	0	0.900	0.524	0.990
KIF20B	KIF11	4443802	4434801	9606.ENSP00000360793	9606.ENSP00000260731	0	0	0	0.584	0.882	0	0.900	0.587	0.990
CCNB1	NCAPG	4434484	4434176	9606.ENSP00000256442	9606.ENSP00000251496	0	0	0	0	0.867	0	0.900	0.374	0.990
BUB1	CCNA2	4437860	4436109	9606.ENSP00000302530	9606.ENSP00000274026	0	0	0	0	0.970	0.079	0	0.698	0.990
CDK1	CDT1	4446389	4437709	9606.ENSP00000378699	9606.ENSP00000301019	0	0	0	0	0.687	0.861	0	0.788	0.990
TOP2A	BUB1	4448614	4437860	9606.ENSP00000411532	9606.ENSP00000302530	0	0	0	0	0.974	0.050	0	0.620	0.990
CENPA	CCNB2	4440745	4436767	9606.ENSP00000336868	9606.ENSP00000288207	0	0	0	0	0.810	0.126	0.900	0.499	0.990
NEK2	AURKA	4442784	4432988	9606.ENSP00000355966	9606.ENSP00000216911	0	0	0.361	0.690	0.877	0	0.900	0.679	0.990
RFC4	MCM4	4446025	4435007	9606.ENSP00000376272	9606.ENSP00000262105	0.058	0	0	0	0.963	0.186	0	0.704	0.990
KIF2C	CENPE	4443901	4435566	9606.ENSP00000361298	9606.ENSP00000265148	0	0	0	0.616	0.869	0	0.900	0.771	0.990
NEK2	UBE2C	4442784	4441865	9606.ENSP00000355966	9606.ENSP00000348838	0	0	0	0	0.825	0	0.900	0.510	0.990
CENPA	MAD2L1	4440745	4437296	9606.ENSP00000336868	9606.ENSP00000296509	0	0	0	0	0.796	0.170	0.900	0.490	0.990
NUSAP1	DLGAP5	4450429	4434015	9606.ENSP00000453403	9606.ENSP00000247191	0	0	0	0	0.955	0	0	0.792	0.990
ZWINT	CENPA	4444294	4440745	9606.ENSP00000363055	9606.ENSP00000336868	0	0	0	0	0.778	0	0.900	0.590	0.990
CDC20	CENPA	4443940	4440745	9606.ENSP00000361540	9606.ENSP00000336868	0	0	0	0	0.781	0.091	0.900	0.581	0.990
STMN1	CDK1	4448554	4446389	9606.ENSP00000410452	9606.ENSP00000378699	0	0	0	0	0.782	0.379	0.900	0.400	0.990
RACGAP1	KIF2C	4448310	4443901	9606.ENSP00000404190	9606.ENSP00000361298	0	0	0	0	0.794	0.186	0.900	0.471	0.989
MAD2L1	NCAPG	4437296	4434176	9606.ENSP00000296509	9606.ENSP00000251496	0	0	0	0	0.982	0	0	0.414	0.989
KIF20A	BUB1	4446341	4437860	9606.ENSP00000378356	9606.ENSP00000302530	0	0	0	0	0.975	0.185	0	0.528	0.989
KNTC1	CENPE	4440000	4435566	9606.ENSP00000328236	9606.ENSP00000265148	0	0	0	0	0.739	0	0.900	0.641	0.989
CDK1	H2AFZ	4446389	4437274	9606.ENSP00000378699	9606.ENSP00000296417	0	0	0	0	0.803	0.085	0.900	0.479	0.989
CCNA2	MCM5	4436109	4432914	9606.ENSP00000274026	9606.ENSP00000216122	0	0	0	0	0.749	0.182	0.900	0.541	0.989
PCNA	MCM6	4445167	4435383	9606.ENSP00000368458	9606.ENSP00000264156	0	0	0	0	0.980	0.110	0	0.448	0.989
RACGAP1	CENPE	4448310	4435566	9606.ENSP00000404190	9606.ENSP00000265148	0	0	0	0	0.703	0.186	0.900	0.612	0.989
CENPF	MAD2L1	4442771	4437296	9606.ENSP00000355922	9606.ENSP00000296509	0	0	0	0	0.802	0	0.900	0.529	0.989
HJURP	CENPN	4448718	4446136	9606.ENSP00000414109	9606.ENSP00000377007	0	0	0	0	0.673	0	0.900	0.700	0.989
CCNA2	MCM6	4436109	4435383	9606.ENSP00000274026	9606.ENSP00000264156	0	0	0	0	0.718	0.306	0.900	0.548	0.989
MCM3	CCNA2	4451546	4436109	9606.ENSP00000480987	9606.ENSP00000274026	0	0	0	0	0.695	0.182	0.900	0.621	0.989
CDK4	CCNB1	4434582	4434484	9606.ENSP00000257904	9606.ENSP00000256442	0	0	0	0	0.213	0.265	0.900	0.832	0.989
MCM6	POLE2	4435383	4432952	9606.ENSP00000264156	9606.ENSP00000216367	0	0	0	0	0.734	0.172	0.900	0.597	0.989
CCNA2	KIF11	4436109	4434801	9606.ENSP00000274026	9606.ENSP00000260731	0	0	0	0	0.977	0.150	0	0.478	0.989
NUSAP1	NCAPG	4450429	4434176	9606.ENSP00000453403	9606.ENSP00000251496	0	0	0	0	0.981	0	0	0.472	0.989
CDK1	CDKN3	4446389	4440665	9606.ENSP00000378699	9606.ENSP00000335357	0	0	0	0	0.913	0.458	0	0.766	0.988
TTK	ASPM	4443396	4442873	9606.ENSP00000358813	9606.ENSP00000356379	0	0	0	0	0.986	0	0	0.229	0.988
CENPF	KNTC1	4442771	4440000	9606.ENSP00000355922	9606.ENSP00000328236	0	0	0	0	0.804	0	0.900	0.457	0.988
NDC80	AURKA	4434910	4432988	9606.ENSP00000261597	9606.ENSP00000216911	0	0	0	0	0.909	0.484	0	0.774	0.988
TTK	DLGAP5	4443396	4434015	9606.ENSP00000358813	9606.ENSP00000247191	0	0	0	0	0.979	0	0	0.461	0.988
PRIM1	FEN1	4442054	4438133	9606.ENSP00000350491	9606.ENSP00000305480	0	0	0	0	0.824	0	0.900	0.374	0.988
CDK1	PRC1	4446389	4446249	9606.ENSP00000378699	9606.ENSP00000377793	0	0	0	0	0.967	0.470	0	0.411	0.988
FEN1	MCM2	4438133	4435544	9606.ENSP00000305480	9606.ENSP00000265056	0	0	0	0	0.972	0.053	0	0.609	0.988
TOP2A	NCAPG	4448614	4434176	9606.ENSP00000411532	9606.ENSP00000251496	0	0	0	0	0.967	0.085	0	0.644	0.988
CCNB2	MCM2	4436767	4435544	9606.ENSP00000288207	9606.ENSP00000265056	0	0	0	0	0.865	0.803	0	0.592	0.988
MBL2	FCN3	4444298	4435966	9606.ENSP00000363079	9606.ENSP00000270879	0	0	0	0	0	0.157	0.900	0.870	0.988
CENPA	BIRC5	4440745	4437778	9606.ENSP00000336868	9606.ENSP00000301633	0	0	0	0	0.782	0.097	0.900	0.471	0.988
CENPU	OIP5	4436429	4433119	9606.ENSP00000281453	9606.ENSP00000220514	0	0	0	0	0.783	0	0.900	0.528	0.988
BUB1	CENPU	4437860	4436429	9606.ENSP00000302530	9606.ENSP00000281453	0	0	0	0	0.787	0	0.900	0.500	0.988
CDK1	ZWINT	4446389	4444294	9606.ENSP00000378699	9606.ENSP00000363055	0	0	0	0	0.843	0	0.900	0.348	0.988
PRC1	KIF4A	4446249	4444386	9606.ENSP00000377793	9606.ENSP00000363524	0	0	0	0	0.937	0.472	0	0.664	0.988
ZWINT	CDC20	4444294	4443940	9606.ENSP00000363055	9606.ENSP00000361540	0	0	0	0	0.771	0	0.900	0.543	0.988
ZWINT	CENPU	4444294	4436429	9606.ENSP00000363055	9606.ENSP00000281453	0	0	0	0	0.795	0	0.900	0.481	0.988
NUSAP1	CCNA2	4450429	4436109	9606.ENSP00000453403	9606.ENSP00000274026	0	0	0	0	0.981	0	0	0.409	0.988
CDCA8	TTK	4444097	4443396	9606.ENSP00000362146	9606.ENSP00000358813	0	0	0	0	0.971	0.294	0	0.472	0.988
CDC20	FOXM1	4443940	4441245	9606.ENSP00000361540	9606.ENSP00000342307	0	0	0	0	0.960	0.050	0	0.683	0.987
ZWINT	CCNB2	4444294	4436767	9606.ENSP00000363055	9606.ENSP00000288207	0	0	0	0	0.799	0	0.900	0.448	0.987
TTK	CCNA2	4443396	4436109	9606.ENSP00000358813	9606.ENSP00000274026	0	0	0	0	0.975	0.187	0	0.420	0.987
DSN1	AURKB	4447628	4438898	9606.ENSP00000389810	9606.ENSP00000313950	0	0	0	0	0.255	0	0.900	0.851	0.987
CENPN	CDC20	4446136	4443940	9606.ENSP00000377007	9606.ENSP00000361540	0	0	0	0	0.838	0	0.900	0.299	0.987
MCM3	TIMELESS	4451546	4450318	9606.ENSP00000480987	9606.ENSP00000450607	0	0	0	0	0.919	0.770	0	0.357	0.987
SPC24	CCNB1	4450762	4434484	9606.ENSP00000465075	9606.ENSP00000256442	0	0	0	0	0.848	0	0.900	0.254	0.987
KIFC1	KIF20A	4447827	4446341	9606.ENSP00000393963	9606.ENSP00000378356	0	0	0	0.587	0.808	0.185	0.900	0.690	0.987
NDC80	NCAPG	4434910	4434176	9606.ENSP00000261597	9606.ENSP00000251496	0	0	0	0	0.982	0	0	0.279	0.987
ZWINT	KIF2C	4444294	4443901	9606.ENSP00000363055	9606.ENSP00000361298	0	0	0	0	0.767	0	0.900	0.511	0.987
TIMELESS	MCM2	4450318	4435544	9606.ENSP00000450607	9606.ENSP00000265056	0	0	0	0	0.874	0.738	0	0.660	0.987
CDC45	CDT1	4448376	4437709	9606.ENSP00000405726	9606.ENSP00000301019	0	0	0	0	0.852	0	0	0.918	0.987
TOP2A	DLGAP5	4448614	4434015	9606.ENSP00000411532	9606.ENSP00000247191	0	0	0	0	0.979	0	0	0.425	0.987
CDK1	KNTC1	4446389	4440000	9606.ENSP00000378699	9606.ENSP00000328236	0	0	0	0	0.851	0	0.900	0.213	0.987
CENPN	BUB1	4446136	4437860	9606.ENSP00000377007	9606.ENSP00000302530	0	0	0	0	0.812	0	0.900	0.410	0.987
MCM2	ASF1B	4435544	4435253	9606.ENSP00000265056	9606.ENSP00000263382	0	0	0	0	0.771	0.709	0	0.831	0.987
TYMS	MCM2	4439011	4435544	9606.ENSP00000315644	9606.ENSP00000265056	0	0	0	0	0.980	0	0	0.392	0.987
BUB1	TPX2	4437860	4437665	9606.ENSP00000302530	9606.ENSP00000300403	0	0	0	0	0.974	0	0	0.518	0.987
CCNB1	DLGAP5	4434484	4434015	9606.ENSP00000256442	9606.ENSP00000247191	0	0	0	0	0.976	0	0	0.506	0.987
MCM10	PRIM1	4448957	4442054	9606.ENSP00000418268	9606.ENSP00000350491	0	0	0	0	0.652	0	0.900	0.657	0.987
HJURP	CENPM	4448718	4432895	9606.ENSP00000414109	9606.ENSP00000215980	0	0	0	0	0.783	0	0.900	0.481	0.987
NCAPG	DLGAP5	4434176	4434015	9606.ENSP00000251496	9606.ENSP00000247191	0	0	0	0	0.975	0	0	0.445	0.986
ZWINT	CENPE	4444294	4435566	9606.ENSP00000363055	9606.ENSP00000265148	0	0	0	0	0.677	0	0.900	0.617	0.986
ZWINT	BIRC5	4444294	4437778	9606.ENSP00000363055	9606.ENSP00000301633	0	0	0	0	0.780	0	0.900	0.419	0.986
KIF11	CCNB1	4434801	4434484	9606.ENSP00000260731	9606.ENSP00000256442	0	0	0	0	0.939	0.266	0	0.725	0.986
CDK1	TYMS	4446389	4439011	9606.ENSP00000378699	9606.ENSP00000315644	0	0	0	0	0.981	0	0	0.318	0.986
RFC5	LIG1	4448482	4435231	9606.ENSP00000408295	9606.ENSP00000263274	0	0	0	0	0.715	0.300	0.900	0.392	0.986
PBK	MAD2L1	4449452	4437296	9606.ENSP00000428489	9606.ENSP00000296509	0	0	0	0	0.980	0.111	0	0.296	0.986
CDCA8	AURKA	4444097	4432988	9606.ENSP00000362146	9606.ENSP00000216911	0	0	0	0	0.933	0	0.540	0.586	0.986
RFC5	POLA1	4448482	4445155	9606.ENSP00000408295	9606.ENSP00000368349	0	0	0	0	0.721	0.186	0.900	0.476	0.986
AURKB	TPX2	4438898	4437665	9606.ENSP00000313950	9606.ENSP00000300403	0	0	0	0	0.897	0.435	0	0.779	0.986
TOP2A	CCNB2	4448614	4436767	9606.ENSP00000411532	9606.ENSP00000288207	0	0	0	0	0.965	0.057	0	0.623	0.986
MCM10	CDK6	4448957	4435642	9606.ENSP00000418268	9606.ENSP00000265734	0	0	0	0	0.107	0.980	0	0.287	0.986
SPC24	SKA1	4450762	4436620	9606.ENSP00000465075	9606.ENSP00000285116	0	0	0	0	0.381	0.354	0.900	0.704	0.986
CCNB2	DLGAP5	4436767	4434015	9606.ENSP00000288207	9606.ENSP00000247191	0	0	0	0	0.976	0	0	0.437	0.986
AR	CCND1	4444436	4433391	9606.ENSP00000363822	9606.ENSP00000227507	0	0	0	0	0.061	0.384	0.900	0.795	0.986
RACGAP1	BIRC5	4448310	4437778	9606.ENSP00000404190	9606.ENSP00000301633	0	0	0	0	0.783	0	0.900	0.418	0.986
TOP2A	CDC20	4448614	4443940	9606.ENSP00000411532	9606.ENSP00000361540	0	0	0	0	0.968	0	0	0.579	0.986
CDC20	CENPM	4443940	4432895	9606.ENSP00000361540	9606.ENSP00000215980	0	0	0	0	0.806	0	0.900	0.342	0.986
RACGAP1	CDK1	4448310	4446389	9606.ENSP00000404190	9606.ENSP00000378699	0	0	0	0	0.955	0.358	0	0.579	0.986
MAD2L1	CENPU	4437296	4436429	9606.ENSP00000296509	9606.ENSP00000281453	0	0	0	0	0.825	0	0.900	0.297	0.986
CDK1	CENPN	4446389	4446136	9606.ENSP00000378699	9606.ENSP00000377007	0	0	0	0	0.827	0	0.900	0.291	0.986
ZWINT	CCNB1	4444294	4434484	9606.ENSP00000363055	9606.ENSP00000256442	0	0	0	0	0.796	0	0.900	0.399	0.986
POLA1	FEN1	4445155	4438133	9606.ENSP00000368349	9606.ENSP00000305480	0	0	0	0	0.594	0.161	0.900	0.655	0.986
TOP2A	CCNB1	4448614	4434484	9606.ENSP00000411532	9606.ENSP00000256442	0	0	0	0	0.964	0.057	0	0.622	0.986
CENPN	CCNB2	4446136	4436767	9606.ENSP00000377007	9606.ENSP00000288207	0	0	0	0	0.841	0	0.900	0.206	0.986
CDK1	RFC4	4446389	4446025	9606.ENSP00000378699	9606.ENSP00000376272	0	0	0	0	0.982	0.050	0	0.268	0.986
PBK	CCNB1	4449452	4434484	9606.ENSP00000428489	9606.ENSP00000256442	0	0	0	0	0.937	0.410	0	0.668	0.986
CCNA2	AURKA	4436109	4432988	9606.ENSP00000274026	9606.ENSP00000216911	0	0	0	0	0.964	0.177	0	0.582	0.986
CENPN	CDCA8	4446136	4444097	9606.ENSP00000377007	9606.ENSP00000362146	0	0	0	0	0.822	0	0.900	0.300	0.986
CDK1	CENPU	4446389	4436429	9606.ENSP00000378699	9606.ENSP00000281453	0	0	0	0	0.821	0	0.900	0.330	0.986
TOP2A	KIF11	4448614	4434801	9606.ENSP00000411532	9606.ENSP00000260731	0	0	0	0	0.968	0	0	0.549	0.985
CCNB2	CENPM	4436767	4432895	9606.ENSP00000288207	9606.ENSP00000215980	0	0	0	0	0.797	0	0.900	0.329	0.985
NUSAP1	NDC80	4450429	4434910	9606.ENSP00000453403	9606.ENSP00000261597	0	0	0	0	0.981	0	0	0.245	0.985
CDK1	CCND1	4446389	4433391	9606.ENSP00000378699	9606.ENSP00000227507	0	0	0	0	0.095	0.767	0.720	0.775	0.985
RFC5	POLE2	4448482	4432952	9606.ENSP00000408295	9606.ENSP00000216367	0	0	0	0	0.731	0	0.900	0.510	0.985
ASPM	DLGAP5	4442873	4434015	9606.ENSP00000356379	9606.ENSP00000247191	0	0	0	0	0.982	0	0	0.186	0.985
KNTC1	NDC80	4440000	4434910	9606.ENSP00000328236	9606.ENSP00000261597	0	0	0	0	0.720	0	0.900	0.536	0.985
PRC1	CDC20	4446249	4443940	9606.ENSP00000377793	9606.ENSP00000361540	0	0	0	0	0.967	0	0	0.560	0.985
BIRC5	CENPE	4437778	4435566	9606.ENSP00000301633	9606.ENSP00000265148	0	0	0	0	0.768	0.050	0.900	0.406	0.985
CENPN	AURKB	4446136	4438898	9606.ENSP00000377007	9606.ENSP00000313950	0	0	0	0	0.806	0	0.900	0.297	0.985
TFDP1	E2F2	4444547	4442638	9606.ENSP00000364519	9606.ENSP00000355249	0	0	0	0	0.189	0.657	0.900	0.530	0.985
CDCA8	CENPM	4444097	4432895	9606.ENSP00000362146	9606.ENSP00000215980	0	0	0	0	0.809	0.075	0.900	0.278	0.985
RAD51AP1	POLE2	4433433	4432952	9606.ENSP00000228843	9606.ENSP00000216367	0	0	0	0	0.756	0	0.900	0.435	0.985
CDK1	SKA1	4446389	4436620	9606.ENSP00000378699	9606.ENSP00000285116	0	0	0	0	0.804	0	0.900	0.308	0.985
BUB1	SKA1	4437860	4436620	9606.ENSP00000302530	9606.ENSP00000285116	0	0	0	0	0.706	0	0.900	0.539	0.985
PRC1	TPX2	4446249	4437665	9606.ENSP00000377793	9606.ENSP00000300403	0	0	0	0	0.966	0	0	0.577	0.985
CDK6	CCNB1	4435642	4434484	9606.ENSP00000265734	9606.ENSP00000256442	0	0	0	0	0.152	0.265	0.900	0.793	0.985
CDC20	SKA1	4443940	4436620	9606.ENSP00000361540	9606.ENSP00000285116	0	0	0	0	0.811	0	0.900	0.293	0.985
ZWINT	CDCA8	4444294	4444097	9606.ENSP00000363055	9606.ENSP00000362146	0	0	0	0	0.792	0	0.900	0.352	0.985
BUB1	NCAPG	4437860	4434176	9606.ENSP00000302530	9606.ENSP00000251496	0	0	0	0	0.974	0	0	0.478	0.985
CCNB2	CDC25B	4436767	4433958	9606.ENSP00000288207	9606.ENSP00000245960	0	0	0	0	0.468	0.188	0.900	0.698	0.985
RACGAP1	ANLN	4448310	4435644	9606.ENSP00000404190	9606.ENSP00000265748	0	0	0	0	0.843	0.190	0	0.891	0.985
CENPN	CENPE	4446136	4435566	9606.ENSP00000377007	9606.ENSP00000265148	0	0	0	0	0.749	0	0.900	0.485	0.985
TOP2A	KIF4A	4448614	4444386	9606.ENSP00000411532	9606.ENSP00000363524	0	0	0	0	0.973	0	0	0.468	0.985
CENPE	DLGAP5	4435566	4434015	9606.ENSP00000265148	9606.ENSP00000247191	0	0	0	0	0.969	0.056	0	0.505	0.984
MCM3	GMNN	4451546	4433492	9606.ENSP00000480987	9606.ENSP00000230056	0	0	0	0	0.606	0	0.900	0.641	0.984
TOP2A	KIF20A	4448614	4446341	9606.ENSP00000411532	9606.ENSP00000378356	0	0	0	0	0.972	0	0	0.454	0.984
TIMELESS	MCM7	4450318	4438312	9606.ENSP00000450607	9606.ENSP00000307288	0	0	0	0	0.804	0.883	0	0.391	0.984
TOP2A	CCNA2	4448614	4436109	9606.ENSP00000411532	9606.ENSP00000274026	0	0	0	0	0.967	0.050	0	0.544	0.984
CDCA8	SKA1	4444097	4436620	9606.ENSP00000362146	9606.ENSP00000285116	0	0	0	0	0.761	0	0.900	0.415	0.984
MCM3	FEN1	4451546	4438133	9606.ENSP00000480987	9606.ENSP00000305480	0	0	0	0	0.969	0.053	0	0.512	0.984
MCM7	GMNN	4438312	4433492	9606.ENSP00000307288	9606.ENSP00000230056	0	0	0	0	0.439	0	0.900	0.749	0.984
RFC4	TOPBP1	4446025	4434806	9606.ENSP00000376272	9606.ENSP00000260810	0	0	0	0	0.589	0.180	0.900	0.606	0.984
CENPN	MAD2L1	4446136	4437296	9606.ENSP00000377007	9606.ENSP00000296509	0	0	0	0	0.808	0	0.900	0.258	0.984
CDK1	GMNN	4446389	4433492	9606.ENSP00000378699	9606.ENSP00000230056	0	0	0	0	0.852	0.696	0	0.680	0.984
NUSAP1	TOP2A	4450429	4448614	9606.ENSP00000453403	9606.ENSP00000411532	0	0	0	0	0.966	0	0	0.562	0.984
CENPN	CENPW	4446136	4443084	9606.ENSP00000377007	9606.ENSP00000357308	0	0	0	0	0.302	0	0.900	0.790	0.984
AURKB	CENPM	4438898	4432895	9606.ENSP00000313950	9606.ENSP00000215980	0	0	0	0	0.805	0	0.900	0.287	0.984
KNTC1	MAD2L1	4440000	4437296	9606.ENSP00000328236	9606.ENSP00000296509	0	0	0	0	0.648	0	0.900	0.607	0.984
FEN1	MCM4	4438133	4435007	9606.ENSP00000305480	9606.ENSP00000262105	0	0	0	0	0.974	0.053	0	0.419	0.984
HMMR	NEK2	4446202	4442784	9606.ENSP00000377492	9606.ENSP00000355966	0	0	0	0	0.796	0	0.900	0.296	0.984
ZWINT	CENPF	4444294	4442771	9606.ENSP00000363055	9606.ENSP00000355922	0	0	0	0	0.678	0	0.900	0.557	0.984
CDCA8	CCNA2	4444097	4436109	9606.ENSP00000362146	9606.ENSP00000274026	0	0	0	0	0.974	0	0	0.427	0.984
RFC5	FEN1	4448482	4438133	9606.ENSP00000408295	9606.ENSP00000305480	0	0	0	0	0.711	0.186	0.900	0.424	0.984
CDC25B	AURKA	4433958	4432988	9606.ENSP00000245960	9606.ENSP00000216911	0	0	0	0	0.146	0.379	0.900	0.739	0.984
ZWINT	CDCA5	4444294	4436187	9606.ENSP00000363055	9606.ENSP00000275517	0	0	0	0	0.758	0	0.900	0.415	0.984
CDK1	MCM7	4446389	4438312	9606.ENSP00000378699	9606.ENSP00000307288	0	0	0	0	0.956	0.157	0	0.574	0.983
NDC80	DLGAP5	4434910	4434015	9606.ENSP00000261597	9606.ENSP00000247191	0	0	0	0	0.971	0	0	0.456	0.983
CENPN	KIF2C	4446136	4443901	9606.ENSP00000377007	9606.ENSP00000361298	0	0	0	0	0.748	0	0.900	0.410	0.983
TOP2A	CENPF	4448614	4442771	9606.ENSP00000411532	9606.ENSP00000355922	0	0	0	0	0.963	0	0	0.566	0.983
CENPU	CENPE	4436429	4435566	9606.ENSP00000281453	9606.ENSP00000265148	0	0	0	0	0.691	0	0.900	0.522	0.983
BIRC5	CENPM	4437778	4432895	9606.ENSP00000301633	9606.ENSP00000215980	0	0	0	0	0.797	0	0.900	0.252	0.983
UBE2C	BIRC5	4441865	4437778	9606.ENSP00000348838	9606.ENSP00000301633	0	0	0	0	0.956	0.193	0	0.579	0.983
CDC20	ASPM	4443940	4442873	9606.ENSP00000361540	9606.ENSP00000356379	0	0	0	0	0.972	0.168	0	0.346	0.983
CDCA8	KIF11	4444097	4434801	9606.ENSP00000362146	9606.ENSP00000260731	0	0	0	0	0.966	0	0	0.537	0.983
TTK	CCNB2	4443396	4436767	9606.ENSP00000358813	9606.ENSP00000288207	0	0	0	0	0.939	0.358	0	0.612	0.983
RFC4	FANCI	4446025	4438638	9606.ENSP00000376272	9606.ENSP00000310842	0	0	0	0	0.782	0	0.900	0.286	0.983
KIF4A	BUB1	4444386	4437860	9606.ENSP00000363524	9606.ENSP00000302530	0	0	0	0	0.959	0.185	0	0.537	0.983
ZWINT	CENPM	4444294	4432895	9606.ENSP00000363055	9606.ENSP00000215980	0	0	0	0	0.682	0.136	0.900	0.473	0.983
PTTG1	CCNB1	4446209	4434484	9606.ENSP00000377536	9606.ENSP00000256442	0	0	0	0	0.929	0	0	0.778	0.983
PRC1	CENPE	4446249	4435566	9606.ENSP00000377793	9606.ENSP00000265148	0	0	0	0	0.887	0.470	0	0.723	0.982
MCM3	CDK1	4451546	4446389	9606.ENSP00000480987	9606.ENSP00000378699	0	0	0	0	0.927	0.157	0	0.740	0.982
CCNA2	CENPE	4436109	4435566	9606.ENSP00000274026	9606.ENSP00000265148	0	0	0	0	0.963	0.172	0	0.476	0.982
KIF2C	SKA1	4443901	4436620	9606.ENSP00000361298	9606.ENSP00000285116	0	0	0	0	0.623	0	0.900	0.578	0.982
RFC4	DTL	4446025	4442781	9606.ENSP00000376272	9606.ENSP00000355958	0	0	0	0	0.799	0.159	0.900	0.089	0.982
ADH1B	ADH1A	4438237	4432830	9606.ENSP00000306606	9606.ENSP00000209668	0	0	0.449	0.985	0.828	0	0.900	0.892	0.982
SKA1	CCNB1	4436620	4434484	9606.ENSP00000285116	9606.ENSP00000256442	0	0	0	0	0.777	0	0.900	0.293	0.982
KNTC1	CCNB1	4440000	4434484	9606.ENSP00000328236	9606.ENSP00000256442	0	0	0	0	0.753	0.186	0.900	0.248	0.982
SMC4	NDC80	4441992	4434910	9606.ENSP00000349961	9606.ENSP00000261597	0	0	0	0	0.951	0.127	0	0.620	0.982
HMMR	BUB1	4446202	4437860	9606.ENSP00000377492	9606.ENSP00000302530	0	0	0	0	0.957	0	0	0.595	0.982
CENPN	OIP5	4446136	4433119	9606.ENSP00000377007	9606.ENSP00000220514	0	0	0	0	0.778	0	0.900	0.260	0.982
CDC45	PCNA	4448376	4445167	9606.ENSP00000405726	9606.ENSP00000368458	0	0	0	0	0.794	0.860	0	0.450	0.982
RACGAP1	PRC1	4448310	4446249	9606.ENSP00000404190	9606.ENSP00000377793	0	0	0	0	0.954	0.379	0	0.436	0.982
PCNA	DTL	4445167	4442781	9606.ENSP00000368458	9606.ENSP00000355958	0	0	0	0	0.704	0.379	0.900	0.151	0.982
CDK1	MELK	4446389	4437455	9606.ENSP00000378699	9606.ENSP00000298048	0	0	0	0.711	0.978	0.124	0	0.387	0.982
CENPF	CDCA5	4442771	4436187	9606.ENSP00000355922	9606.ENSP00000275517	0	0	0	0	0.714	0.121	0.900	0.367	0.982
CENPA	CDCA5	4440745	4436187	9606.ENSP00000336868	9606.ENSP00000275517	0	0	0	0	0.748	0	0.900	0.363	0.982
FEN1	MCM5	4438133	4432914	9606.ENSP00000305480	9606.ENSP00000216122	0	0	0.255	0	0.961	0.053	0	0.411	0.981
CDK1	KIF4A	4446389	4444386	9606.ENSP00000378699	9606.ENSP00000363524	0	0	0	0	0.935	0.157	0	0.695	0.981
CDC20	MCM5	4443940	4432914	9606.ENSP00000361540	9606.ENSP00000216122	0	0	0	0	0.960	0.127	0	0.503	0.981
CENPA	H2AFZ	4440745	4437274	9606.ENSP00000336868	9606.ENSP00000296417	0	0	0	0	0.212	0.432	0.900	0.643	0.981
SKA1	CDCA5	4436620	4436187	9606.ENSP00000285116	9606.ENSP00000275517	0	0	0	0	0.672	0	0.900	0.477	0.981
CDCA5	CCNB1	4436187	4434484	9606.ENSP00000275517	9606.ENSP00000256442	0	0	0	0	0.741	0	0.900	0.349	0.981
FANCG	UBE2T	4445092	4442849	9606.ENSP00000367910	9606.ENSP00000356243	0	0	0	0	0.160	0	0.900	0.794	0.981
CDK1	MCM2	4446389	4435544	9606.ENSP00000378699	9606.ENSP00000265056	0	0	0	0	0.947	0.157	0	0.613	0.981
RAD51C	BARD1	4440719	4434809	9606.ENSP00000336701	9606.ENSP00000260947	0	0	0	0	0.162	0.262	0.900	0.735	0.981
PRC1	NCAPG	4446249	4434176	9606.ENSP00000377793	9606.ENSP00000251496	0	0	0	0	0.969	0	0	0.403	0.981
NUSAP1	CDCA8	4450429	4444097	9606.ENSP00000453403	9606.ENSP00000362146	0	0	0	0	0.966	0	0	0.479	0.981
MAD2L1	AURKA	4437296	4432988	9606.ENSP00000296509	9606.ENSP00000216911	0	0	0	0	0.923	0.169	0	0.724	0.981
ASPM	CCNA2	4442873	4436109	9606.ENSP00000356379	9606.ENSP00000274026	0	0	0	0	0.976	0.063	0	0.228	0.981
E2F2	CCNA2	4442638	4436109	9606.ENSP00000355249	9606.ENSP00000274026	0	0	0	0	0.215	0.261	0.900	0.714	0.981
SPC24	CDCA8	4450762	4444097	9606.ENSP00000465075	9606.ENSP00000362146	0	0	0	0	0.743	0	0.900	0.349	0.981
KIF4A	AURKB	4444386	4438898	9606.ENSP00000363524	9606.ENSP00000313950	0	0	0	0	0.889	0.125	0	0.823	0.981
KIF20A	CCNB1	4446341	4434484	9606.ENSP00000378356	9606.ENSP00000256442	0	0	0	0	0.956	0.150	0	0.542	0.981
CENPW	CENPU	4443084	4436429	9606.ENSP00000357308	9606.ENSP00000281453	0	0	0	0	0.357	0	0.900	0.741	0.981
TTK	AURKB	4443396	4438898	9606.ENSP00000358813	9606.ENSP00000313950	0	0	0	0.645	0.929	0.642	0	0.743	0.980
ASPM	CENPF	4442873	4442771	9606.ENSP00000356379	9606.ENSP00000355922	0	0	0	0	0.962	0	0	0.495	0.980
PCNA	MCM2	4445167	4435544	9606.ENSP00000368458	9606.ENSP00000265056	0	0	0	0	0.963	0.110	0	0.463	0.980
RBBP8	TOPBP1	4446941	4434806	9606.ENSP00000382628	9606.ENSP00000260810	0	0	0	0	0.107	0	0.900	0.799	0.980
CDCA5	NDC80	4436187	4434910	9606.ENSP00000275517	9606.ENSP00000261597	0	0	0	0	0.751	0	0.900	0.276	0.980
UBE2C	DLGAP5	4441865	4434015	9606.ENSP00000348838	9606.ENSP00000247191	0	0	0	0	0.969	0.058	0	0.388	0.980
MAD2L1	CDCA5	4437296	4436187	9606.ENSP00000296509	9606.ENSP00000275517	0	0	0	0	0.718	0	0.900	0.349	0.980
CENPN	CENPF	4446136	4442771	9606.ENSP00000377007	9606.ENSP00000355922	0	0	0	0	0.681	0	0.900	0.445	0.980
PCNA	TYMS	4445167	4439011	9606.ENSP00000368458	9606.ENSP00000315644	0	0	0	0	0.962	0.132	0	0.453	0.980
CDC45	TOPBP1	4448376	4434806	9606.ENSP00000405726	9606.ENSP00000260810	0	0	0	0	0.260	0.829	0	0.860	0.980
ASPM	NDC80	4442873	4434910	9606.ENSP00000356379	9606.ENSP00000261597	0	0	0	0	0.980	0	0	0.066	0.980
KIF4A	TPX2	4444386	4437665	9606.ENSP00000363524	9606.ENSP00000300403	0	0	0	0	0.960	0	0	0.530	0.980
NUSAP1	ASPM	4450429	4442873	9606.ENSP00000453403	9606.ENSP00000356379	0	0	0	0	0.975	0	0	0.220	0.980
KIF2C	AURKA	4443901	4432988	9606.ENSP00000361298	9606.ENSP00000216911	0	0	0	0	0.868	0.433	0	0.760	0.980
KIF20A	DLGAP5	4446341	4434015	9606.ENSP00000378356	9606.ENSP00000247191	0	0	0	0	0.963	0.056	0	0.493	0.980
CCNA2	DLGAP5	4436109	4434015	9606.ENSP00000274026	9606.ENSP00000247191	0	0	0	0	0.967	0	0	0.416	0.980
CCNB2	SKA1	4436767	4436620	9606.ENSP00000288207	9606.ENSP00000285116	0	0	0	0	0.749	0	0.900	0.269	0.980
KIF2C	CENPM	4443901	4432895	9606.ENSP00000361298	9606.ENSP00000215980	0	0	0	0	0.750	0	0.900	0.229	0.979
KIF20A	CCNB2	4446341	4436767	9606.ENSP00000378356	9606.ENSP00000288207	0	0	0	0	0.952	0.150	0	0.542	0.979
CDC20	MELK	4443940	4437455	9606.ENSP00000361540	9606.ENSP00000298048	0	0	0	0	0.963	0.056	0	0.445	0.979
CENPF	CENPU	4442771	4436429	9606.ENSP00000355922	9606.ENSP00000281453	0	0	0	0	0.683	0.114	0.900	0.361	0.979
CDCA8	KNTC1	4444097	4440000	9606.ENSP00000362146	9606.ENSP00000328236	0	0	0	0	0.656	0	0.900	0.463	0.979
NEK2	CCNB2	4442784	4436767	9606.ENSP00000355966	9606.ENSP00000288207	0	0	0	0	0.955	0	0	0.564	0.979
CDT1	CCNE1	4437709	4435118	9606.ENSP00000301019	9606.ENSP00000262643	0	0	0	0	0.350	0.305	0.900	0.605	0.979
BUB1	MCM4	4437860	4435007	9606.ENSP00000302530	9606.ENSP00000262105	0	0	0	0	0.966	0.050	0	0.417	0.979
TOP2A	AURKB	4448614	4438898	9606.ENSP00000411532	9606.ENSP00000313950	0	0	0	0	0.941	0.261	0	0.565	0.979
CCNB2	CENPU	4436767	4436429	9606.ENSP00000288207	9606.ENSP00000281453	0	0	0	0	0.758	0	0.900	0.211	0.979
MCM3	RFC5	4451546	4448482	9606.ENSP00000480987	9606.ENSP00000408295	0.058	0	0	0	0.923	0.186	0	0.691	0.979
MCM10	GINS2	4448957	4434310	9606.ENSP00000418268	9606.ENSP00000253462	0	0	0	0	0.788	0.304	0.540	0.734	0.979
KIF20A	CDC20	4446341	4443940	9606.ENSP00000378356	9606.ENSP00000361540	0	0	0	0	0.958	0.078	0	0.520	0.979
CENPE	NCAPG	4435566	4434176	9606.ENSP00000265148	9606.ENSP00000251496	0	0	0	0	0.967	0.064	0	0.378	0.979
DTL	POLE2	4442781	4432952	9606.ENSP00000355958	9606.ENSP00000216367	0	0	0	0	0.800	0	0.900	0.060	0.979
KIF2C	CDCA5	4443901	4436187	9606.ENSP00000361298	9606.ENSP00000275517	0	0	0	0	0.670	0	0.900	0.416	0.979
CENPN	CDCA5	4446136	4436187	9606.ENSP00000377007	9606.ENSP00000275517	0	0	0	0	0.726	0	0.900	0.298	0.979
CCNA2	NDC80	4436109	4434910	9606.ENSP00000274026	9606.ENSP00000261597	0	0	0	0	0.970	0	0	0.304	0.978
MCM4	GMNN	4435007	4433492	9606.ENSP00000262105	9606.ENSP00000230056	0	0	0	0	0.430	0	0.900	0.651	0.978
TOP2A	CENPE	4448614	4435566	9606.ENSP00000411532	9606.ENSP00000265148	0	0	0	0	0.961	0	0	0.455	0.978
UBE2T	UBE2C	4442849	4441865	9606.ENSP00000356243	9606.ENSP00000348838	0	0	0	0.815	0.733	0.168	0.900	0.629	0.978
SMC4	KIF11	4441992	4434801	9606.ENSP00000349961	9606.ENSP00000260731	0	0	0	0	0.965	0.063	0	0.394	0.978
CENPW	CENPM	4443084	4432895	9606.ENSP00000357308	9606.ENSP00000215980	0	0	0	0	0.243	0	0.900	0.734	0.978
CDK1	CENPM	4446389	4432895	9606.ENSP00000378699	9606.ENSP00000215980	0	0	0	0	0.759	0	0.900	0.190	0.978
PCNA	MCM5	4445167	4432914	9606.ENSP00000368458	9606.ENSP00000216122	0	0	0	0	0.936	0.110	0	0.641	0.978
CDCA5	CENPE	4436187	4435566	9606.ENSP00000275517	9606.ENSP00000265148	0	0	0	0	0.711	0	0.900	0.319	0.978
ASPM	MAD2L1	4442873	4437296	9606.ENSP00000356379	9606.ENSP00000296509	0	0	0	0	0.960	0.261	0	0.328	0.978
HJURP	CENPU	4448718	4436429	9606.ENSP00000414109	9606.ENSP00000281453	0	0	0	0	0.614	0	0.900	0.482	0.978
BUB1	CENPM	4437860	4432895	9606.ENSP00000302530	9606.ENSP00000215980	0	0	0	0	0.740	0	0.900	0.240	0.978
TYMS	MCM4	4439011	4435007	9606.ENSP00000315644	9606.ENSP00000262105	0	0	0	0	0.961	0	0	0.475	0.978
HMMR	DLGAP5	4446202	4434015	9606.ENSP00000377492	9606.ENSP00000247191	0	0	0	0	0.956	0	0	0.522	0.978
PC	PKM	4446208	4439337	9606.ENSP00000377532	9606.ENSP00000320171	0	0	0	0	0.092	0.310	0.900	0.695	0.978
NUSAP1	CCNB2	4450429	4436767	9606.ENSP00000453403	9606.ENSP00000288207	0	0	0	0	0.956	0	0	0.534	0.978
TIMELESS	TOPBP1	4450318	4434806	9606.ENSP00000450607	9606.ENSP00000260810	0	0	0	0	0.218	0	0.900	0.747	0.978
CKS2	MAD2L1	4444630	4437296	9606.ENSP00000364976	9606.ENSP00000296509	0	0	0	0	0.957	0	0	0.523	0.978
PBK	MELK	4449452	4437455	9606.ENSP00000428489	9606.ENSP00000298048	0	0	0	0	0.951	0.135	0	0.536	0.978
CENPA	SKA1	4440745	4436620	9606.ENSP00000336868	9606.ENSP00000285116	0	0	0	0	0.571	0	0.900	0.530	0.978
KIF2C	TPX2	4443901	4437665	9606.ENSP00000361298	9606.ENSP00000300403	0	0	0	0	0.942	0	0	0.632	0.977
CENPU	CCNB1	4436429	4434484	9606.ENSP00000281453	9606.ENSP00000256442	0	0	0	0	0.723	0	0.900	0.238	0.977
KIF20A	TPX2	4446341	4437665	9606.ENSP00000378356	9606.ENSP00000300403	0	0	0	0	0.959	0	0	0.459	0.977
RFC4	MCM5	4446025	4432914	9606.ENSP00000376272	9606.ENSP00000216122	0.058	0	0	0	0.908	0.186	0	0.716	0.977
CCNB2	CCNA2	4436767	4436109	9606.ENSP00000288207	9606.ENSP00000274026	0	0	0	0.743	0.970	0.086	0	0.806	0.977
PRC1	CCNB1	4446249	4434484	9606.ENSP00000377793	9606.ENSP00000256442	0	0	0	0	0.941	0.384	0	0.418	0.977
KIF20B	CENPE	4443802	4435566	9606.ENSP00000360793	9606.ENSP00000265148	0	0	0	0.550	0.726	0	0.900	0.460	0.977
DNMT1	SUZ12	4442259	4439066	9606.ENSP00000352516	9606.ENSP00000316578	0	0	0	0	0.078	0.402	0.900	0.644	0.977
KIF2C	CENPU	4443901	4436429	9606.ENSP00000361298	9606.ENSP00000281453	0	0	0	0	0.682	0	0.900	0.348	0.977
NUSAP1	PRC1	4450429	4446249	9606.ENSP00000453403	9606.ENSP00000377793	0	0	0	0	0.962	0	0	0.433	0.977
PCNA	CDK4	4445167	4434582	9606.ENSP00000368458	9606.ENSP00000257904	0	0	0	0	0.310	0.472	0.900	0.466	0.977
CDCA3	CDC20	4450021	4443940	9606.ENSP00000442068	9606.ENSP00000361540	0	0	0	0	0.942	0	0	0.620	0.977
CDCA8	UBE2C	4444097	4441865	9606.ENSP00000362146	9606.ENSP00000348838	0	0	0	0	0.961	0	0	0.423	0.976
NUSAP1	CEP55	4450429	4443758	9606.ENSP00000453403	9606.ENSP00000360540	0	0	0	0	0.957	0	0	0.474	0.976
CENPN	ZWINT	4446136	4444294	9606.ENSP00000377007	9606.ENSP00000363055	0	0	0	0	0.563	0	0.900	0.511	0.976
FEN1	POLE2	4438133	4432952	9606.ENSP00000305480	9606.ENSP00000216367	0	0	0	0	0.705	0	0.900	0.263	0.976
NUSAP1	MAD2L1	4450429	4437296	9606.ENSP00000453403	9606.ENSP00000296509	0	0	0	0	0.962	0	0	0.413	0.976
UBE2C	TPX2	4441865	4437665	9606.ENSP00000348838	9606.ENSP00000300403	0	0	0	0	0.950	0	0	0.554	0.976
CDC20	KNTC1	4443940	4440000	9606.ENSP00000361540	9606.ENSP00000328236	0	0	0	0	0.606	0	0.900	0.450	0.976
PBK	CDC20	4449452	4443940	9606.ENSP00000428489	9606.ENSP00000361540	0	0	0	0	0.964	0.082	0	0.327	0.976
PCNA	POLE2	4445167	4432952	9606.ENSP00000368458	9606.ENSP00000216367	0	0	0	0	0.478	0.266	0.900	0.457	0.976
BUB1	MELK	4437860	4437455	9606.ENSP00000302530	9606.ENSP00000298048	0	0	0	0	0.950	0.056	0	0.535	0.976
PRC1	ASPM	4446249	4442873	9606.ENSP00000377793	9606.ENSP00000356379	0	0	0	0	0.965	0.071	0	0.323	0.976
E2F2	CDK4	4442638	4434582	9606.ENSP00000355249	9606.ENSP00000257904	0	0	0	0	0.063	0.168	0.900	0.732	0.976
CCNB2	CDK4	4436767	4434582	9606.ENSP00000288207	9606.ENSP00000257904	0	0	0	0	0.199	0.265	0.900	0.651	0.976
OIP5	CENPM	4433119	4432895	9606.ENSP00000220514	9606.ENSP00000215980	0	0	0	0	0.771	0	0.900	0	0.976
TOP2A	AURKA	4448614	4432988	9606.ENSP00000411532	9606.ENSP00000216911	0	0	0	0	0.920	0.261	0	0.634	0.976
TOP2A	SMC4	4448614	4441992	9606.ENSP00000411532	9606.ENSP00000349961	0.043	0	0	0	0.907	0.195	0	0.707	0.976
CDC7	PRIM1	4447780	4442054	9606.ENSP00000393139	9606.ENSP00000350491	0	0	0	0	0.605	0	0.900	0.418	0.975
CEP55	KIF11	4443758	4434801	9606.ENSP00000360540	9606.ENSP00000260731	0	0	0	0	0.957	0.085	0	0.428	0.975
CDK6	CDK4	4435642	4434582	9606.ENSP00000265734	9606.ENSP00000257904	0	0	0.440	0.970	0.061	0.752	0.900	0.961	0.975
CCNA2	CDC25B	4436109	4433958	9606.ENSP00000274026	9606.ENSP00000245960	0	0	0	0	0.121	0.185	0.900	0.695	0.975
SMC4	CCNB2	4441992	4436767	9606.ENSP00000349961	9606.ENSP00000288207	0	0	0	0	0.609	0.051	0.900	0.407	0.975
PBK	DLGAP5	4449452	4434015	9606.ENSP00000428489	9606.ENSP00000247191	0	0	0	0	0.957	0.050	0	0.437	0.975
NEK2	BUB1	4442784	4437860	9606.ENSP00000355966	9606.ENSP00000302530	0	0	0	0	0.935	0	0	0.640	0.975
RACGAP1	KIFC1	4448310	4447827	9606.ENSP00000404190	9606.ENSP00000393963	0	0	0	0	0.495	0.186	0.900	0.470	0.975
E2F2	CDK6	4442638	4435642	9606.ENSP00000355249	9606.ENSP00000265734	0	0	0	0	0.063	0.168	0.900	0.724	0.975
FOXM1	CCND1	4441245	4433391	9606.ENSP00000342307	9606.ENSP00000227507	0	0	0	0	0.078	0	0.900	0.758	0.975
CENPN	CCNB1	4446136	4434484	9606.ENSP00000377007	9606.ENSP00000256442	0	0	0	0	0.736	0	0.900	0.142	0.975
CCNB2	CDK6	4436767	4435642	9606.ENSP00000288207	9606.ENSP00000265734	0	0	0	0	0.154	0.265	0.900	0.650	0.975
SPC24	MAD2L1	4450762	4437296	9606.ENSP00000465075	9606.ENSP00000296509	0	0	0	0	0.629	0	0.900	0.383	0.975
SERPING1	F12	4436285	4434311	9606.ENSP00000278407	9606.ENSP00000253496	0	0	0	0	0.063	0.129	0.900	0.726	0.974
PBK	BIRC5	4449452	4437778	9606.ENSP00000428489	9606.ENSP00000301633	0	0	0	0	0.952	0.176	0	0.416	0.974
PTTG1	CCNB2	4446209	4436767	9606.ENSP00000377536	9606.ENSP00000288207	0	0	0	0	0.936	0	0	0.613	0.974
SPC24	BIRC5	4450762	4437778	9606.ENSP00000465075	9606.ENSP00000301633	0	0	0	0	0.654	0	0.900	0.333	0.974
TOP2A	TTK	4448614	4443396	9606.ENSP00000411532	9606.ENSP00000358813	0	0	0	0	0.954	0	0	0.457	0.974
CENPF	CENPM	4442771	4432895	9606.ENSP00000355922	9606.ENSP00000215980	0	0	0	0	0.575	0	0.900	0.446	0.974
KIF20A	AURKA	4446341	4432988	9606.ENSP00000378356	9606.ENSP00000216911	0	0	0	0	0.940	0.125	0	0.546	0.974
CCNB1	CENPM	4434484	4432895	9606.ENSP00000256442	9606.ENSP00000215980	0	0	0	0	0.715	0	0.900	0.162	0.974
CDC20	TACC3	4443940	4439857	9606.ENSP00000361540	9606.ENSP00000326550	0	0	0	0	0.964	0	0	0.307	0.974
LIG1	POLE2	4435231	4432952	9606.ENSP00000263274	9606.ENSP00000216367	0	0	0	0	0.700	0	0.900	0.226	0.974
SMC4	CCNB1	4441992	4434484	9606.ENSP00000349961	9606.ENSP00000256442	0	0	0	0	0.618	0.051	0.900	0.371	0.974
TIMELESS	RFC5	4450318	4448482	9606.ENSP00000450607	9606.ENSP00000408295	0	0	0	0	0.387	0.167	0.900	0.560	0.974
CYP2E1	ADH1B	4449959	4438237	9606.ENSP00000440689	9606.ENSP00000306606	0.043	0	0	0	0.128	0	0.900	0.732	0.974
ASPM	AURKB	4442873	4438898	9606.ENSP00000356379	9606.ENSP00000313950	0	0	0	0	0.955	0.080	0	0.419	0.974
MCM10	GMNN	4448957	4433492	9606.ENSP00000418268	9606.ENSP00000230056	0	0	0	0	0.364	0	0.900	0.627	0.974
RFC5	MCM5	4448482	4432914	9606.ENSP00000408295	9606.ENSP00000216122	0.058	0	0	0	0.953	0.186	0	0.343	0.973
CDK1	MCM5	4446389	4432914	9606.ENSP00000378699	9606.ENSP00000216122	0	0	0	0	0.937	0.157	0	0.537	0.973
TOP2A	ASPM	4448614	4442873	9606.ENSP00000411532	9606.ENSP00000356379	0	0	0	0	0.967	0	0	0.234	0.973
KNTC1	AURKB	4440000	4438898	9606.ENSP00000328236	9606.ENSP00000313950	0	0	0	0	0.649	0	0.900	0.298	0.973
NUSAP1	CENPF	4450429	4442771	9606.ENSP00000453403	9606.ENSP00000355922	0	0	0	0	0.950	0	0	0.490	0.973
AURKB	DLGAP5	4438898	4434015	9606.ENSP00000313950	9606.ENSP00000247191	0	0	0	0	0.947	0	0	0.524	0.973
KIF4A	KIF20B	4444386	4443802	9606.ENSP00000363524	9606.ENSP00000360793	0	0	0	0.571	0.629	0.132	0.900	0.589	0.973
MCM4	KIF11	4435007	4434801	9606.ENSP00000262105	9606.ENSP00000260731	0	0	0	0	0.962	0	0	0.300	0.972
CDCA7	MCM2	4438272	4435544	9606.ENSP00000306968	9606.ENSP00000265056	0	0	0	0	0.961	0	0	0.334	0.972
KIF2C	KNTC1	4443901	4440000	9606.ENSP00000361298	9606.ENSP00000328236	0	0	0	0	0.643	0	0.900	0.304	0.972
UBE2C	TYMS	4441865	4439011	9606.ENSP00000348838	9606.ENSP00000315644	0	0	0	0	0.796	0.819	0	0.307	0.972
RFC4	RAD51AP1	4446025	4433433	9606.ENSP00000376272	9606.ENSP00000228843	0	0	0	0	0.699	0	0.900	0.165	0.972
RFC4	UBE2T	4446025	4442849	9606.ENSP00000376272	9606.ENSP00000356243	0	0	0	0	0.707	0.084	0.900	0.094	0.972
NCAPD2	CCNB2	4439733	4436767	9606.ENSP00000325017	9606.ENSP00000288207	0	0	0	0	0.644	0	0.900	0.276	0.972
CYP1A2	NAT2	4441211	4436677	9606.ENSP00000342007	9606.ENSP00000286479	0	0	0	0	0.077	0	0.900	0.727	0.972
TPX2	CCNB1	4437665	4434484	9606.ENSP00000300403	9606.ENSP00000256442	0	0	0	0	0.946	0	0	0.515	0.972
KIFC1	CENPE	4447827	4435566	9606.ENSP00000393963	9606.ENSP00000265148	0	0	0	0.637	0.515	0.267	0.900	0.785	0.972
RFC4	MCM6	4446025	4435383	9606.ENSP00000376272	9606.ENSP00000264156	0.058	0	0	0	0.922	0.186	0	0.591	0.972
RFC5	MCM4	4448482	4435007	9606.ENSP00000408295	9606.ENSP00000262105	0.058	0	0	0	0.931	0.186	0	0.538	0.972
CDCA3	CDK1	4450021	4446389	9606.ENSP00000442068	9606.ENSP00000378699	0	0	0	0	0.942	0	0	0.528	0.971
GMNN	MCM5	4433492	4432914	9606.ENSP00000230056	9606.ENSP00000216122	0	0	0	0	0.389	0	0.900	0.570	0.971
DSN1	CENPA	4447628	4440745	9606.ENSP00000389810	9606.ENSP00000336868	0	0	0	0	0.194	0	0.900	0.669	0.971
MCM2	LIG1	4435544	4435231	9606.ENSP00000265056	9606.ENSP00000263274	0	0	0	0	0.958	0	0	0.322	0.971
CDK1	MCM6	4446389	4435383	9606.ENSP00000378699	9606.ENSP00000264156	0	0	0	0	0.937	0.157	0	0.507	0.971
PBK	TTK	4449452	4443396	9606.ENSP00000428489	9606.ENSP00000358813	0	0	0	0	0.947	0	0	0.482	0.971
FAM83D	HMMR	4451564	4446202	9606.ENSP00000481110	9606.ENSP00000377492	0	0	0	0	0.558	0.822	0	0.671	0.971
CDK1	TACC3	4446389	4439857	9606.ENSP00000378699	9606.ENSP00000326550	0	0	0	0	0.958	0	0	0.341	0.971
SPC24	CENPE	4450762	4435566	9606.ENSP00000465075	9606.ENSP00000265148	0	0	0	0	0.393	0	0.900	0.564	0.971
CDK1	CEP55	4446389	4443758	9606.ENSP00000378699	9606.ENSP00000360540	0	0	0	0	0.933	0.305	0	0.431	0.971
ACAT2	EHHADH	4442795	4433550	9606.ENSP00000356015	9606.ENSP00000231887	0.057	0.056	0	0	0.129	0.296	0.900	0.578	0.971
MCM3	BUB1	4451546	4437860	9606.ENSP00000480987	9606.ENSP00000302530	0	0	0	0	0.956	0.050	0	0.367	0.971
NCAPD2	CCNB1	4439733	4434484	9606.ENSP00000325017	9606.ENSP00000256442	0	0	0	0	0.669	0	0.900	0.219	0.971
UBE2C	BUB1	4441865	4437860	9606.ENSP00000348838	9606.ENSP00000302530	0	0	0	0	0.938	0	0	0.552	0.971
CDCA8	DLGAP5	4444097	4434015	9606.ENSP00000362146	9606.ENSP00000247191	0	0	0	0	0.950	0	0	0.443	0.971
CENPW	CENPA	4443084	4440745	9606.ENSP00000357308	9606.ENSP00000336868	0	0	0	0	0.214	0	0.900	0.670	0.971
POLA1	LIG1	4445155	4435231	9606.ENSP00000368349	9606.ENSP00000263274	0	0	0	0	0.861	0.427	0	0.669	0.971
CYP3A4	CYP2C9	4440831	4434798	9606.ENSP00000337915	9606.ENSP00000260682	0	0	0.444	0.648	0.247	0.379	0.900	0.933	0.970
KIF4A	ASPM	4444386	4442873	9606.ENSP00000363524	9606.ENSP00000356379	0	0	0	0	0.945	0.086	0	0.458	0.970
E2F2	CCND1	4442638	4433391	9606.ENSP00000355249	9606.ENSP00000227507	0	0	0	0	0	0.132	0.900	0.689	0.970
KNTC1	CCNB2	4440000	4436767	9606.ENSP00000328236	9606.ENSP00000288207	0	0	0	0	0.547	0.186	0.900	0.288	0.970
RBBP7	CENPA	4445322	4440745	9606.ENSP00000369424	9606.ENSP00000336868	0	0	0	0	0.088	0.426	0.900	0.507	0.970
TOP2A	NDC80	4448614	4434910	9606.ENSP00000411532	9606.ENSP00000261597	0	0	0	0	0.965	0.098	0	0.120	0.970
NUSAP1	UBE2C	4450429	4441865	9606.ENSP00000453403	9606.ENSP00000348838	0	0	0	0	0.935	0	0	0.557	0.970
ASPM	CCNB1	4442873	4434484	9606.ENSP00000356379	9606.ENSP00000256442	0	0	0	0	0.950	0.063	0	0.420	0.970
LIG1	MCM5	4435231	4432914	9606.ENSP00000263274	9606.ENSP00000216122	0	0	0	0	0.959	0	0	0.293	0.970
AURKB	CENPU	4438898	4436429	9606.ENSP00000313950	9606.ENSP00000281453	0	0	0	0	0.550	0	0.900	0.405	0.970
FOXM1	CCNE1	4441245	4435118	9606.ENSP00000342307	9606.ENSP00000262643	0	0	0	0	0.198	0.405	0.900	0.453	0.970
CDC20	CDT1	4443940	4437709	9606.ENSP00000361540	9606.ENSP00000301019	0	0	0	0	0.923	0.270	0	0.506	0.970
CENPN	BIRC5	4446136	4437778	9606.ENSP00000377007	9606.ENSP00000301633	0	0	0	0	0.659	0	0.900	0.189	0.969
HJURP	CENPW	4448718	4443084	9606.ENSP00000414109	9606.ENSP00000357308	0	0	0	0	0.318	0	0.900	0.588	0.969
CENPN	SKA1	4446136	4436620	9606.ENSP00000377007	9606.ENSP00000285116	0	0	0	0	0.506	0	0.900	0.434	0.969
CCNA2	NCAPG	4436109	4434176	9606.ENSP00000274026	9606.ENSP00000251496	0	0	0	0	0.958	0	0	0.293	0.969
NUSAP1	CENPE	4450429	4435566	9606.ENSP00000453403	9606.ENSP00000265148	0	0	0	0	0.956	0	0	0.318	0.969
CDCA8	ASPM	4444097	4442873	9606.ENSP00000362146	9606.ENSP00000356379	0	0	0	0	0.966	0	0	0.120	0.969
PKM	GAPDH	4439337	4433451	9606.ENSP00000320171	9606.ENSP00000229239	0.135	0	0	0	0.704	0.387	0	0.826	0.969
NDC80	CENPM	4434910	4432895	9606.ENSP00000261597	9606.ENSP00000215980	0	0	0	0	0.611	0	0.900	0.270	0.969
FANCI	TOPBP1	4438638	4434806	9606.ENSP00000310842	9606.ENSP00000260810	0	0	0	0	0.342	0	0.900	0.580	0.969
TIMELESS	RFC4	4450318	4446025	9606.ENSP00000450607	9606.ENSP00000376272	0	0	0	0	0.556	0.167	0.900	0.281	0.969
MELK	CCNB2	4437455	4436767	9606.ENSP00000298048	9606.ENSP00000288207	0	0	0	0	0.919	0.262	0	0.510	0.968
KIF20A	CCNA2	4446341	4436109	9606.ENSP00000378356	9606.ENSP00000274026	0	0	0	0	0.938	0.150	0	0.445	0.968
PBK	BUB1	4449452	4437860	9606.ENSP00000428489	9606.ENSP00000302530	0	0	0	0	0.945	0.064	0	0.440	0.968
PBK	CCNB2	4449452	4436767	9606.ENSP00000428489	9606.ENSP00000288207	0	0	0	0	0.951	0.090	0	0.354	0.968
TACC3	AURKB	4439857	4438898	9606.ENSP00000326550	9606.ENSP00000313950	0	0	0	0	0.884	0.385	0	0.596	0.968
SFN	CDC25C	4441103	4439463	9606.ENSP00000340989	9606.ENSP00000321656	0	0	0	0	0.061	0.525	0.900	0.377	0.968
NUSAP1	TPX2	4450429	4437665	9606.ENSP00000453403	9606.ENSP00000300403	0	0	0	0	0.913	0	0	0.647	0.968
ASPM	TPX2	4442873	4437665	9606.ENSP00000356379	9606.ENSP00000300403	0	0	0	0	0.966	0	0	0.096	0.968
RACGAP1	BUB1	4448310	4437860	9606.ENSP00000404190	9606.ENSP00000302530	0	0	0	0	0.956	0	0	0.297	0.968
BIRC5	SKA1	4437778	4436620	9606.ENSP00000301633	9606.ENSP00000285116	0	0	0	0	0.580	0	0.900	0.311	0.968
AR	CDK6	4444436	4435642	9606.ENSP00000363822	9606.ENSP00000265734	0	0	0	0	0	0.524	0.900	0.399	0.968
KIFC1	KIF4A	4447827	4444386	9606.ENSP00000393963	9606.ENSP00000363524	0	0	0	0.662	0.538	0.134	0.900	0.760	0.967
KNTC1	CDCA5	4440000	4436187	9606.ENSP00000328236	9606.ENSP00000275517	0	0	0	0	0.581	0	0.900	0.288	0.967
SFN	CDC25B	4441103	4433958	9606.ENSP00000340989	9606.ENSP00000245960	0	0	0	0	0.061	0.555	0.900	0.312	0.967
ECT2	RHOB	4446064	4436010	9606.ENSP00000376457	9606.ENSP00000272233	0	0	0	0	0	0.265	0.900	0.599	0.967
FMO3	CYP3A4	4442952	4440831	9606.ENSP00000356729	9606.ENSP00000337915	0.043	0	0	0	0.077	0.186	0.900	0.617	0.967
CEP55	CENPF	4443758	4442771	9606.ENSP00000360540	9606.ENSP00000355922	0	0	0	0	0.934	0	0	0.530	0.967
MAD2L1	CENPM	4437296	4432895	9606.ENSP00000296509	9606.ENSP00000215980	0	0	0	0	0.614	0	0.900	0.230	0.967
SPC24	CDCA5	4450762	4436187	9606.ENSP00000465075	9606.ENSP00000275517	0	0	0	0	0.597	0	0.900	0.256	0.967
ACAT1	EHHADH	4435651	4433550	9606.ENSP00000265838	9606.ENSP00000231887	0.057	0.025	0	0	0.129	0.296	0.900	0.517	0.967
RMI2	RAD51AP1	4438584	4433433	9606.ENSP00000310356	9606.ENSP00000228843	0	0	0	0	0.567	0	0.900	0.313	0.967
CDC45	NCAPG	4448376	4434176	9606.ENSP00000405726	9606.ENSP00000251496	0	0	0	0	0.954	0	0	0.310	0.967
CDK1	TRIP13	4446389	4432699	9606.ENSP00000378699	9606.ENSP00000166345	0	0	0	0	0.959	0.082	0	0.190	0.967
CDC20	MCM7	4443940	4438312	9606.ENSP00000361540	9606.ENSP00000307288	0	0	0	0	0.917	0.127	0	0.577	0.966
MELK	DLGAP5	4437455	4434015	9606.ENSP00000298048	9606.ENSP00000247191	0	0	0	0	0.943	0	0	0.440	0.966
CDCA3	CDCA8	4450021	4444097	9606.ENSP00000442068	9606.ENSP00000362146	0	0	0	0	0.924	0	0	0.573	0.966
KNTC1	BIRC5	4440000	4437778	9606.ENSP00000328236	9606.ENSP00000301633	0	0	0	0	0.616	0	0.900	0.193	0.966
KIF20A	CEP55	4446341	4443758	9606.ENSP00000378356	9606.ENSP00000360540	0	0	0	0	0.915	0.177	0	0.560	0.966
CDC20	CENPU	4443940	4436429	9606.ENSP00000361540	9606.ENSP00000281453	0	0	0	0	0.551	0	0.900	0.312	0.966
BIRC5	KIF11	4437778	4434801	9606.ENSP00000301633	9606.ENSP00000260731	0	0	0	0	0.940	0.052	0	0.451	0.966
H2AFZ	CCNB1	4437274	4434484	9606.ENSP00000296417	9606.ENSP00000256442	0	0	0	0	0.513	0.096	0.900	0.322	0.966
CDC7	POLA1	4447780	4445155	9606.ENSP00000393139	9606.ENSP00000368349	0	0	0	0	0.252	0.261	0.900	0.469	0.966
TUBG1	AURKA	4434173	4432988	9606.ENSP00000251413	9606.ENSP00000216911	0	0	0	0	0.254	0.320	0.900	0.416	0.966
SPC24	CENPA	4450762	4440745	9606.ENSP00000465075	9606.ENSP00000336868	0	0	0	0	0.154	0	0.900	0.630	0.966
NUSAP1	BUB1	4450429	4437860	9606.ENSP00000453403	9606.ENSP00000302530	0	0	0	0	0.930	0	0	0.539	0.966
CYP2E1	NAT2	4449959	4436677	9606.ENSP00000440689	9606.ENSP00000286479	0	0	0	0	0.056	0	0.900	0.673	0.966
MCM3	SMC4	4451546	4441992	9606.ENSP00000480987	9606.ENSP00000349961	0	0	0	0	0.904	0	0	0.661	0.966
KIF20A	NCAPG	4446341	4434176	9606.ENSP00000378356	9606.ENSP00000251496	0	0	0	0	0.948	0.064	0	0.370	0.966
RACGAP1	CEP55	4448310	4443758	9606.ENSP00000404190	9606.ENSP00000360540	0	0	0	0	0.858	0.268	0	0.701	0.966
ESR1	GAPDH	4448358	4433451	9606.ENSP00000405330	9606.ENSP00000229239	0	0	0	0	0	0.050	0.900	0.674	0.966
DSN1	CENPN	4447628	4446136	9606.ENSP00000389810	9606.ENSP00000377007	0	0	0	0	0.241	0	0.900	0.598	0.966
RACGAP1	CCNB1	4448310	4434484	9606.ENSP00000404190	9606.ENSP00000256442	0	0	0	0	0.937	0.085	0	0.441	0.965
TIMELESS	CDC45	4450318	4448376	9606.ENSP00000450607	9606.ENSP00000405726	0	0	0	0	0.772	0.361	0	0.780	0.965
NEK2	CCNA2	4442784	4436109	9606.ENSP00000355966	9606.ENSP00000274026	0	0	0	0	0.919	0	0	0.587	0.965
FOXM1	CDK4	4441245	4434582	9606.ENSP00000342307	9606.ENSP00000257904	0	0	0	0	0.126	0.250	0.900	0.540	0.965
CDC20	MCM2	4443940	4435544	9606.ENSP00000361540	9606.ENSP00000265056	0	0	0	0	0.918	0.127	0	0.559	0.965
STMN1	TUBA1A	4448554	4437720	9606.ENSP00000410452	9606.ENSP00000301071	0	0	0	0	0.120	0.569	0.900	0.208	0.965
CCNE2	CDK4	4449487	4434582	9606.ENSP00000429089	9606.ENSP00000257904	0	0	0	0	0.111	0.265	0.800	0.770	0.965
SLC27A5	BAAT	4435195	4434702	9606.ENSP00000263093	9606.ENSP00000259407	0	0	0	0	0.049	0	0.900	0.670	0.965
CEP55	DLGAP5	4443758	4434015	9606.ENSP00000360540	9606.ENSP00000247191	0	0	0	0	0.937	0	0	0.473	0.965
KIF2C	KIF20B	4443901	4443802	9606.ENSP00000361298	9606.ENSP00000360793	0	0	0	0.567	0.580	0	0.900	0.517	0.965
NEK2	KIF11	4442784	4434801	9606.ENSP00000355966	9606.ENSP00000260731	0	0	0	0	0.921	0	0	0.584	0.965
ZWINT	KNTC1	4444294	4440000	9606.ENSP00000363055	9606.ENSP00000328236	0	0	0	0	0.314	0	0.900	0.542	0.965
LMNB1	CCNB1	4434861	4434484	9606.ENSP00000261366	9606.ENSP00000256442	0	0	0	0	0.470	0	0.900	0.402	0.965
CCNE2	CDK6	4449487	4435642	9606.ENSP00000429089	9606.ENSP00000265734	0	0	0	0	0.111	0.265	0.800	0.770	0.965
KIF4A	CCNB2	4444386	4436767	9606.ENSP00000363524	9606.ENSP00000288207	0	0	0	0	0.924	0.150	0	0.504	0.965
ASPM	SMC4	4442873	4441992	9606.ENSP00000356379	9606.ENSP00000349961	0	0	0	0	0.959	0	0	0.180	0.965
CENPF	KIF11	4442771	4434801	9606.ENSP00000355922	9606.ENSP00000260731	0	0	0	0	0.926	0	0	0.548	0.965
NUSAP1	KIF20A	4450429	4446341	9606.ENSP00000453403	9606.ENSP00000378356	0	0	0	0	0.940	0	0	0.448	0.965
CDC20	NCAPG	4443940	4434176	9606.ENSP00000361540	9606.ENSP00000251496	0	0	0	0	0.940	0.050	0	0.438	0.965
BIRC5	CCNA2	4437778	4436109	9606.ENSP00000301633	9606.ENSP00000274026	0	0	0	0	0.921	0.157	0	0.522	0.965
KIF20A	UBE2C	4446341	4441865	9606.ENSP00000378356	9606.ENSP00000348838	0	0	0	0	0.937	0.084	0	0.453	0.965
TPX2	MELK	4437665	4437455	9606.ENSP00000300403	9606.ENSP00000298048	0	0	0	0	0.943	0	0	0.422	0.965
MELK	CCNB1	4437455	4434484	9606.ENSP00000298048	9606.ENSP00000256442	0	0	0	0	0.920	0.262	0	0.450	0.964
DSN1	KIF2C	4447628	4443901	9606.ENSP00000389810	9606.ENSP00000361298	0	0	0	0	0.267	0	0.900	0.551	0.964
CDKN3	CCNA2	4440665	4436109	9606.ENSP00000335357	9606.ENSP00000274026	0	0	0	0	0.887	0.112	0	0.672	0.964
CENPE	AURKA	4435566	4432988	9606.ENSP00000265148	9606.ENSP00000216911	0	0	0	0	0.887	0.189	0	0.640	0.964
KIF4A	DLGAP5	4444386	4434015	9606.ENSP00000363524	9606.ENSP00000247191	0	0	0	0	0.939	0.056	0	0.427	0.964
BIRC5	CENPU	4437778	4436429	9606.ENSP00000301633	9606.ENSP00000281453	0	0	0	0	0.609	0	0.900	0.165	0.964
KIF2C	CCNA2	4443901	4436109	9606.ENSP00000361298	9606.ENSP00000274026	0	0	0	0	0.932	0.150	0	0.430	0.964
TACC3	KIF11	4439857	4434801	9606.ENSP00000326550	9606.ENSP00000260731	0	0	0	0	0.913	0.152	0	0.555	0.964
TOP2A	MELK	4448614	4437455	9606.ENSP00000411532	9606.ENSP00000298048	0	0	0	0	0.935	0	0	0.474	0.964
TTK	CCNB1	4443396	4434484	9606.ENSP00000358813	9606.ENSP00000256442	0	0	0	0	0.874	0.358	0	0.597	0.964
PCNA	CDC20	4445167	4443940	9606.ENSP00000368458	9606.ENSP00000361540	0	0	0	0	0.657	0.837	0	0.413	0.964
MAT1A	BHMT2	4443900	4434418	9606.ENSP00000361287	9606.ENSP00000255192	0.135	0	0	0	0.141	0	0.900	0.575	0.964
PBK	KIF11	4449452	4434801	9606.ENSP00000428489	9606.ENSP00000260731	0	0	0	0	0.939	0.126	0	0.386	0.964
POLA1	SMC4	4445155	4441992	9606.ENSP00000368349	9606.ENSP00000349961	0	0	0	0	0.945	0.164	0	0.268	0.963
CDCA8	CENPU	4444097	4436429	9606.ENSP00000362146	9606.ENSP00000281453	0	0	0	0	0.573	0	0.900	0.223	0.963
DSN1	CENPU	4447628	4436429	9606.ENSP00000389810	9606.ENSP00000281453	0	0	0	0	0.232	0	0.900	0.561	0.963
TOP2A	CEP55	4448614	4443758	9606.ENSP00000411532	9606.ENSP00000360540	0	0	0	0	0.937	0	0	0.439	0.963
NUSAP1	AURKA	4450429	4432988	9606.ENSP00000453403	9606.ENSP00000216911	0	0	0	0	0.940	0	0	0.403	0.963
NEK2	CENPF	4442784	4442771	9606.ENSP00000355966	9606.ENSP00000355922	0	0	0	0	0.893	0	0	0.675	0.963
E2F2	CCNE1	4442638	4435118	9606.ENSP00000355249	9606.ENSP00000262643	0	0	0	0	0.106	0.169	0.900	0.563	0.963
NUSAP1	TTK	4450429	4443396	9606.ENSP00000453403	9606.ENSP00000358813	0	0	0	0	0.939	0	0	0.420	0.963
CAT	EHHADH	4433793	4433550	9606.ENSP00000241052	9606.ENSP00000231887	0	0	0	0	0.087	0.379	0.900	0.434	0.963
CENPF	DLGAP5	4442771	4434015	9606.ENSP00000355922	9606.ENSP00000247191	0	0	0	0	0.932	0	0	0.477	0.963
KIF4A	CDC20	4444386	4443940	9606.ENSP00000363524	9606.ENSP00000361540	0	0	0	0	0.937	0.078	0	0.417	0.963
PBK	CCNA2	4449452	4436109	9606.ENSP00000428489	9606.ENSP00000274026	0	0	0	0	0.946	0.090	0	0.312	0.963
CENPW	OIP5	4443084	4433119	9606.ENSP00000357308	9606.ENSP00000220514	0	0	0	0	0.397	0	0.900	0.441	0.963
NUSAP1	PBK	4450429	4449452	9606.ENSP00000453403	9606.ENSP00000428489	0	0	0	0	0.937	0	0	0.441	0.963
TPX2	NCAPG	4437665	4434176	9606.ENSP00000300403	9606.ENSP00000251496	0	0	0	0	0.942	0	0	0.389	0.963
RBBP7	H2AFZ	4445322	4437274	9606.ENSP00000369424	9606.ENSP00000296417	0	0	0	0	0.336	0.263	0.900	0.335	0.963
PRC1	BUB1	4446249	4437860	9606.ENSP00000377793	9606.ENSP00000302530	0	0	0	0	0.922	0.192	0	0.458	0.963
RFC4	RAD51C	4446025	4440719	9606.ENSP00000376272	9606.ENSP00000336701	0	0	0	0	0.535	0.185	0.900	0.131	0.962
G6PD	GAPDH	4446162	4433451	9606.ENSP00000377192	9606.ENSP00000229239	0.106	0	0	0	0.098	0.050	0.800	0.794	0.962
TOP2A	KIF2C	4448614	4443901	9606.ENSP00000411532	9606.ENSP00000361298	0	0	0	0	0.940	0	0	0.385	0.962
SPC24	KIF2C	4450762	4443901	9606.ENSP00000465075	9606.ENSP00000361298	0	0	0	0	0.376	0	0.900	0.452	0.962
BIRC5	TPX2	4437778	4437665	9606.ENSP00000301633	9606.ENSP00000300403	0	0	0	0	0.932	0	0	0.470	0.962
CENPF	SKA1	4442771	4436620	9606.ENSP00000355922	9606.ENSP00000285116	0	0	0	0	0.348	0	0.900	0.473	0.962
FOXM1	MELK	4441245	4437455	9606.ENSP00000342307	9606.ENSP00000298048	0	0	0	0	0.816	0.112	0	0.789	0.962
HIST1H4C	H2AFZ	4444948	4437274	9606.ENSP00000367034	9606.ENSP00000296417	0	0.003	0	0	0.135	0.871	0	0.691	0.962
KNTC1	CENPU	4440000	4436429	9606.ENSP00000328236	9606.ENSP00000281453	0	0	0	0	0.575	0	0.900	0.182	0.962
KIF4A	AURKA	4444386	4432988	9606.ENSP00000363524	9606.ENSP00000216911	0	0	0	0	0.921	0.125	0	0.498	0.962
CCNE2	CCNA2	4449487	4436109	9606.ENSP00000429089	9606.ENSP00000274026	0	0	0	0.640	0.431	0.168	0.900	0.771	0.962
PRC1	MAD2L1	4446249	4437296	9606.ENSP00000377793	9606.ENSP00000296509	0	0	0	0	0.893	0.280	0	0.552	0.962
TTK	CENPF	4443396	4442771	9606.ENSP00000358813	9606.ENSP00000355922	0	0	0	0	0.932	0	0	0.474	0.962
NUSAP1	AURKB	4450429	4438898	9606.ENSP00000453403	9606.ENSP00000313950	0	0	0	0	0.933	0	0	0.455	0.962
CENPE	CENPM	4435566	4432895	9606.ENSP00000265148	9606.ENSP00000215980	0	0	0	0	0.429	0	0.900	0.398	0.962
STMN1	TUBA1C	4448554	4437721	9606.ENSP00000410452	9606.ENSP00000301072	0	0	0	0	0.062	0.569	0.900	0.188	0.962
HJURP	RBBP7	4448718	4445322	9606.ENSP00000414109	9606.ENSP00000369424	0	0	0	0	0.076	0.197	0.900	0.557	0.962
SMC4	MCM7	4441992	4438312	9606.ENSP00000349961	9606.ENSP00000307288	0	0	0	0	0.900	0	0	0.642	0.962
CYP2E1	ADH1A	4449959	4432830	9606.ENSP00000440689	9606.ENSP00000209668	0.043	0	0	0	0.149	0	0.900	0.589	0.962
CEP55	TTK	4443758	4443396	9606.ENSP00000360540	9606.ENSP00000358813	0	0	0	0	0.942	0	0	0.373	0.962
PTTG1	CCNA2	4446209	4436109	9606.ENSP00000377536	9606.ENSP00000274026	0	0	0	0	0.896	0	0	0.641	0.961
SPC24	CENPF	4450762	4442771	9606.ENSP00000465075	9606.ENSP00000355922	0	0	0	0	0.275	0	0.900	0.510	0.961
CENPN	KNTC1	4446136	4440000	9606.ENSP00000377007	9606.ENSP00000328236	0	0	0	0	0.520	0	0.900	0.269	0.961
CDCA3	CCNB2	4450021	4436767	9606.ENSP00000442068	9606.ENSP00000288207	0	0	0	0	0.926	0	0	0.494	0.961
CDCA8	TPX2	4444097	4437665	9606.ENSP00000362146	9606.ENSP00000300403	0	0	0	0	0.926	0	0	0.490	0.961
PBK	KIF20A	4449452	4446341	9606.ENSP00000428489	9606.ENSP00000378356	0	0	0	0	0.937	0.126	0	0.356	0.961
TPX2	CCNB2	4437665	4436767	9606.ENSP00000300403	9606.ENSP00000288207	0	0	0	0	0.935	0	0	0.426	0.961
CDC20	MCM6	4443940	4435383	9606.ENSP00000361540	9606.ENSP00000264156	0	0	0	0	0.907	0.127	0	0.568	0.961
BAAT	EHHADH	4434702	4433550	9606.ENSP00000259407	9606.ENSP00000231887	0	0	0	0	0	0.064	0.900	0.622	0.961
SMC4	CENPE	4441992	4435566	9606.ENSP00000349961	9606.ENSP00000265148	0	0	0	0	0.944	0.057	0	0.311	0.961
CDCA5	CENPM	4436187	4432895	9606.ENSP00000275517	9606.ENSP00000215980	0	0	0	0	0.462	0	0.900	0.349	0.961
NUSAP1	OIP5	4450429	4433119	9606.ENSP00000453403	9606.ENSP00000220514	0	0	0	0	0.871	0	0	0.708	0.961
PCNA	MAD2L1	4445167	4437296	9606.ENSP00000368458	9606.ENSP00000296509	0	0	0	0	0.959	0	0	0.092	0.961
SPC24	CCNB2	4450762	4436767	9606.ENSP00000465075	9606.ENSP00000288207	0	0	0	0	0.555	0	0.900	0.211	0.961
PCNA	RAD51AP1	4445167	4433433	9606.ENSP00000368458	9606.ENSP00000228843	0	0	0	0	0.630	0	0.900	0	0.961
RFC5	DTL	4448482	4442781	9606.ENSP00000408295	9606.ENSP00000355958	0	0	0	0	0.557	0.159	0.900	0.069	0.960
CDCA3	PBK	4450021	4449452	9606.ENSP00000442068	9606.ENSP00000428489	0	0	0	0	0.938	0	0	0.388	0.960
ECT2	CENPE	4446064	4435566	9606.ENSP00000376457	9606.ENSP00000265148	0	0	0	0	0.937	0.054	0	0.389	0.960
DSN1	CENPE	4447628	4435566	9606.ENSP00000389810	9606.ENSP00000265148	0	0	0	0	0.197	0	0.900	0.548	0.960
CSAD	CDO1	4435740	4434136	9606.ENSP00000267085	9606.ENSP00000250535	0	0	0	0	0.062	0	0.900	0.611	0.960
CEP55	BUB1	4443758	4437860	9606.ENSP00000360540	9606.ENSP00000302530	0	0	0	0	0.932	0	0	0.443	0.960
CCNA2	CCNE1	4436109	4435118	9606.ENSP00000274026	9606.ENSP00000262643	0	0	0	0.645	0.393	0.168	0.900	0.773	0.960
KIF20A	KIF20B	4446341	4443802	9606.ENSP00000378356	9606.ENSP00000360793	0	0	0	0.788	0.561	0	0.900	0.654	0.960
PBK	NDC80	4449452	4434910	9606.ENSP00000428489	9606.ENSP00000261597	0	0	0	0	0.956	0	0	0.122	0.960
MELK	CCNA2	4437455	4436109	9606.ENSP00000298048	9606.ENSP00000274026	0	0	0	0	0.930	0.186	0	0.360	0.960
GINS2	POLE2	4434310	4432952	9606.ENSP00000253462	9606.ENSP00000216367	0	0	0	0	0.805	0.160	0	0.778	0.960
KIF20A	CENPF	4446341	4442771	9606.ENSP00000378356	9606.ENSP00000355922	0	0	0	0	0.927	0	0	0.477	0.960
TPX2	CENPE	4437665	4435566	9606.ENSP00000300403	9606.ENSP00000265148	0	0	0	0	0.883	0	0	0.675	0.960
CDC45	CDK4	4448376	4434582	9606.ENSP00000405726	9606.ENSP00000257904	0	0	0	0	0.239	0.921	0	0.392	0.960
TOP2A	CDCA8	4448614	4444097	9606.ENSP00000411532	9606.ENSP00000362146	0	0	0	0	0.935	0	0	0.410	0.960
CDCA3	TOP2A	4450021	4448614	9606.ENSP00000442068	9606.ENSP00000411532	0	0	0	0	0.943	0	0	0.310	0.959
PTTG1	DLGAP5	4446209	4434015	9606.ENSP00000377536	9606.ENSP00000247191	0	0	0	0	0.923	0	0	0.499	0.959
RFC4	RMI2	4446025	4438584	9606.ENSP00000376272	9606.ENSP00000310356	0	0	0	0	0.557	0	0.900	0.167	0.959
CDC20	MCM4	4443940	4435007	9606.ENSP00000361540	9606.ENSP00000262105	0	0	0	0	0.915	0.127	0	0.500	0.959
PBK	NCAPG	4449452	4434176	9606.ENSP00000428489	9606.ENSP00000251496	0	0	0	0	0.937	0	0	0.378	0.959
ZWINT	SKA1	4444294	4436620	9606.ENSP00000363055	9606.ENSP00000285116	0	0	0	0	0.184	0	0.900	0.542	0.959
UBE2C	KIF11	4441865	4434801	9606.ENSP00000348838	9606.ENSP00000260731	0	0	0	0	0.936	0.084	0	0.356	0.959
PRC1	CCNB2	4446249	4436767	9606.ENSP00000377793	9606.ENSP00000288207	0	0	0	0	0.900	0.191	0	0.542	0.959
SUZ12	H2AFZ	4439066	4437274	9606.ENSP00000316578	9606.ENSP00000296417	0	0	0	0	0.104	0	0.900	0.585	0.959
PCNA	CCND1	4445167	4433391	9606.ENSP00000368458	9606.ENSP00000227507	0	0	0	0	0.063	0.379	0.900	0.388	0.959
KIF20A	NDC80	4446341	4434910	9606.ENSP00000378356	9606.ENSP00000261597	0	0	0	0	0.934	0.180	0	0.315	0.959
PBK	UBE2C	4449452	4441865	9606.ENSP00000428489	9606.ENSP00000348838	0	0	0	0	0.938	0.183	0	0.258	0.959
NEK2	DLGAP5	4442784	4434015	9606.ENSP00000355966	9606.ENSP00000247191	0	0	0	0	0.934	0	0	0.400	0.959
KIF20A	NEK2	4446341	4442784	9606.ENSP00000378356	9606.ENSP00000355966	0	0	0	0	0.923	0	0	0.484	0.959
CDK1	TFDP1	4446389	4444547	9606.ENSP00000378699	9606.ENSP00000364519	0	0	0	0	0.201	0.357	0.900	0.297	0.959
G6PD	PKM	4446162	4439337	9606.ENSP00000377192	9606.ENSP00000320171	0.167	0	0	0	0.144	0	0.800	0.749	0.959
DNMT1	H2AFZ	4442259	4437274	9606.ENSP00000352516	9606.ENSP00000296417	0	0	0	0	0.137	0.260	0.900	0.426	0.958
TYMS	NCAPG	4439011	4434176	9606.ENSP00000315644	9606.ENSP00000251496	0	0	0	0	0.950	0	0	0.194	0.958
CYP2E1	ADH4	4449959	4435613	9606.ENSP00000440689	9606.ENSP00000265512	0.043	0	0	0	0.064	0	0.900	0.588	0.958
CES1	CYP3A4	4442386	4440831	9606.ENSP00000353720	9606.ENSP00000337915	0	0.003	0	0	0.061	0	0.900	0.593	0.958
ASPM	AURKA	4442873	4432988	9606.ENSP00000356379	9606.ENSP00000216911	0	0	0	0	0.898	0.272	0	0.484	0.958
CDCA7	MCM5	4438272	4432914	9606.ENSP00000306968	9606.ENSP00000216122	0	0	0	0	0.941	0	0	0.313	0.958
SPC24	CENPN	4450762	4446136	9606.ENSP00000465075	9606.ENSP00000377007	0	0	0	0	0.271	0	0.900	0.474	0.958
RACGAP1	CCNB2	4448310	4436767	9606.ENSP00000404190	9606.ENSP00000288207	0	0	0	0	0.934	0.085	0	0.369	0.958
CDC45	PRC1	4448376	4446249	9606.ENSP00000405726	9606.ENSP00000377793	0	0	0	0	0.958	0	0	0.051	0.958
PRC1	TTK	4446249	4443396	9606.ENSP00000377793	9606.ENSP00000358813	0	0	0	0	0.947	0.062	0	0.221	0.958
ECT2	ASPM	4446064	4442873	9606.ENSP00000376457	9606.ENSP00000356379	0	0	0	0	0.942	0.084	0	0.287	0.958
KIFC1	BUB1	4447827	4437860	9606.ENSP00000393963	9606.ENSP00000302530	0	0	0	0	0.898	0.185	0	0.536	0.958
CDK1	SFN	4446389	4441103	9606.ENSP00000378699	9606.ENSP00000340989	0	0	0	0	0.061	0.414	0.900	0.330	0.958
RACGAP1	RHOB	4448310	4436010	9606.ENSP00000404190	9606.ENSP00000272233	0	0	0	0	0	0.185	0.900	0.530	0.958
ECT2	CDC20	4446064	4443940	9606.ENSP00000376457	9606.ENSP00000361540	0	0	0	0	0.938	0	0	0.348	0.957
RFC5	MCM6	4448482	4435383	9606.ENSP00000408295	9606.ENSP00000264156	0.058	0	0	0	0.869	0.186	0	0.625	0.957
CDCA3	UBE2C	4450021	4441865	9606.ENSP00000442068	9606.ENSP00000348838	0	0	0	0	0.929	0	0	0.430	0.957
CDC20	TPX2	4443940	4437665	9606.ENSP00000361540	9606.ENSP00000300403	0	0	0	0	0.922	0	0	0.473	0.957
CEP55	UBE2C	4443758	4441865	9606.ENSP00000360540	9606.ENSP00000348838	0	0	0	0	0.911	0	0	0.535	0.957
PTTG1	BUB1	4446209	4437860	9606.ENSP00000377536	9606.ENSP00000302530	0	0	0	0	0.850	0	0	0.724	0.957
CDCA8	NEK2	4444097	4442784	9606.ENSP00000362146	9606.ENSP00000355966	0	0	0	0	0.915	0	0	0.520	0.957
SMC4	MCM2	4441992	4435544	9606.ENSP00000349961	9606.ENSP00000265056	0	0	0	0	0.904	0	0	0.573	0.957
SPC24	CENPM	4450762	4432895	9606.ENSP00000465075	9606.ENSP00000215980	0	0	0	0	0.328	0	0.900	0.421	0.957
KIF4A	CCNA2	4444386	4436109	9606.ENSP00000363524	9606.ENSP00000274026	0	0	0	0	0.924	0.150	0	0.389	0.957
MCM7	ASF1B	4438312	4435253	9606.ENSP00000307288	9606.ENSP00000263382	0	0	0	0	0.777	0.390	0	0.708	0.957
TFDP1	CCNA2	4444547	4436109	9606.ENSP00000364519	9606.ENSP00000274026	0	0	0	0	0.234	0.128	0.900	0.437	0.957
PRC1	ECT2	4446249	4446064	9606.ENSP00000377793	9606.ENSP00000376457	0	0	0	0	0.916	0	0	0.505	0.957
TPX2	CCNA2	4437665	4436109	9606.ENSP00000300403	9606.ENSP00000274026	0	0	0	0	0.927	0	0	0.417	0.956
BUB1	MCM5	4437860	4432914	9606.ENSP00000302530	9606.ENSP00000216122	0	0	0	0	0.933	0.054	0	0.364	0.956
KIFC1	AURKB	4447827	4438898	9606.ENSP00000393963	9606.ENSP00000313950	0	0	0	0	0.891	0.125	0	0.575	0.956
KIF2C	DLGAP5	4443901	4434015	9606.ENSP00000361298	9606.ENSP00000247191	0	0	0	0	0.903	0.082	0	0.545	0.956
CYP3A4	CES2	4440831	4439155	9606.ENSP00000337915	9606.ENSP00000317842	0	0.002	0	0	0.054	0	0.900	0.580	0.956
MAD2L1	DLGAP5	4437296	4434015	9606.ENSP00000296509	9606.ENSP00000247191	0	0	0	0	0.931	0	0	0.400	0.956
ALDH1B1	HIBADH	4444922	4435600	9606.ENSP00000366927	9606.ENSP00000265395	0.068	0	0	0	0.189	0.403	0.900	0.185	0.956
GINS2	NCAPG	4434310	4434176	9606.ENSP00000253462	9606.ENSP00000251496	0	0	0	0	0.930	0	0	0.394	0.956
TPX2	NDC80	4437665	4434910	9606.ENSP00000300403	9606.ENSP00000261597	0	0	0	0	0.927	0	0	0.429	0.956
PBK	CEP55	4449452	4443758	9606.ENSP00000428489	9606.ENSP00000360540	0	0	0	0	0.924	0	0	0.450	0.956
NUSAP1	TACC3	4450429	4439857	9606.ENSP00000453403	9606.ENSP00000326550	0	0	0	0	0.939	0	0	0.314	0.956
CENPF	NCAPG	4442771	4434176	9606.ENSP00000355922	9606.ENSP00000251496	0	0	0	0	0.922	0	0	0.446	0.955
PCNA	RAD51C	4445167	4440719	9606.ENSP00000368458	9606.ENSP00000336701	0.042	0	0	0	0.326	0.264	0.900	0.212	0.955
ASPM	TACC3	4442873	4439857	9606.ENSP00000356379	9606.ENSP00000326550	0	0	0	0	0.914	0	0	0.506	0.955
MCM7	FEN1	4438312	4438133	9606.ENSP00000307288	9606.ENSP00000305480	0	0	0	0	0.911	0.053	0	0.510	0.955
TTK	SMC4	4443396	4441992	9606.ENSP00000358813	9606.ENSP00000349961	0	0	0	0	0.947	0.063	0	0.180	0.955
FOXM1	AURKA	4441245	4432988	9606.ENSP00000342307	9606.ENSP00000216911	0	0	0	0	0.818	0	0	0.764	0.955
PRC1	TUBA1B	4446249	4440737	9606.ENSP00000377793	9606.ENSP00000336799	0	0	0	0	0.138	0.944	0	0.136	0.955
TIMELESS	POLA1	4450318	4445155	9606.ENSP00000450607	9606.ENSP00000368349	0	0	0	0	0.866	0.262	0	0.586	0.955
ANLN	KIF11	4435644	4434801	9606.ENSP00000265748	9606.ENSP00000260731	0	0	0	0	0.910	0.080	0	0.499	0.955
PCNA	BARD1	4445167	4434809	9606.ENSP00000368458	9606.ENSP00000260947	0	0	0	0	0.251	0.404	0.900	0.112	0.955
HJURP	KIF11	4448718	4434801	9606.ENSP00000414109	9606.ENSP00000260731	0	0	0	0	0.945	0	0	0.213	0.955
NEK2	CCNB1	4442784	4434484	9606.ENSP00000355966	9606.ENSP00000256442	0	0	0	0	0.899	0	0	0.571	0.955
PRC1	AURKA	4446249	4432988	9606.ENSP00000377793	9606.ENSP00000216911	0	0	0	0	0.927	0.055	0	0.402	0.955
KIFC1	CDC20	4447827	4443940	9606.ENSP00000393963	9606.ENSP00000361540	0	0	0	0	0.919	0.078	0	0.453	0.955
RFC5	TOPBP1	4448482	4434806	9606.ENSP00000408295	9606.ENSP00000260810	0	0	0	0	0.199	0.180	0.900	0.408	0.955
RBBP8	RAD51C	4446941	4440719	9606.ENSP00000382628	9606.ENSP00000336701	0	0	0	0	0.061	0	0.900	0.560	0.955
CDCA7	MCM4	4438272	4435007	9606.ENSP00000306968	9606.ENSP00000262105	0	0	0	0	0.941	0	0	0.269	0.955
KIF20A	TTK	4446341	4443396	9606.ENSP00000378356	9606.ENSP00000358813	0	0	0	0	0.922	0.079	0	0.427	0.955
FEN1	RNASEH2A	4438133	4433165	9606.ENSP00000305480	9606.ENSP00000221486	0.135	0	0	0	0.784	0.266	0	0.714	0.955
MAT1A	DNMT1	4443900	4442259	9606.ENSP00000361287	9606.ENSP00000352516	0.167	0	0	0	0	0	0.900	0.512	0.955
CDC7	POLE2	4447780	4432952	9606.ENSP00000393139	9606.ENSP00000216367	0	0	0	0	0.444	0	0.900	0.261	0.955
KIF2C	UBE2C	4443901	4441865	9606.ENSP00000361298	9606.ENSP00000348838	0	0	0	0	0.919	0.084	0	0.443	0.955
TOP2A	NEK2	4448614	4442784	9606.ENSP00000411532	9606.ENSP00000355966	0	0	0	0	0.923	0	0	0.450	0.955
STMN1	CCNB1	4448554	4434484	9606.ENSP00000410452	9606.ENSP00000256442	0	0	0	0	0.331	0	0.900	0.367	0.954
TFDP1	CCNE1	4444547	4435118	9606.ENSP00000364519	9606.ENSP00000262643	0	0	0	0	0.129	0.171	0.900	0.437	0.954
PRC1	CCNA2	4446249	4436109	9606.ENSP00000377793	9606.ENSP00000274026	0	0	0	0	0.928	0.341	0	0.122	0.954
RBBP7	DNMT1	4445322	4442259	9606.ENSP00000369424	9606.ENSP00000352516	0	0	0	0	0.169	0.305	0.900	0.311	0.954
ESR1	ATAD2	4448358	4436722	9606.ENSP00000405330	9606.ENSP00000287394	0	0	0	0	0	0.387	0.900	0.313	0.954
DSN1	SKA1	4447628	4436620	9606.ENSP00000389810	9606.ENSP00000285116	0	0	0	0	0.192	0	0.900	0.481	0.954
CEP55	CCNA2	4443758	4436109	9606.ENSP00000360540	9606.ENSP00000274026	0	0	0	0	0.942	0	0	0.247	0.954
NUSAP1	BIRC5	4450429	4437778	9606.ENSP00000453403	9606.ENSP00000301633	0	0	0	0	0.910	0	0	0.517	0.954
CENPU	CDCA5	4436429	4436187	9606.ENSP00000281453	9606.ENSP00000275517	0	0	0	0	0.566	0	0.900	0	0.954
CEP55	CCNB1	4443758	4434484	9606.ENSP00000360540	9606.ENSP00000256442	0	0	0	0	0.867	0	0	0.671	0.954
FMO3	CYP2C9	4442952	4434798	9606.ENSP00000356729	9606.ENSP00000260682	0.043	0	0	0	0.062	0.127	0.900	0.505	0.954
RBBP8	FEN1	4446941	4438133	9606.ENSP00000382628	9606.ENSP00000305480	0	0	0	0	0.124	0	0.900	0.527	0.954
CDKN3	CCNB1	4440665	4434484	9606.ENSP00000335357	9606.ENSP00000256442	0	0	0	0	0.868	0.185	0	0.607	0.954
KIF20A	ECT2	4446341	4446064	9606.ENSP00000378356	9606.ENSP00000376457	0	0	0	0	0.866	0.083	0	0.655	0.954
STMN1	AURKB	4448554	4438898	9606.ENSP00000410452	9606.ENSP00000313950	0	0	0	0	0.243	0	0.900	0.452	0.954
SKA1	CENPM	4436620	4432895	9606.ENSP00000285116	9606.ENSP00000215980	0	0	0	0	0.286	0	0.900	0.400	0.953
UBE2C	BARD1	4441865	4434809	9606.ENSP00000348838	9606.ENSP00000260947	0	0	0	0	0.201	0.191	0.900	0.359	0.953
DSN1	CENPF	4447628	4442771	9606.ENSP00000389810	9606.ENSP00000355922	0	0	0	0	0.228	0	0.900	0.447	0.953
KNTC1	SKA1	4440000	4436620	9606.ENSP00000328236	9606.ENSP00000285116	0	0	0	0	0.319	0	0.900	0.375	0.953
CDCA8	NCAPG	4444097	4434176	9606.ENSP00000362146	9606.ENSP00000251496	0	0	0	0	0.932	0	0	0.348	0.953
STIL	ASPM	4443830	4442873	9606.ENSP00000360944	9606.ENSP00000356379	0	0	0	0	0.778	0	0	0.799	0.953
HJURP	CCNA2	4448718	4436109	9606.ENSP00000414109	9606.ENSP00000274026	0	0	0	0	0.904	0	0	0.537	0.953
MELK	NCAPG	4437455	4434176	9606.ENSP00000298048	9606.ENSP00000251496	0	0	0	0	0.925	0	0	0.400	0.953
TYMS	MCM5	4439011	4432914	9606.ENSP00000315644	9606.ENSP00000216122	0	0	0	0	0.934	0	0	0.320	0.953
CCNE1	CCNB1	4435118	4434484	9606.ENSP00000262643	9606.ENSP00000256442	0	0	0	0.636	0.368	0	0.900	0.802	0.953
PTTG1	CDCA8	4446209	4444097	9606.ENSP00000377536	9606.ENSP00000362146	0	0	0	0	0.905	0	0	0.534	0.953
CCNF	UBE2C	4446633	4441865	9606.ENSP00000380256	9606.ENSP00000348838	0	0	0	0	0.382	0.164	0.900	0.208	0.953
DSN1	CDCA8	4447628	4444097	9606.ENSP00000389810	9606.ENSP00000362146	0	0	0	0	0.245	0	0.900	0.430	0.953
CEP55	ASPM	4443758	4442873	9606.ENSP00000360540	9606.ENSP00000356379	0	0	0	0	0.932	0	0	0.325	0.952
NUSAP1	KIF2C	4450429	4443901	9606.ENSP00000453403	9606.ENSP00000361298	0	0	0	0	0.905	0	0	0.516	0.952
CDC45	BUB1	4448376	4437860	9606.ENSP00000405726	9606.ENSP00000302530	0	0	0	0	0.915	0.062	0	0.443	0.952
CYP1A2	CYP3A4	4441211	4440831	9606.ENSP00000342007	9606.ENSP00000337915	0	0	0.442	0.604	0.139	0	0.900	0.935	0.952
PBK	TPX2	4449452	4437665	9606.ENSP00000428489	9606.ENSP00000300403	0	0	0	0	0.927	0.063	0	0.354	0.952
CDC45	CDK1	4448376	4446389	9606.ENSP00000405726	9606.ENSP00000378699	0	0	0	0	0.891	0	0	0.580	0.952
ECT2	CCNA2	4446064	4436109	9606.ENSP00000376457	9606.ENSP00000274026	0	0	0	0	0.936	0.104	0	0.243	0.952
KIF2C	TTK	4443901	4443396	9606.ENSP00000361298	9606.ENSP00000358813	0	0	0	0	0.911	0.079	0	0.452	0.951
KIFC1	KIF20B	4447827	4443802	9606.ENSP00000393963	9606.ENSP00000360793	0	0	0	0.616	0.282	0.185	0.900	0.633	0.951
TTK	AURKA	4443396	4432988	9606.ENSP00000358813	9606.ENSP00000216911	0	0	0	0.626	0.914	0.265	0	0.706	0.951
CCNE2	TFDP1	4449487	4444547	9606.ENSP00000429089	9606.ENSP00000364519	0	0	0	0	0.139	0.171	0.900	0.404	0.951
RBBP8	POLQ	4446941	4435400	9606.ENSP00000382628	9606.ENSP00000264233	0	0	0	0	0.088	0	0.900	0.513	0.951
KIF20A	ASPM	4446341	4442873	9606.ENSP00000378356	9606.ENSP00000356379	0	0	0	0	0.914	0.086	0	0.430	0.951
CDC7	CDK4	4447780	4434582	9606.ENSP00000393139	9606.ENSP00000257904	0	0	0	0	0.087	0.900	0	0.512	0.951
DSN1	CDK1	4447628	4446389	9606.ENSP00000389810	9606.ENSP00000378699	0	0	0	0	0.334	0	0.900	0.334	0.951
SFN	CCNB1	4441103	4434484	9606.ENSP00000340989	9606.ENSP00000256442	0	0	0	0	0.059	0.190	0.900	0.441	0.951
MYL6B	MYH10	4450307	4442375	9606.ENSP00000450385	9606.ENSP00000353590	0	0	0	0	0	0.369	0.720	0.749	0.951
CDC20	CEP55	4443940	4443758	9606.ENSP00000361540	9606.ENSP00000360540	0	0	0	0	0.898	0	0	0.531	0.950
KIF4A	MELK	4444386	4437455	9606.ENSP00000363524	9606.ENSP00000298048	0	0	0	0	0.926	0	0	0.356	0.950
MCM3	CDC20	4451546	4443940	9606.ENSP00000480987	9606.ENSP00000361540	0	0	0	0	0.886	0.127	0	0.540	0.950
PBK	CENPF	4449452	4442771	9606.ENSP00000428489	9606.ENSP00000355922	0	0	0	0	0.917	0	0	0.420	0.950
TOP2A	BIRC5	4448614	4437778	9606.ENSP00000411532	9606.ENSP00000301633	0	0	0	0	0.883	0	0	0.589	0.950
TIMELESS	MCM4	4450318	4435007	9606.ENSP00000450607	9606.ENSP00000262105	0	0	0	0	0.857	0.293	0	0.550	0.950
CYP2C9	CYP4F2	4434798	4433177	9606.ENSP00000260682	9606.ENSP00000221700	0	0	0.446	0.590	0.107	0	0.900	0.865	0.950
TTK	BIRC5	4443396	4437778	9606.ENSP00000358813	9606.ENSP00000301633	0	0	0	0	0.918	0	0	0.416	0.950
HMMR	ASPM	4446202	4442873	9606.ENSP00000377492	9606.ENSP00000356379	0	0	0	0	0.931	0	0	0.297	0.950
RFC5	RAD51AP1	4448482	4433433	9606.ENSP00000408295	9606.ENSP00000228843	0	0	0	0	0.436	0	0.900	0.193	0.950
MCM3	DONSON	4451546	4438291	9606.ENSP00000480987	9606.ENSP00000307143	0	0	0	0	0.829	0	0.720	0	0.950
RBBP8	PCNA	4446941	4445167	9606.ENSP00000382628	9606.ENSP00000368458	0	0	0	0	0.166	0.379	0.900	0.143	0.949
RAD51C	RAD51AP1	4440719	4433433	9606.ENSP00000336701	9606.ENSP00000228843	0	0	0	0	0.173	0.089	0.900	0.412	0.949
BIRC5	DLGAP5	4437778	4434015	9606.ENSP00000301633	9606.ENSP00000247191	0	0	0	0	0.913	0	0	0.440	0.949
SMC4	H2AFZ	4441992	4437274	9606.ENSP00000349961	9606.ENSP00000296417	0	0	0	0	0.214	0.087	0.900	0.381	0.949
NCAPG	AURKA	4434176	4432988	9606.ENSP00000251496	9606.ENSP00000216911	0	0	0	0	0.898	0.263	0	0.372	0.949
SPC24	CENPU	4450762	4436429	9606.ENSP00000465075	9606.ENSP00000281453	0	0	0	0	0.160	0	0.900	0.444	0.949
CENPF	CCNA2	4442771	4436109	9606.ENSP00000355922	9606.ENSP00000274026	0	0	0	0	0.908	0	0	0.473	0.949
LMNB2	LMNB1	4439894	4434861	9606.ENSP00000327054	9606.ENSP00000261366	0	0	0	0.959	0.274	0.336	0.900	0.834	0.949
ASPM	MELK	4442873	4437455	9606.ENSP00000356379	9606.ENSP00000298048	0	0	0	0	0.923	0.064	0	0.346	0.949
ECT2	KIF11	4446064	4434801	9606.ENSP00000376457	9606.ENSP00000260731	0	0	0	0	0.921	0.054	0	0.356	0.948
TUBA1A	NDC80	4437720	4434910	9606.ENSP00000301071	9606.ENSP00000261597	0	0	0	0	0.063	0.944	0	0.087	0.948
AOX1	CYP3A4	4444440	4440831	9606.ENSP00000363832	9606.ENSP00000337915	0	0	0	0	0.088	0	0.900	0.481	0.948
CDCA3	ASPM	4450021	4442873	9606.ENSP00000442068	9606.ENSP00000356379	0	0	0	0	0.930	0	0	0.292	0.948
CDC45	KIF11	4448376	4434801	9606.ENSP00000405726	9606.ENSP00000260731	0	0	0	0	0.937	0	0	0.217	0.948
SLC27A2	EHHADH	4435783	4433550	9606.ENSP00000267842	9606.ENSP00000231887	0	0	0	0	0.080	0	0.900	0.486	0.948
ASPM	NCAPD2	4442873	4439733	9606.ENSP00000356379	9606.ENSP00000325017	0	0	0	0	0.909	0	0	0.457	0.948
SORD	CAT	4435781	4433793	9606.ENSP00000267814	9606.ENSP00000241052	0.259	0	0	0	0.202	0.809	0	0.600	0.948
KIF4A	BIRC5	4444386	4437778	9606.ENSP00000363524	9606.ENSP00000301633	0	0	0	0	0.907	0	0	0.471	0.948
UBE2C	FOXM1	4441865	4441245	9606.ENSP00000348838	9606.ENSP00000342307	0	0	0	0	0.830	0.085	0	0.697	0.948
DSN1	MAD2L1	4447628	4437296	9606.ENSP00000389810	9606.ENSP00000296509	0	0	0	0	0.340	0	0.900	0.283	0.948
DSN1	BIRC5	4447628	4437778	9606.ENSP00000389810	9606.ENSP00000301633	0	0	0	0	0.234	0	0.900	0.383	0.948
KIF20A	PTTG1	4446341	4446209	9606.ENSP00000378356	9606.ENSP00000377536	0	0	0	0	0.917	0	0	0.404	0.948
CDC45	RFC4	4448376	4446025	9606.ENSP00000405726	9606.ENSP00000376272	0	0	0	0	0.852	0.064	0	0.658	0.948
CDCA8	MELK	4444097	4437455	9606.ENSP00000362146	9606.ENSP00000298048	0	0	0	0	0.910	0	0	0.440	0.947
ACAT2	ACAT1	4442795	4435651	9606.ENSP00000356015	9606.ENSP00000265838	0	0	0.448	0.902	0.098	0.692	0.800	0.909	0.947
PRC1	MCM4	4446249	4435007	9606.ENSP00000377793	9606.ENSP00000262105	0	0	0	0	0.924	0	0	0.339	0.947
PBK	ASPM	4449452	4442873	9606.ENSP00000428489	9606.ENSP00000356379	0	0	0	0	0.925	0.064	0	0.312	0.947
KIFC1	CCNB2	4447827	4436767	9606.ENSP00000393963	9606.ENSP00000288207	0	0	0	0	0.894	0.157	0	0.454	0.947
DSN1	CENPM	4447628	4432895	9606.ENSP00000389810	9606.ENSP00000215980	0	0	0	0	0.173	0	0.900	0.418	0.947
RFC4	MAD2L1	4446025	4437296	9606.ENSP00000376272	9606.ENSP00000296509	0	0	0	0	0.919	0.086	0	0.350	0.947
MCM3	LIG1	4451546	4435231	9606.ENSP00000480987	9606.ENSP00000263274	0	0	0	0	0.936	0	0	0.210	0.947
KIF20A	FOXM1	4446341	4441245	9606.ENSP00000378356	9606.ENSP00000342307	0	0	0	0	0.844	0.050	0	0.673	0.947
H2AFZ	CCND1	4437274	4433391	9606.ENSP00000296417	9606.ENSP00000227507	0	0	0	0	0.062	0	0.900	0.482	0.947
SMC4	MCM4	4441992	4435007	9606.ENSP00000349961	9606.ENSP00000262105	0	0	0	0	0.905	0	0	0.462	0.947
RFC4	FANCG	4446025	4445092	9606.ENSP00000376272	9606.ENSP00000367910	0	0	0	0	0.304	0	0.900	0.311	0.947
TFDP1	CCNB1	4444547	4434484	9606.ENSP00000364519	9606.ENSP00000256442	0	0	0	0	0.149	0.128	0.900	0.374	0.947
KIF2C	NEK2	4443901	4442784	9606.ENSP00000361298	9606.ENSP00000355966	0	0	0	0	0.896	0	0	0.510	0.947
CDCA8	CEP55	4444097	4443758	9606.ENSP00000362146	9606.ENSP00000360540	0	0	0	0	0.912	0	0	0.417	0.946
FMO4	CYP3A4	4442951	4440831	9606.ENSP00000356723	9606.ENSP00000337915	0.043	0	0	0	0.061	0.186	0.900	0.385	0.946
MCM3	TYMS	4451546	4439011	9606.ENSP00000480987	9606.ENSP00000315644	0	0	0	0	0.918	0.050	0	0.358	0.946
PCNA	CDK6	4445167	4435642	9606.ENSP00000368458	9606.ENSP00000265734	0	0	0	0	0.238	0.454	0.800	0.433	0.946
CKS2	CCNE1	4444630	4435118	9606.ENSP00000364976	9606.ENSP00000262643	0	0	0	0	0.202	0.865	0.360	0.315	0.946
CDC45	TYMS	4448376	4439011	9606.ENSP00000405726	9606.ENSP00000315644	0	0	0	0	0.928	0.050	0	0.280	0.946
ASPM	CCNB2	4442873	4436767	9606.ENSP00000356379	9606.ENSP00000288207	0	0	0	0	0.909	0.063	0	0.423	0.946
PTTG1	BIRC5	4446209	4437778	9606.ENSP00000377536	9606.ENSP00000301633	0	0	0	0	0.902	0	0	0.476	0.946
KIF2C	CEP55	4443901	4443758	9606.ENSP00000361298	9606.ENSP00000360540	0	0	0	0	0.905	0.085	0	0.427	0.946
CCNA2	BARD1	4436109	4434809	9606.ENSP00000274026	9606.ENSP00000260947	0	0	0	0	0.250	0.128	0.900	0.279	0.946
ECT2	MELK	4446064	4437455	9606.ENSP00000376457	9606.ENSP00000298048	0	0	0	0	0.924	0.064	0	0.301	0.946
CKS2	TTK	4444630	4443396	9606.ENSP00000364976	9606.ENSP00000358813	0	0	0	0	0.868	0.457	0	0.317	0.946
CENPA	KNTC1	4440745	4440000	9606.ENSP00000336868	9606.ENSP00000328236	0	0	0	0	0.314	0	0.900	0.278	0.946
PTTG1	TPX2	4446209	4437665	9606.ENSP00000377536	9606.ENSP00000300403	0	0	0	0	0.913	0	0	0.410	0.946
CYP2E1	CYP3A4	4449959	4440831	9606.ENSP00000440689	9606.ENSP00000337915	0	0	0.441	0.618	0.061	0	0.900	0.922	0.946
DSN1	CDC20	4447628	4443940	9606.ENSP00000389810	9606.ENSP00000361540	0	0	0	0	0.227	0	0.900	0.349	0.945
MAD2L1	SKA1	4437296	4436620	9606.ENSP00000296509	9606.ENSP00000285116	0	0	0	0	0.312	0	0.900	0.266	0.945
SMC4	BUB1	4441992	4437860	9606.ENSP00000349961	9606.ENSP00000302530	0	0	0	0	0.868	0.144	0	0.553	0.945
CDKN3	AURKA	4440665	4432988	9606.ENSP00000335357	9606.ENSP00000216911	0	0	0	0	0.901	0.194	0	0.360	0.945
KIF4A	NCAPG	4444386	4434176	9606.ENSP00000363524	9606.ENSP00000251496	0	0	0	0	0.890	0.064	0	0.510	0.945
CEP55	NCAPG	4443758	4434176	9606.ENSP00000360540	9606.ENSP00000251496	0	0	0	0	0.923	0	0	0.318	0.945
NUSAP1	NEK2	4450429	4442784	9606.ENSP00000453403	9606.ENSP00000355966	0	0	0	0	0.922	0	0	0.322	0.944
PCNA	DNMT1	4445167	4442259	9606.ENSP00000368458	9606.ENSP00000352516	0.198	0	0	0	0.354	0.886	0	0.160	0.944
BIRC5	NCAPG	4437778	4434176	9606.ENSP00000301633	9606.ENSP00000251496	0	0	0	0	0.891	0.262	0	0.358	0.944
HJURP	H2AFZ	4448718	4437274	9606.ENSP00000414109	9606.ENSP00000296417	0	0	0	0	0.152	0.179	0.900	0.295	0.944
CENPF	TPX2	4442771	4437665	9606.ENSP00000355922	9606.ENSP00000300403	0	0	0	0	0.891	0	0	0.510	0.944
TPX2	TUBG1	4437665	4434173	9606.ENSP00000300403	9606.ENSP00000251413	0	0	0	0	0.231	0	0.900	0.335	0.944
TTK	TPX2	4443396	4437665	9606.ENSP00000358813	9606.ENSP00000300403	0	0	0	0	0.908	0	0	0.413	0.944
TOP2A	FOXM1	4448614	4441245	9606.ENSP00000411532	9606.ENSP00000342307	0	0	0	0	0.844	0.379	0	0.471	0.944
KIF4A	CCNB1	4444386	4434484	9606.ENSP00000363524	9606.ENSP00000256442	0	0	0	0	0.888	0.150	0	0.463	0.944
PRC1	NDC80	4446249	4434910	9606.ENSP00000377793	9606.ENSP00000261597	0	0	0	0	0.934	0	0	0.190	0.944
RBBP8	CCNA2	4446941	4436109	9606.ENSP00000382628	9606.ENSP00000274026	0	0	0	0	0.136	0	0.900	0.407	0.944
PRC1	AURKB	4446249	4438898	9606.ENSP00000377793	9606.ENSP00000313950	0	0	0	0	0.904	0.055	0	0.436	0.944
RMI2	TOPBP1	4438584	4434806	9606.ENSP00000310356	9606.ENSP00000260810	0	0	0	0	0.112	0	0.900	0.423	0.944
PRIM1	TYMS	4442054	4439011	9606.ENSP00000350491	9606.ENSP00000315644	0	0	0	0	0.918	0	0	0.347	0.944
TACC3	NCAPG	4439857	4434176	9606.ENSP00000326550	9606.ENSP00000251496	0	0	0	0	0.941	0	0	0.086	0.944
FOXM1	AURKB	4441245	4438898	9606.ENSP00000342307	9606.ENSP00000313950	0	0	0	0	0.841	0	0	0.658	0.943
KIF2C	TROAP	4443901	4434584	9606.ENSP00000361298	9606.ENSP00000257909	0	0	0	0	0.928	0	0	0.239	0.943
MAD2L1	MCM4	4437296	4435007	9606.ENSP00000296509	9606.ENSP00000262105	0	0	0	0	0.868	0.125	0	0.550	0.943
PCNA	CHAF1B	4445167	4439017	9606.ENSP00000368458	9606.ENSP00000315700	0	0	0	0	0.718	0.721	0	0.335	0.943
TOP2A	TYMS	4448614	4439011	9606.ENSP00000411532	9606.ENSP00000315644	0.112	0	0	0	0.830	0	0	0.653	0.943
RAD51C	TOPBP1	4440719	4434806	9606.ENSP00000336701	9606.ENSP00000260810	0	0	0	0	0.100	0	0.900	0.425	0.943
FEN1	POLQ	4438133	4435400	9606.ENSP00000305480	9606.ENSP00000264233	0.070	0	0	0	0.349	0	0.900	0.178	0.943
TOP2A	MAD2L1	4448614	4437296	9606.ENSP00000411532	9606.ENSP00000296509	0	0	0	0	0.891	0	0	0.498	0.943
CCNA2	GMNN	4436109	4433492	9606.ENSP00000274026	9606.ENSP00000230056	0	0	0	0	0.618	0.571	0	0.682	0.943
KIF20A	ANLN	4446341	4435644	9606.ENSP00000378356	9606.ENSP00000265748	0	0	0	0	0.847	0.157	0	0.599	0.943
CDCA3	KIF20A	4450021	4446341	9606.ENSP00000442068	9606.ENSP00000378356	0	0	0	0	0.896	0	0	0.473	0.942
KNTC1	CENPM	4440000	4432895	9606.ENSP00000328236	9606.ENSP00000215980	0	0	0	0	0.370	0	0.900	0.166	0.942
CEP55	MELK	4443758	4437455	9606.ENSP00000360540	9606.ENSP00000298048	0	0	0	0	0.909	0	0	0.389	0.942
CYP2J2	CYP4F2	4443694	4433177	9606.ENSP00000360247	9606.ENSP00000221700	0	0	0.443	0.606	0.083	0	0.900	0.709	0.942
NEK2	CENPE	4442784	4435566	9606.ENSP00000355966	9606.ENSP00000265148	0	0	0	0	0.881	0	0	0.532	0.942
RFC4	GINS2	4446025	4434310	9606.ENSP00000376272	9606.ENSP00000253462	0	0	0	0	0.890	0.082	0	0.475	0.942
NUSAP1	HJURP	4450429	4448718	9606.ENSP00000453403	9606.ENSP00000414109	0	0	0	0	0.904	0	0	0.418	0.942
KIF2C	ASPM	4443901	4442873	9606.ENSP00000361298	9606.ENSP00000356379	0	0	0	0	0.915	0.086	0	0.321	0.942
NEK2	BIRC5	4442784	4437778	9606.ENSP00000355966	9606.ENSP00000301633	0	0	0	0	0.893	0	0	0.479	0.942
TOP2A	PRC1	4448614	4446249	9606.ENSP00000411532	9606.ENSP00000377793	0	0	0	0	0.915	0.186	0	0.229	0.942
KIF4A	NDC80	4444386	4434910	9606.ENSP00000363524	9606.ENSP00000261597	0	0	0	0	0.895	0.180	0	0.381	0.942
PBK	CDCA8	4449452	4444097	9606.ENSP00000428489	9606.ENSP00000362146	0	0	0	0	0.915	0	0	0.330	0.941
BARD1	POLE2	4434809	4432952	9606.ENSP00000260947	9606.ENSP00000216367	0	0	0	0	0.235	0	0.900	0.300	0.941
CKS2	NCAPG	4444630	4434176	9606.ENSP00000364976	9606.ENSP00000251496	0	0	0	0	0.918	0	0	0.311	0.941
PRIM1	RNASEH2A	4442054	4433165	9606.ENSP00000350491	9606.ENSP00000221486	0	0	0	0	0.883	0	0	0.521	0.941
PCNA	RNASEH2A	4445167	4433165	9606.ENSP00000368458	9606.ENSP00000221486	0	0	0	0	0.858	0.384	0	0.386	0.941
TUBA1A	TUBG1	4437720	4434173	9606.ENSP00000301071	9606.ENSP00000251413	0	0	0	0.821	0.063	0.351	0.900	0.647	0.941
CDCA8	ASF1B	4444097	4435253	9606.ENSP00000362146	9606.ENSP00000263382	0	0	0	0	0.919	0	0	0.298	0.941
MCM3	KIF11	4451546	4434801	9606.ENSP00000480987	9606.ENSP00000260731	0	0	0	0	0.927	0	0	0.226	0.941
HJURP	NDC80	4448718	4434910	9606.ENSP00000414109	9606.ENSP00000261597	0	0	0	0	0.916	0	0	0.325	0.941
HJURP	BUB1	4448718	4437860	9606.ENSP00000414109	9606.ENSP00000302530	0	0	0	0	0.918	0	0	0.315	0.941
KIF4A	UBE2C	4444386	4441865	9606.ENSP00000363524	9606.ENSP00000348838	0	0	0	0	0.905	0.084	0	0.380	0.941
TFDP1	CDK6	4444547	4435642	9606.ENSP00000364519	9606.ENSP00000265734	0	0	0	0	0.088	0.136	0.900	0.347	0.941
PCNA	TFDP1	4445167	4444547	9606.ENSP00000368458	9606.ENSP00000364519	0	0	0	0	0.219	0	0.900	0.300	0.940
CEP55	FOXM1	4443758	4441245	9606.ENSP00000360540	9606.ENSP00000342307	0	0	0	0	0.826	0	0	0.671	0.940
MELK	KIF11	4437455	4434801	9606.ENSP00000298048	9606.ENSP00000260731	0	0	0	0	0.907	0	0	0.378	0.940
LIG1	MCM4	4435231	4435007	9606.ENSP00000263274	9606.ENSP00000262105	0	0	0	0	0.897	0	0	0.447	0.940
KIF4A	CDCA8	4444386	4444097	9606.ENSP00000363524	9606.ENSP00000362146	0	0	0	0	0.889	0	0	0.486	0.940
TFDP1	CDK4	4444547	4434582	9606.ENSP00000364519	9606.ENSP00000257904	0	0	0	0	0.121	0.064	0.900	0.357	0.940
PBK	KIF2C	4449452	4443901	9606.ENSP00000428489	9606.ENSP00000361298	0	0	0	0	0.913	0.126	0	0.270	0.940
FANCG	BARD1	4445092	4434809	9606.ENSP00000367910	9606.ENSP00000260947	0	0	0	0	0.090	0	0.900	0.402	0.940
MAP1LC3A	GABARAPL1	4444457	4435700	9606.ENSP00000363970	9606.ENSP00000266458	0	0	0	0.854	0.114	0.294	0.900	0.885	0.940
CCNB2	ASF1B	4436767	4435253	9606.ENSP00000288207	9606.ENSP00000263382	0	0	0	0	0.921	0.188	0	0.131	0.939
BIRC5	MELK	4437778	4437455	9606.ENSP00000301633	9606.ENSP00000298048	0	0	0	0	0.896	0.085	0	0.413	0.939
MCM7	MAD2L1	4438312	4437296	9606.ENSP00000307288	9606.ENSP00000296509	0	0	0	0	0.875	0.125	0	0.487	0.939
BUB1	ANLN	4437860	4435644	9606.ENSP00000302530	9606.ENSP00000265748	0	0	0	0	0.913	0	0	0.328	0.939
PTTG1	CENPF	4446209	4442771	9606.ENSP00000377536	9606.ENSP00000355922	0	0	0	0	0.856	0	0	0.592	0.939
TACC3	MAD2L1	4439857	4437296	9606.ENSP00000326550	9606.ENSP00000296509	0	0	0	0	0.932	0	0	0.139	0.939
CDK1	CDK4	4446389	4434582	9606.ENSP00000378699	9606.ENSP00000257904	0	0	0.436	0.905	0.215	0.185	0.900	0.935	0.939
TK1	BIRC5	4437779	4437778	9606.ENSP00000301634	9606.ENSP00000301633	0	0	0	0	0.892	0	0	0.460	0.939
MCM7	CCNB2	4438312	4436767	9606.ENSP00000307288	9606.ENSP00000288207	0	0	0	0	0.845	0.182	0	0.559	0.939
TYMS	MAD2L1	4439011	4437296	9606.ENSP00000315644	9606.ENSP00000296509	0	0	0	0	0.922	0	0	0.256	0.939
SLC27A5	CYP27A1	4435195	4434627	9606.ENSP00000263093	9606.ENSP00000258415	0	0	0	0	0.064	0	0.900	0.408	0.939
MELK	NDC80	4437455	4434910	9606.ENSP00000298048	9606.ENSP00000261597	0	0	0	0	0.937	0	0	0.070	0.939
AOX1	ADH1B	4444440	4438237	9606.ENSP00000363832	9606.ENSP00000306606	0	0	0	0	0.108	0	0.900	0.367	0.938
CDCA3	BIRC5	4450021	4437778	9606.ENSP00000442068	9606.ENSP00000301633	0	0	0	0	0.902	0	0	0.397	0.938
CYP2J2	CYP3A4	4443694	4440831	9606.ENSP00000360247	9606.ENSP00000337915	0	0	0.439	0.647	0.089	0	0.900	0.708	0.938
RFC4	BARD1	4446025	4434809	9606.ENSP00000376272	9606.ENSP00000260947	0	0	0	0	0.244	0.051	0.900	0.248	0.938
TFDP1	CDC25C	4444547	4439463	9606.ENSP00000364519	9606.ENSP00000321656	0	0	0	0	0.099	0.180	0.900	0.259	0.938
CCNE2	AURKA	4449487	4432988	9606.ENSP00000429089	9606.ENSP00000216911	0	0	0	0	0.275	0.879	0	0.354	0.938
CDK1	TUBG1	4446389	4434173	9606.ENSP00000378699	9606.ENSP00000251413	0	0	0	0	0.189	0.125	0.900	0.235	0.938
H2AFZ	LMNB1	4437274	4434861	9606.ENSP00000296417	9606.ENSP00000261366	0	0	0	0	0.120	0.061	0.900	0.343	0.938
KIFC1	CDCA8	4447827	4444097	9606.ENSP00000393963	9606.ENSP00000362146	0	0	0	0	0.905	0	0	0.377	0.938
CEP55	CENPE	4443758	4435566	9606.ENSP00000360540	9606.ENSP00000265148	0	0	0	0	0.885	0.085	0	0.462	0.938
MCM7	RNASEH2A	4438312	4433165	9606.ENSP00000307288	9606.ENSP00000221486	0	0	0	0	0.925	0	0	0.209	0.938
TOP2A	TROAP	4448614	4434584	9606.ENSP00000411532	9606.ENSP00000257909	0	0	0	0	0.919	0	0	0.255	0.937
RFC5	RAD51C	4448482	4440719	9606.ENSP00000408295	9606.ENSP00000336701	0	0	0	0	0.240	0.185	0.900	0.113	0.937
TYMS	NDC80	4439011	4434910	9606.ENSP00000315644	9606.ENSP00000261597	0	0	0	0	0.921	0	0	0.232	0.937
TIMELESS	GINS3	4450318	4448155	9606.ENSP00000450607	9606.ENSP00000401018	0	0	0	0	0.258	0.862	0	0.440	0.937
PCNA	CCNB1	4445167	4434484	9606.ENSP00000368458	9606.ENSP00000256442	0	0	0	0	0.807	0.527	0	0.372	0.937
MCM10	CCNA2	4448957	4436109	9606.ENSP00000418268	9606.ENSP00000274026	0	0	0	0	0.885	0	0	0.471	0.937
TFDP1	CCND1	4444547	4433391	9606.ENSP00000364519	9606.ENSP00000227507	0	0	0	0	0.062	0.079	0.900	0.360	0.937
ASPM	KIF14	4442873	4442863	9606.ENSP00000356379	9606.ENSP00000356319	0	0	0	0	0.915	0.086	0	0.258	0.937
RACGAP1	AURKA	4448310	4432988	9606.ENSP00000404190	9606.ENSP00000216911	0	0	0	0	0.874	0	0	0.523	0.937
CDC45	CCNB2	4448376	4436767	9606.ENSP00000405726	9606.ENSP00000288207	0	0	0	0	0.864	0.080	0	0.537	0.937
UBE2C	MELK	4441865	4437455	9606.ENSP00000348838	9606.ENSP00000298048	0	0	0	0	0.890	0.079	0	0.428	0.937
RAD51C	CDK4	4440719	4434582	9606.ENSP00000336701	9606.ENSP00000257904	0	0	0	0	0.112	0.129	0.900	0.273	0.936
PTTG1	MAD2L1	4446209	4437296	9606.ENSP00000377536	9606.ENSP00000296509	0	0	0	0	0.832	0	0	0.636	0.936
MELK	MAD2L1	4437455	4437296	9606.ENSP00000298048	9606.ENSP00000296509	0	0	0	0	0.901	0	0	0.377	0.936
DSN1	CCNB1	4447628	4434484	9606.ENSP00000389810	9606.ENSP00000256442	0	0	0	0	0.299	0	0.900	0.165	0.936
TACC3	CCNA2	4439857	4436109	9606.ENSP00000326550	9606.ENSP00000274026	0	0	0	0	0.925	0	0	0.183	0.936
VWF	PROC	4434871	4433614	9606.ENSP00000261405	9606.ENSP00000234071	0	0	0	0	0	0	0.900	0.392	0.936
FTCD	ALDH1L1	4436927	4436080	9606.ENSP00000291670	9606.ENSP00000273450	0	0	0	0	0.064	0	0.900	0.377	0.936
PBK	HMMR	4449452	4446202	9606.ENSP00000428489	9606.ENSP00000377492	0	0	0	0	0.911	0	0	0.311	0.936
HMMR	NCAPG	4446202	4434176	9606.ENSP00000377492	9606.ENSP00000251496	0	0	0	0	0.929	0	0	0.136	0.936
RFC5	FANCI	4448482	4438638	9606.ENSP00000408295	9606.ENSP00000310842	0	0	0	0	0.334	0	0.900	0.124	0.936
CDK1	GINS2	4446389	4434310	9606.ENSP00000378699	9606.ENSP00000253462	0	0	0	0	0.921	0	0	0.223	0.936
CYP2E1	ADH6	4449959	4446342	9606.ENSP00000440689	9606.ENSP00000378359	0.043	0	0	0	0.079	0	0.900	0.363	0.936
CDK1	TK1	4446389	4437779	9606.ENSP00000378699	9606.ENSP00000301634	0	0	0	0	0.781	0.379	0	0.567	0.936
NUSAP1	MELK	4450429	4437455	9606.ENSP00000453403	9606.ENSP00000298048	0	0	0	0	0.873	0	0	0.520	0.936
ASPM	CDKN3	4442873	4440665	9606.ENSP00000356379	9606.ENSP00000335357	0	0	0	0	0.897	0.094	0	0.369	0.936
PTTG1	NCAPG	4446209	4434176	9606.ENSP00000377536	9606.ENSP00000251496	0	0	0	0	0.902	0	0	0.375	0.936
RBBP8	RFC4	4446941	4446025	9606.ENSP00000382628	9606.ENSP00000376272	0	0	0	0	0.141	0	0.900	0.313	0.935
TUBA1C	TUBA1A	4437721	4437720	9606.ENSP00000301072	9606.ENSP00000301071	0	0	0	0.987	0.325	0.111	0.900	0.570	0.935
FOXM1	TPX2	4441245	4437665	9606.ENSP00000342307	9606.ENSP00000300403	0	0	0	0	0.903	0	0	0.359	0.935
DSN1	KNTC1	4447628	4440000	9606.ENSP00000389810	9606.ENSP00000328236	0	0	0	0	0.354	0	0.900	0.074	0.935
CCNB1	CCND1	4434484	4433391	9606.ENSP00000256442	9606.ENSP00000227507	0	0	0	0.650	0.096	0.064	0.900	0.861	0.935
UHRF1	MCM5	4451406	4432914	9606.ENSP00000479617	9606.ENSP00000216122	0	0	0	0	0.925	0	0	0.167	0.935
PCNA	GMNN	4445167	4433492	9606.ENSP00000368458	9606.ENSP00000230056	0	0	0	0	0.934	0	0	0.064	0.935
RMI2	POLE2	4438584	4432952	9606.ENSP00000310356	9606.ENSP00000216367	0	0	0	0	0.321	0	0.900	0.132	0.935
CYP2E1	CYP4F2	4449959	4433177	9606.ENSP00000440689	9606.ENSP00000221700	0	0	0.440	0.575	0.061	0	0.900	0.493	0.935
CDC20	NCAPD2	4443940	4439733	9606.ENSP00000361540	9606.ENSP00000325017	0	0	0	0	0.917	0	0	0.256	0.935
SERPING1	VWF	4436285	4434871	9606.ENSP00000278407	9606.ENSP00000261405	0	0	0	0	0.188	0	0.900	0.268	0.935
UBE2C	CENPA	4441865	4440745	9606.ENSP00000348838	9606.ENSP00000336868	0	0	0	0	0.892	0.189	0	0.322	0.935
PBK	PTTG1	4449452	4446209	9606.ENSP00000428489	9606.ENSP00000377536	0	0	0	0	0.908	0	0	0.318	0.935
H2AFZ	CDK4	4437274	4434582	9606.ENSP00000296417	9606.ENSP00000257904	0	0	0	0	0.151	0.085	0.900	0.263	0.935
CDK1	FEN1	4446389	4438133	9606.ENSP00000378699	9606.ENSP00000305480	0	0	0	0	0.849	0.362	0	0.374	0.934
CFI	C4BPB	4446295	4433860	9606.ENSP00000378130	9606.ENSP00000243611	0	0	0	0	0.062	0	0.900	0.356	0.934
MCM2	CCNB1	4435544	4434484	9606.ENSP00000265056	9606.ENSP00000256442	0	0	0	0	0.804	0.240	0	0.592	0.934
ECT2	ANLN	4446064	4435644	9606.ENSP00000376457	9606.ENSP00000265748	0	0	0	0	0.643	0	0	0.824	0.934
MAD2L1	MCM6	4437296	4435383	9606.ENSP00000296509	9606.ENSP00000264156	0	0	0	0	0.863	0.125	0	0.493	0.934
DTL	NCAPG	4442781	4434176	9606.ENSP00000355958	9606.ENSP00000251496	0	0	0	0	0.930	0	0	0.081	0.933
CDCA8	FOXM1	4444097	4441245	9606.ENSP00000362146	9606.ENSP00000342307	0	0	0	0	0.907	0	0	0.305	0.933
POLA1	TYMS	4445155	4439011	9606.ENSP00000368349	9606.ENSP00000315644	0	0	0	0	0.846	0.050	0	0.582	0.933
MCM7	LIG1	4438312	4435231	9606.ENSP00000307288	9606.ENSP00000263274	0	0	0	0	0.894	0.050	0	0.387	0.933
KIFC1	UBE2C	4447827	4441865	9606.ENSP00000393963	9606.ENSP00000348838	0	0	0	0	0.905	0.084	0	0.296	0.933
NCAPD2	CCNA2	4439733	4436109	9606.ENSP00000325017	9606.ENSP00000274026	0	0	0	0	0.917	0	0	0.224	0.933
CCNB2	MCM4	4436767	4435007	9606.ENSP00000288207	9606.ENSP00000262105	0	0	0	0	0.817	0.260	0	0.548	0.933
NUSAP1	CCNB1	4450429	4434484	9606.ENSP00000453403	9606.ENSP00000256442	0	0	0	0	0.883	0	0	0.455	0.933
KIFC1	CDK1	4447827	4446389	9606.ENSP00000393963	9606.ENSP00000378699	0	0	0	0	0.813	0.157	0	0.608	0.933
RBBP8	RMI2	4446941	4438584	9606.ENSP00000382628	9606.ENSP00000310356	0	0	0	0	0.088	0	0.900	0.333	0.933
ESR1	TUBA1A	4448358	4437720	9606.ENSP00000405330	9606.ENSP00000301071	0	0	0	0	0	0.319	0.900	0.091	0.932
TIMELESS	RMI2	4450318	4438584	9606.ENSP00000450607	9606.ENSP00000310356	0	0	0	0	0.332	0	0.900	0.070	0.932
CDK1	CDK6	4446389	4435642	9606.ENSP00000378699	9606.ENSP00000265734	0	0	0.425	0.923	0.154	0.185	0.900	0.864	0.932
RACGAP1	DLGAP5	4448310	4434015	9606.ENSP00000404190	9606.ENSP00000247191	0	0	0	0	0.887	0.080	0	0.399	0.932
KIF4A	NEK2	4444386	4442784	9606.ENSP00000363524	9606.ENSP00000355966	0	0	0	0	0.900	0	0	0.348	0.932
CEP55	NDC80	4443758	4434910	9606.ENSP00000360540	9606.ENSP00000261597	0	0	0	0	0.910	0	0	0.268	0.932
PBK	KIF4A	4449452	4444386	9606.ENSP00000428489	9606.ENSP00000363524	0	0	0	0	0.896	0.126	0	0.318	0.932
SKA1	CENPU	4436620	4436429	9606.ENSP00000285116	9606.ENSP00000281453	0	0	0	0	0.211	0	0.900	0.212	0.932
FMO4	CYP2C9	4442951	4434798	9606.ENSP00000356723	9606.ENSP00000260682	0.043	0	0	0	0.056	0.127	0.900	0.280	0.932
KIF2C	FOXM1	4443901	4441245	9606.ENSP00000361298	9606.ENSP00000342307	0	0	0	0	0.895	0.050	0	0.372	0.932
HJURP	DLGAP5	4448718	4434015	9606.ENSP00000414109	9606.ENSP00000247191	0	0	0	0	0.894	0	0	0.389	0.932
NUSAP1	KIF4A	4450429	4444386	9606.ENSP00000453403	9606.ENSP00000363524	0	0	0	0	0.861	0	0	0.535	0.932
CDC45	CDC20	4448376	4443940	9606.ENSP00000405726	9606.ENSP00000361540	0	0	0	0	0.858	0.050	0	0.538	0.932
UHRF1	H2AFZ	4451406	4437274	9606.ENSP00000479617	9606.ENSP00000296417	0	0	0	0	0.111	0.147	0.900	0.218	0.932
TFDP1	CDT1	4444547	4437709	9606.ENSP00000364519	9606.ENSP00000301019	0	0	0	0	0.140	0.158	0.900	0.174	0.932
RFC4	TYMS	4446025	4439011	9606.ENSP00000376272	9606.ENSP00000315644	0	0	0	0	0.898	0	0	0.350	0.931
CCNE2	CCNB2	4449487	4436767	9606.ENSP00000429089	9606.ENSP00000288207	0	0	0	0.635	0.354	0.860	0	0.765	0.931
CCNE2	PCNA	4449487	4445167	9606.ENSP00000429089	9606.ENSP00000368458	0	0	0	0	0.317	0.862	0	0.330	0.931
CYP1A2	CYP2C9	4441211	4434798	9606.ENSP00000342007	9606.ENSP00000260682	0	0	0.444	0.772	0.077	0	0.900	0.923	0.931
TACC3	CENPE	4439857	4435566	9606.ENSP00000326550	9606.ENSP00000265148	0	0	0	0	0.891	0.084	0	0.364	0.931
CDK1	ANLN	4446389	4435644	9606.ENSP00000378699	9606.ENSP00000265748	0	0	0	0	0.864	0	0	0.515	0.931
APOA5	PROC	4450143	4433614	9606.ENSP00000445002	9606.ENSP00000234071	0	0	0	0	0.338	0	0.900	0	0.931
TYMS	AURKB	4439011	4438898	9606.ENSP00000315644	9606.ENSP00000313950	0	0	0	0	0.914	0	0	0.230	0.931
CKS2	UBE2C	4444630	4441865	9606.ENSP00000364976	9606.ENSP00000348838	0	0	0	0	0.867	0.050	0	0.503	0.931
MCM3	TOP2A	4451546	4448614	9606.ENSP00000480987	9606.ENSP00000411532	0	0	0	0	0.855	0.050	0	0.539	0.931
CENPW	H2AFZ	4443084	4437274	9606.ENSP00000357308	9606.ENSP00000296417	0	0	0	0	0.295	0	0.900	0.087	0.930
E2F2	DNMT1	4442638	4442259	9606.ENSP00000355249	9606.ENSP00000352516	0	0	0	0	0.097	0	0.900	0.294	0.930
CCNE1	CCND1	4435118	4433391	9606.ENSP00000262643	9606.ENSP00000227507	0	0	0	0.670	0.063	0.057	0.900	0.844	0.930
ANLN	DLGAP5	4435644	4434015	9606.ENSP00000265748	9606.ENSP00000247191	0	0	0	0	0.909	0	0	0.266	0.930
RNASEH2A	MCM5	4433165	4432914	9606.ENSP00000221486	9606.ENSP00000216122	0	0	0	0	0.927	0	0	0.080	0.930
CDCA8	TACC3	4444097	4439857	9606.ENSP00000362146	9606.ENSP00000326550	0	0	0	0	0.909	0	0	0.269	0.930
CDC20	TROAP	4443940	4434584	9606.ENSP00000361540	9606.ENSP00000257909	0	0	0	0	0.925	0	0	0.098	0.930
CYP2E1	CYP1A2	4449959	4441211	9606.ENSP00000440689	9606.ENSP00000342007	0	0	0.442	0.769	0.062	0	0.900	0.921	0.930
TTK	MELK	4443396	4437455	9606.ENSP00000358813	9606.ENSP00000298048	0	0	0	0.571	0.914	0.050	0	0.445	0.930
HJURP	KIF20A	4448718	4446341	9606.ENSP00000414109	9606.ENSP00000378356	0	0	0	0	0.917	0	0	0.190	0.930
CDCA3	KIF2C	4450021	4443901	9606.ENSP00000442068	9606.ENSP00000361298	0	0	0	0	0.900	0	0	0.329	0.930
HMMR	TUBG1	4446202	4434173	9606.ENSP00000377492	9606.ENSP00000251413	0	0	0	0	0.136	0	0.900	0.259	0.930
ECT2	AURKA	4446064	4432988	9606.ENSP00000376457	9606.ENSP00000216911	0	0	0	0	0.872	0.090	0	0.451	0.930
TOP2A	MCM2	4448614	4435544	9606.ENSP00000411532	9606.ENSP00000265056	0	0	0	0	0.812	0.050	0	0.637	0.929
RACGAP1	MELK	4448310	4437455	9606.ENSP00000404190	9606.ENSP00000298048	0	0	0	0	0.880	0	0	0.431	0.929
SPC24	KNTC1	4450762	4440000	9606.ENSP00000465075	9606.ENSP00000328236	0	0	0	0	0.301	0	0.900	0.066	0.929
AOX1	CYP1A2	4444440	4441211	9606.ENSP00000363832	9606.ENSP00000342007	0	0	0	0	0.062	0	0.900	0.309	0.929
AOX1	ADH1A	4444440	4432830	9606.ENSP00000363832	9606.ENSP00000209668	0	0	0	0	0.097	0	0.900	0.281	0.929
HSD11B1	CYP3A4	4442791	4440831	9606.ENSP00000355995	9606.ENSP00000337915	0	0	0	0	0.113	0.059	0.900	0.255	0.929
CDC20	FEN1	4443940	4438133	9606.ENSP00000361540	9606.ENSP00000305480	0	0	0	0	0.868	0.187	0	0.392	0.929
PCNA	RMI2	4445167	4438584	9606.ENSP00000368458	9606.ENSP00000310356	0	0	0	0	0.328	0	0.900	0	0.929
KIF20A	MELK	4446341	4437455	9606.ENSP00000378356	9606.ENSP00000298048	0	0	0	0	0.909	0	0	0.256	0.929
MCM4	NCAPG	4435007	4434176	9606.ENSP00000262105	9606.ENSP00000251496	0	0	0	0	0.913	0	0	0.212	0.929
MYH10	RHOB	4442375	4436010	9606.ENSP00000353590	9606.ENSP00000272233	0	0	0	0	0.055	0.187	0.900	0.188	0.929
PCNA	H2AFZ	4445167	4437274	9606.ENSP00000368458	9606.ENSP00000296417	0	0	0	0	0.926	0.050	0	0.068	0.929
RBBP8	RAD51AP1	4446941	4433433	9606.ENSP00000382628	9606.ENSP00000228843	0	0	0	0	0.172	0	0.900	0.213	0.929
CDCA3	DLGAP5	4450021	4434015	9606.ENSP00000442068	9606.ENSP00000247191	0	0	0	0	0.892	0	0	0.374	0.929
CDKN3	BUB1	4440665	4437860	9606.ENSP00000335357	9606.ENSP00000302530	0	0	0	0	0.903	0.058	0	0.278	0.928
CDCA8	OIP5	4444097	4433119	9606.ENSP00000362146	9606.ENSP00000220514	0	0	0	0	0.901	0	0	0.308	0.928
CCNE1	BARD1	4435118	4434809	9606.ENSP00000262643	9606.ENSP00000260947	0	0	0	0	0.098	0.128	0.900	0.202	0.928
PTTG1	CDKN3	4446209	4440665	9606.ENSP00000377536	9606.ENSP00000335357	0	0	0	0	0.907	0	0	0.262	0.928
AR	H2AFZ	4444436	4437274	9606.ENSP00000363822	9606.ENSP00000296417	0	0	0	0	0	0	0.900	0.313	0.928
MELK	AURKA	4437455	4432988	9606.ENSP00000298048	9606.ENSP00000216911	0	0	0	0.738	0.917	0	0	0.540	0.928
CENPA	NCAPG	4440745	4434176	9606.ENSP00000336868	9606.ENSP00000251496	0	0	0	0	0.894	0.157	0	0.262	0.928
CDC45	MAD2L1	4448376	4437296	9606.ENSP00000405726	9606.ENSP00000296509	0	0	0	0	0.872	0	0	0.464	0.928
HMMR	CEP55	4446202	4443758	9606.ENSP00000377492	9606.ENSP00000360540	0	0	0	0	0.907	0	0	0.258	0.928
ASF1B	MCM5	4435253	4432914	9606.ENSP00000263382	9606.ENSP00000216122	0	0	0	0	0.850	0.322	0	0.353	0.928
HJURP	NEK2	4448718	4442784	9606.ENSP00000414109	9606.ENSP00000355966	0	0	0	0	0.913	0	0	0.213	0.928
CDK6	MCM2	4435642	4435544	9606.ENSP00000265734	9606.ENSP00000265056	0	0	0	0	0.113	0.878	0	0.384	0.928
HJURP	CDK1	4448718	4446389	9606.ENSP00000414109	9606.ENSP00000378699	0	0	0	0	0.836	0	0	0.580	0.928
CDKN3	MAD2L1	4440665	4437296	9606.ENSP00000335357	9606.ENSP00000296509	0	0	0	0	0.847	0.311	0	0.370	0.928
ASPM	UBE2C	4442873	4441865	9606.ENSP00000356379	9606.ENSP00000348838	0	0	0	0	0.898	0.081	0	0.296	0.928
CDC45	AURKB	4448376	4438898	9606.ENSP00000405726	9606.ENSP00000313950	0	0	0	0	0.891	0	0	0.366	0.928
PTTG1	KIF2C	4446209	4443901	9606.ENSP00000377536	9606.ENSP00000361298	0	0	0	0	0.872	0	0	0.463	0.928
NCAPD2	KIF11	4439733	4434801	9606.ENSP00000325017	9606.ENSP00000260731	0	0	0	0	0.897	0	0	0.332	0.928
CDCA3	CCNA2	4450021	4436109	9606.ENSP00000442068	9606.ENSP00000274026	0	0	0	0	0.881	0	0	0.412	0.927
DSN1	CDCA5	4447628	4436187	9606.ENSP00000389810	9606.ENSP00000275517	0	0	0	0	0.286	0	0.900	0.069	0.927
RAD51C	POLE2	4440719	4432952	9606.ENSP00000336701	9606.ENSP00000216367	0	0	0	0	0.196	0	0.900	0.172	0.927
RACGAP1	MAD2L1	4448310	4437296	9606.ENSP00000404190	9606.ENSP00000296509	0	0	0	0	0.902	0	0	0.291	0.927
RFC5	BARD1	4448482	4434809	9606.ENSP00000408295	9606.ENSP00000260947	0	0	0	0	0.187	0.051	0.900	0.154	0.926
TYMS	CDCA7	4439011	4438272	9606.ENSP00000315644	9606.ENSP00000306968	0	0	0	0	0.926	0	0	0.041	0.926
NEK2	AURKB	4442784	4438898	9606.ENSP00000355966	9606.ENSP00000313950	0	0	0.388	0.695	0.895	0	0	0.676	0.926
FANCG	TOPBP1	4445092	4434806	9606.ENSP00000367910	9606.ENSP00000260810	0	0	0	0	0.097	0	0.900	0.248	0.926
NUSAP1	CDCA3	4450429	4450021	9606.ENSP00000453403	9606.ENSP00000442068	0	0	0	0	0.884	0	0	0.389	0.926
ESR1	H2AFZ	4448358	4437274	9606.ENSP00000405330	9606.ENSP00000296417	0	0	0	0	0	0	0.900	0.296	0.926
BARD1	RAD51AP1	4434809	4433433	9606.ENSP00000260947	9606.ENSP00000228843	0	0	0	0	0.232	0	0.900	0.118	0.926
SFN	CCNB2	4441103	4436767	9606.ENSP00000340989	9606.ENSP00000288207	0	0	0	0	0.061	0.190	0.900	0.142	0.926
HMMR	CENPF	4446202	4442771	9606.ENSP00000377492	9606.ENSP00000355922	0	0	0	0	0.880	0	0	0.409	0.926
ZWINT	LMNB1	4444294	4434861	9606.ENSP00000363055	9606.ENSP00000261366	0	0	0	0	0.346	0.890	0	0.064	0.926
SUZ12	EGR1	4439066	4433758	9606.ENSP00000316578	9606.ENSP00000239938	0	0	0	0	0	0.064	0.900	0.268	0.925
CYP2E1	CES1	4449959	4442386	9606.ENSP00000440689	9606.ENSP00000353720	0	0	0	0	0.063	0	0.900	0.273	0.925
CDC20	ASF1B	4443940	4435253	9606.ENSP00000361540	9606.ENSP00000263382	0	0	0	0	0.907	0.064	0	0.213	0.925
AURKB	TROAP	4438898	4434584	9606.ENSP00000313950	9606.ENSP00000257909	0	0	0	0	0.915	0	0	0.145	0.925
RBBP7	OIP5	4445322	4433119	9606.ENSP00000369424	9606.ENSP00000220514	0	0	0	0	0.096	0	0.900	0.239	0.925
CDCA3	AURKB	4450021	4438898	9606.ENSP00000442068	9606.ENSP00000313950	0	0	0	0	0.888	0	0	0.356	0.925
AOX1	CYP2C9	4444440	4434798	9606.ENSP00000363832	9606.ENSP00000260682	0	0	0	0	0.064	0	0.900	0.266	0.925
TOP2A	PTTG1	4448614	4446209	9606.ENSP00000411532	9606.ENSP00000377536	0	0	0	0	0.854	0	0	0.507	0.925
NEK2	TUBG1	4442784	4434173	9606.ENSP00000355966	9606.ENSP00000251413	0	0	0	0	0.117	0	0.900	0.226	0.925
CCNA2	TRIP13	4436109	4432699	9606.ENSP00000274026	9606.ENSP00000166345	0	0	0	0	0.905	0.165	0	0.132	0.925
MCM3	RNASEH2A	4451546	4433165	9606.ENSP00000480987	9606.ENSP00000221486	0	0	0	0	0.920	0	0	0.101	0.925
TIMELESS	RBBP8	4450318	4446941	9606.ENSP00000450607	9606.ENSP00000382628	0	0	0	0	0.088	0.121	0.900	0.185	0.925
TOP2A	MCM7	4448614	4438312	9606.ENSP00000411532	9606.ENSP00000307288	0	0	0	0	0.744	0.050	0	0.719	0.925
SMC4	MCM5	4441992	4432914	9606.ENSP00000349961	9606.ENSP00000216122	0	0	0	0	0.894	0	0	0.322	0.925
E2F2	SUZ12	4442638	4439066	9606.ENSP00000355249	9606.ENSP00000316578	0	0	0	0	0.071	0.163	0.900	0.141	0.924
CDC45	FEN1	4448376	4438133	9606.ENSP00000405726	9606.ENSP00000305480	0	0	0	0	0.812	0	0	0.615	0.924
TOP2A	RACGAP1	4448614	4448310	9606.ENSP00000411532	9606.ENSP00000404190	0	0	0	0	0.887	0	0	0.359	0.924
TPX2	OIP5	4437665	4433119	9606.ENSP00000300403	9606.ENSP00000220514	0	0	0	0	0.839	0	0	0.549	0.924
TOP2A	TFDP1	4448614	4444547	9606.ENSP00000411532	9606.ENSP00000364519	0	0	0	0	0.155	0	0.900	0.173	0.924
CDCA3	KIF11	4450021	4434801	9606.ENSP00000442068	9606.ENSP00000260731	0	0	0	0	0.879	0	0	0.399	0.924
CENPF	MELK	4442771	4437455	9606.ENSP00000355922	9606.ENSP00000298048	0	0	0	0	0.874	0	0	0.427	0.924
CDT1	CCNB1	4437709	4434484	9606.ENSP00000301019	9606.ENSP00000256442	0	0	0	0	0.746	0.354	0	0.577	0.924
H2AFZ	OIP5	4437274	4433119	9606.ENSP00000296417	9606.ENSP00000220514	0	0	0	0	0.279	0	0.900	0	0.924
CDC45	GMNN	4448376	4433492	9606.ENSP00000405726	9606.ENSP00000230056	0	0	0	0	0.568	0	0	0.832	0.924
CDCA3	BUB1	4450021	4437860	9606.ENSP00000442068	9606.ENSP00000302530	0	0	0	0	0.890	0	0	0.343	0.924
H2AFZ	CENPU	4437274	4436429	9606.ENSP00000296417	9606.ENSP00000281453	0	0	0	0	0.279	0	0.900	0	0.924
CDCA8	TROAP	4444097	4434584	9606.ENSP00000362146	9606.ENSP00000257909	0	0	0	0	0.918	0	0	0.108	0.924
AOX1	ADH4	4444440	4435613	9606.ENSP00000363832	9606.ENSP00000265512	0	0	0	0	0.063	0	0.900	0.258	0.924
ASPM	KNTC1	4442873	4440000	9606.ENSP00000356379	9606.ENSP00000328236	0	0	0	0	0.874	0.261	0	0.238	0.923
PTTG1	HMMR	4446209	4446202	9606.ENSP00000377536	9606.ENSP00000377492	0	0	0	0	0.900	0	0	0.266	0.923
NUSAP1	PTTG1	4450429	4446209	9606.ENSP00000453403	9606.ENSP00000377536	0	0	0	0	0.859	0	0	0.477	0.923
HJURP	TOP2A	4448718	4448614	9606.ENSP00000414109	9606.ENSP00000411532	0	0	0	0	0.901	0	0	0.255	0.923
CENPF	UBE2C	4442771	4441865	9606.ENSP00000355922	9606.ENSP00000348838	0	0	0	0	0.850	0	0	0.510	0.923
KIF2C	NCAPG	4443901	4434176	9606.ENSP00000361298	9606.ENSP00000251496	0	0	0	0	0.884	0.064	0	0.348	0.923
NUSAP1	HMMR	4450429	4446202	9606.ENSP00000453403	9606.ENSP00000377492	0	0	0	0	0.834	0	0	0.554	0.923
CDC25C	AURKB	4439463	4438898	9606.ENSP00000321656	9606.ENSP00000313950	0	0	0	0	0.725	0	0	0.733	0.923
CDC45	TFDP1	4448376	4444547	9606.ENSP00000405726	9606.ENSP00000364519	0	0	0	0	0.159	0	0.900	0.151	0.922
TFDP1	TYMS	4444547	4439011	9606.ENSP00000364519	9606.ENSP00000315644	0	0	0	0	0.167	0	0.900	0.147	0.922
ASPM	NEK2	4442873	4442784	9606.ENSP00000356379	9606.ENSP00000355966	0	0	0	0	0.910	0.064	0	0.149	0.922
CENPN	H2AFZ	4446136	4437274	9606.ENSP00000377007	9606.ENSP00000296417	0	0	0	0	0.261	0	0.900	0	0.922
HJURP	UBE2C	4448718	4441865	9606.ENSP00000414109	9606.ENSP00000348838	0	0	0	0	0.890	0	0	0.320	0.922
RFC5	UBE2T	4448482	4442849	9606.ENSP00000408295	9606.ENSP00000356243	0	0	0	0	0.211	0.084	0.900	0.057	0.922
UHRF1	MCM2	4451406	4435544	9606.ENSP00000479617	9606.ENSP00000265056	0	0	0	0	0.894	0	0	0.294	0.922
RFC4	NDC80	4446025	4434910	9606.ENSP00000376272	9606.ENSP00000261597	0	0	0	0	0.883	0	0	0.362	0.922
UHRF1	TOP2A	4451406	4448614	9606.ENSP00000479617	9606.ENSP00000411532	0.045	0	0	0	0.773	0.457	0	0.420	0.922
RAD51C	RMI2	4440719	4438584	9606.ENSP00000336701	9606.ENSP00000310356	0	0	0	0	0.115	0	0.900	0.199	0.922
ASPM	CKAP2L	4442873	4438108	9606.ENSP00000356379	9606.ENSP00000305204	0	0	0	0	0.869	0	0	0.432	0.922
RBBP7	TFDP1	4445322	4444547	9606.ENSP00000369424	9606.ENSP00000364519	0	0	0	0	0.135	0.111	0.900	0.113	0.922
TFDP1	TK1	4444547	4437779	9606.ENSP00000364519	9606.ENSP00000301634	0	0	0	0	0.149	0	0.900	0.164	0.922
DSN1	CCNB2	4447628	4436767	9606.ENSP00000389810	9606.ENSP00000288207	0	0	0	0	0.241	0	0.900	0.054	0.921
SMC4	MAD2L1	4441992	4437296	9606.ENSP00000349961	9606.ENSP00000296509	0	0	0	0	0.868	0.071	0	0.412	0.921
PCNA	CCNA2	4445167	4436109	9606.ENSP00000368458	9606.ENSP00000274026	0	0	0	0	0.677	0.539	0	0.517	0.921
SFN	CDK4	4441103	4434582	9606.ENSP00000340989	9606.ENSP00000257904	0	0	0	0	0	0.096	0.900	0.199	0.921
MCM7	CCNB1	4438312	4434484	9606.ENSP00000307288	9606.ENSP00000256442	0	0	0	0	0.792	0.182	0	0.578	0.921
UHRF1	CDC20	4451406	4443940	9606.ENSP00000479617	9606.ENSP00000361540	0	0	0	0	0.894	0	0	0.284	0.921
UBE2T	TOPBP1	4442849	4434806	9606.ENSP00000356243	9606.ENSP00000260810	0	0	0	0	0.173	0	0.900	0.125	0.921
CDC45	DTL	4448376	4442781	9606.ENSP00000405726	9606.ENSP00000355958	0	0	0	0	0.897	0	0	0.261	0.921
POLA1	NCAPD2	4445155	4439733	9606.ENSP00000368349	9606.ENSP00000325017	0	0	0	0	0.878	0	0	0.374	0.920
HJURP	CENPF	4448718	4442771	9606.ENSP00000414109	9606.ENSP00000355922	0	0	0	0	0.893	0	0	0.279	0.920
ECT2	NDC80	4446064	4434910	9606.ENSP00000376457	9606.ENSP00000261597	0	0	0	0	0.902	0	0	0.216	0.920
PC	GLUD1	4446208	4436266	9606.ENSP00000377532	9606.ENSP00000277865	0	0	0	0	0.064	0	0.800	0.607	0.920
CDT1	CCNB2	4437709	4436767	9606.ENSP00000301019	9606.ENSP00000288207	0	0	0	0	0.867	0	0	0.427	0.920
FEN1	CCNA2	4438133	4436109	9606.ENSP00000305480	9606.ENSP00000274026	0	0	0	0	0.817	0.402	0	0.333	0.920
ESR1	PCNA	4448358	4445167	9606.ENSP00000405330	9606.ENSP00000368458	0	0	0	0	0.050	0.157	0.900	0.120	0.920
RBBP7	EGR1	4445322	4433758	9606.ENSP00000369424	9606.ENSP00000239938	0	0	0	0	0	0.186	0.900	0.103	0.920
DTL	GMNN	4442781	4433492	9606.ENSP00000355958	9606.ENSP00000230056	0	0	0	0	0.723	0	0	0.723	0.920
ASPM	DTL	4442873	4442781	9606.ENSP00000356379	9606.ENSP00000355958	0	0	0	0	0.920	0	0	0	0.920
TPX2	MAD2L1	4437665	4437296	9606.ENSP00000300403	9606.ENSP00000296509	0	0	0	0	0.841	0	0	0.517	0.920
MCM7	KIF11	4438312	4434801	9606.ENSP00000307288	9606.ENSP00000260731	0	0	0	0	0.892	0	0	0.288	0.920
CYP2E1	HSD11B1	4449959	4442791	9606.ENSP00000440689	9606.ENSP00000355995	0	0	0	0	0.102	0.131	0.900	0.102	0.920
RACGAP1	CDC20	4448310	4443940	9606.ENSP00000404190	9606.ENSP00000361540	0	0	0	0	0.882	0	0	0.348	0.920
CDCA3	CENPE	4450021	4435566	9606.ENSP00000442068	9606.ENSP00000265148	0	0	0	0	0.894	0	0	0.274	0.920
PBK	CDKN3	4449452	4440665	9606.ENSP00000428489	9606.ENSP00000335357	0	0	0	0	0.904	0.131	0	0.113	0.920
UBE2C	NDC80	4441865	4434910	9606.ENSP00000348838	9606.ENSP00000261597	0	0	0	0	0.885	0.067	0	0.317	0.920
BAAT	CAT	4434702	4433793	9606.ENSP00000259407	9606.ENSP00000241052	0	0	0	0	0	0	0.900	0.240	0.920
CEP55	NEK2	4443758	4442784	9606.ENSP00000360540	9606.ENSP00000355966	0	0	0	0	0.870	0	0	0.408	0.919
CYP2J2	CYP1A2	4443694	4441211	9606.ENSP00000360247	9606.ENSP00000342007	0	0	0.439	0.787	0	0	0.900	0.581	0.919
GATM	ALDH1B1	4446582	4444922	9606.ENSP00000379895	9606.ENSP00000366927	0	0	0	0	0.059	0	0.900	0.216	0.919
HJURP	FOXM1	4448718	4441245	9606.ENSP00000414109	9606.ENSP00000342307	0	0	0	0	0.897	0	0	0.246	0.919
HJURP	AURKB	4448718	4438898	9606.ENSP00000414109	9606.ENSP00000313950	0	0	0	0	0.885	0	0	0.324	0.919
RBBP7	E2F2	4445322	4442638	9606.ENSP00000369424	9606.ENSP00000355249	0	0	0	0	0.078	0.165	0.900	0.082	0.919
CCNB1	GMNN	4434484	4433492	9606.ENSP00000256442	9606.ENSP00000230056	0	0	0	0	0.786	0	0	0.639	0.919
CDC45	CCNA2	4448376	4436109	9606.ENSP00000405726	9606.ENSP00000274026	0	0	0	0	0.817	0.070	0	0.563	0.919
PRC1	UBE2C	4446249	4441865	9606.ENSP00000377793	9606.ENSP00000348838	0	0	0	0	0.899	0	0	0.235	0.919
CDCA3	KIF4A	4450021	4444386	9606.ENSP00000442068	9606.ENSP00000363524	0	0	0	0	0.881	0	0	0.350	0.919
CKS2	ASPM	4444630	4442873	9606.ENSP00000364976	9606.ENSP00000356379	0	0	0	0	0.917	0	0	0.066	0.919
CDKN3	MELK	4440665	4437455	9606.ENSP00000335357	9606.ENSP00000298048	0	0	0	0	0.900	0.182	0	0.097	0.919
CDKN3	DLGAP5	4440665	4434015	9606.ENSP00000335357	9606.ENSP00000247191	0	0	0	0	0.913	0.058	0	0.086	0.919
CDC20	CDC25C	4443940	4439463	9606.ENSP00000361540	9606.ENSP00000321656	0	0	0	0	0.642	0.410	0	0.647	0.919
TOPBP1	MCM5	4434806	4432914	9606.ENSP00000260810	9606.ENSP00000216122	0	0	0	0	0.297	0.692	0	0.659	0.919
CDKN3	CCNB2	4440665	4436767	9606.ENSP00000335357	9606.ENSP00000288207	0	0	0	0	0.857	0.185	0	0.363	0.919
NUSAP1	FOXM1	4450429	4441245	9606.ENSP00000453403	9606.ENSP00000342307	0	0	0	0	0.888	0	0	0.298	0.918
TYMS	RNASEH2A	4439011	4433165	9606.ENSP00000315644	9606.ENSP00000221486	0.275	0	0	0	0.877	0	0	0.149	0.918
NUSAP1	ECT2	4450429	4446064	9606.ENSP00000453403	9606.ENSP00000376457	0	0	0	0	0.891	0	0	0.278	0.918
HIST1H4C	ASF1B	4444948	4435253	9606.ENSP00000367034	9606.ENSP00000263382	0	0	0	0	0.064	0.871	0	0.371	0.918
DCXR	SORD	4437953	4435781	9606.ENSP00000303356	9606.ENSP00000267814	0	0	0	0	0.099	0	0.900	0.171	0.918
RHOB	CHN2	4436010	4433253	9606.ENSP00000272233	9606.ENSP00000222792	0	0	0	0	0	0.096	0.900	0.173	0.918
KIF11	POLE2	4434801	4432952	9606.ENSP00000260731	9606.ENSP00000216367	0	0	0	0	0.901	0	0	0.203	0.918
SLC27A2	BAAT	4435783	4434702	9606.ENSP00000267842	9606.ENSP00000259407	0	0	0	0	0.049	0	0.900	0.210	0.918
HJURP	KIF2C	4448718	4443901	9606.ENSP00000414109	9606.ENSP00000361298	0	0	0	0	0.888	0	0	0.289	0.917
MCM10	DTL	4448957	4442781	9606.ENSP00000418268	9606.ENSP00000355958	0	0	0	0	0.854	0	0	0.452	0.917
TOP2A	ECT2	4448614	4446064	9606.ENSP00000411532	9606.ENSP00000376457	0	0	0	0	0.884	0	0	0.314	0.917
TACC3	DLGAP5	4439857	4434015	9606.ENSP00000326550	9606.ENSP00000247191	0	0	0	0	0.701	0.260	0	0.656	0.917
UHRF1	CDCA7	4451406	4438272	9606.ENSP00000479617	9606.ENSP00000306968	0	0	0	0	0.897	0	0	0.230	0.917
TOP2A	HMMR	4448614	4446202	9606.ENSP00000411532	9606.ENSP00000377492	0	0	0	0	0.849	0	0	0.471	0.917
POLA1	TFDP1	4445155	4444547	9606.ENSP00000368349	9606.ENSP00000364519	0	0	0	0	0.191	0	0.900	0.065	0.917
TIMELESS	BARD1	4450318	4434809	9606.ENSP00000450607	9606.ENSP00000260947	0	0	0	0	0.162	0	0.900	0.091	0.917
CDCA3	TTK	4450021	4443396	9606.ENSP00000442068	9606.ENSP00000358813	0	0	0	0	0.888	0	0	0.293	0.917
PBK	AURKA	4449452	4432988	9606.ENSP00000428489	9606.ENSP00000216911	0	0	0	0	0.877	0.065	0	0.337	0.917
ASPM	BIRC5	4442873	4437778	9606.ENSP00000356379	9606.ENSP00000301633	0	0	0	0	0.892	0	0	0.253	0.916
H2AFZ	CENPM	4437274	4432895	9606.ENSP00000296417	9606.ENSP00000215980	0	0	0	0	0.146	0	0.900	0.098	0.916
CCNF	FBXO31	4446633	4438637	9606.ENSP00000380256	9606.ENSP00000310841	0	0	0	0	0	0	0.900	0.200	0.916
RFC5	FANCG	4448482	4445092	9606.ENSP00000408295	9606.ENSP00000367910	0	0	0	0	0.198	0	0.900	0.046	0.916
PBK	RACGAP1	4449452	4448310	9606.ENSP00000428489	9606.ENSP00000404190	0	0	0	0	0.898	0.064	0	0.188	0.916
CSAD	BAAT	4435740	4434702	9606.ENSP00000267085	9606.ENSP00000259407	0.042	0	0	0	0.052	0	0.900	0.189	0.916
TOP2A	MCM4	4448614	4435007	9606.ENSP00000411532	9606.ENSP00000262105	0	0	0	0	0.846	0.050	0	0.471	0.916
CENPN	RBBP7	4446136	4445322	9606.ENSP00000377007	9606.ENSP00000369424	0	0	0	0	0.098	0	0.900	0.146	0.916
TTK	TACC3	4443396	4439857	9606.ENSP00000358813	9606.ENSP00000326550	0	0	0	0	0.902	0	0	0.184	0.916
RBBP7	CENPW	4445322	4443084	9606.ENSP00000369424	9606.ENSP00000357308	0	0	0	0	0.096	0	0.900	0.152	0.916
CCNB2	GMNN	4436767	4433492	9606.ENSP00000288207	9606.ENSP00000230056	0	0	0	0	0.847	0	0	0.474	0.916
HJURP	CCNB2	4448718	4436767	9606.ENSP00000414109	9606.ENSP00000288207	0	0	0	0	0.900	0	0	0.196	0.916
CDC7	CDK1	4447780	4446389	9606.ENSP00000393139	9606.ENSP00000378699	0	0	0	0	0.595	0.356	0	0.703	0.916
CDK1	TUBA1A	4446389	4437720	9606.ENSP00000378699	9606.ENSP00000301071	0	0	0	0	0.063	0.070	0.900	0.159	0.916
RBBP7	CENPU	4445322	4436429	9606.ENSP00000369424	9606.ENSP00000281453	0	0	0	0	0.108	0	0.900	0.128	0.915
CDC20	TYMS	4443940	4439011	9606.ENSP00000361540	9606.ENSP00000315644	0	0	0	0	0.872	0	0	0.364	0.915
LIG1	NDC80	4435231	4434910	9606.ENSP00000263274	9606.ENSP00000261597	0	0	0	0	0.915	0	0	0	0.915
IFIT1	EGR1	4443816	4433758	9606.ENSP00000360869	9606.ENSP00000239938	0	0	0	0	0	0.063	0.900	0.166	0.915
G6PD	CAT	4446162	4433793	9606.ENSP00000377192	9606.ENSP00000241052	0	0	0	0	0.115	0.111	0	0.900	0.915
MAD2L1	MCM5	4437296	4432914	9606.ENSP00000296509	9606.ENSP00000216122	0	0	0	0	0.859	0.125	0	0.370	0.915
CENPA	CCNA2	4440745	4436109	9606.ENSP00000336868	9606.ENSP00000274026	0	0	0	0	0.833	0.126	0	0.463	0.915
CDC25C	BUB1	4439463	4437860	9606.ENSP00000321656	9606.ENSP00000302530	0	0	0	0	0.800	0	0	0.593	0.915
CDC25C	CDC25B	4439463	4433958	9606.ENSP00000321656	9606.ENSP00000245960	0	0	0	0.836	0.064	0	0.900	0.806	0.915
CEP55	ANLN	4443758	4435644	9606.ENSP00000360540	9606.ENSP00000265748	0	0	0	0	0.832	0	0	0.517	0.915
HJURP	CDC20	4448718	4443940	9606.ENSP00000414109	9606.ENSP00000361540	0	0	0	0	0.889	0	0	0.266	0.915
CDC20	GINS2	4443940	4434310	9606.ENSP00000361540	9606.ENSP00000253462	0	0	0	0	0.869	0	0	0.381	0.915
ADH6	AOX1	4446342	4444440	9606.ENSP00000378359	9606.ENSP00000363832	0	0	0	0	0.063	0	0.900	0.165	0.915
CDC45	MELK	4448376	4437455	9606.ENSP00000405726	9606.ENSP00000298048	0	0	0	0	0.885	0	0	0.284	0.914
KIF11	MCM5	4434801	4432914	9606.ENSP00000260731	9606.ENSP00000216122	0	0	0	0	0.892	0	0	0.233	0.914
KIF4A	CEP55	4444386	4443758	9606.ENSP00000363524	9606.ENSP00000360540	0	0	0	0	0.825	0.085	0	0.508	0.914
TUBA1A	AURKA	4437720	4432988	9606.ENSP00000301071	9606.ENSP00000216911	0	0	0	0	0.063	0	0.900	0.163	0.914
AOX1	EHHADH	4444440	4433550	9606.ENSP00000363832	9606.ENSP00000231887	0	0	0	0	0.062	0	0.900	0.159	0.914
CEP55	AURKA	4443758	4432988	9606.ENSP00000360540	9606.ENSP00000216911	0	0	0	0	0.848	0.102	0	0.426	0.914
FAM83D	TPX2	4451564	4437665	9606.ENSP00000481110	9606.ENSP00000300403	0	0	0	0	0.773	0	0	0.638	0.914
CES1	NAT2	4442386	4436677	9606.ENSP00000353720	9606.ENSP00000286479	0	0	0	0	0.056	0	0.900	0.166	0.914
MCM4	CCNB1	4435007	4434484	9606.ENSP00000262105	9606.ENSP00000256442	0	0	0	0	0.781	0.260	0	0.512	0.914
FOXM1	BUB1	4441245	4437860	9606.ENSP00000342307	9606.ENSP00000302530	0	0	0	0	0.840	0.085	0	0.458	0.914
RACGAP1	CCNA2	4448310	4436109	9606.ENSP00000404190	9606.ENSP00000274026	0	0	0	0	0.878	0.085	0	0.296	0.914
RHOB	FAM13A	4436010	4435416	9606.ENSP00000272233	9606.ENSP00000264344	0	0	0	0	0	0.177	0.900	0	0.914
POLA1	DONSON	4445155	4438291	9606.ENSP00000368349	9606.ENSP00000307143	0	0	0	0	0.183	0	0.900	0.042	0.914
CEP55	CCNB2	4443758	4436767	9606.ENSP00000360540	9606.ENSP00000288207	0	0	0	0	0.852	0	0	0.448	0.914
UHRF1	CCNA2	4451406	4436109	9606.ENSP00000479617	9606.ENSP00000274026	0	0	0	0	0.877	0	0	0.330	0.914
HJURP	TROAP	4448718	4434584	9606.ENSP00000414109	9606.ENSP00000257909	0	0	0	0	0.881	0	0	0.303	0.914
CENPF	AURKA	4442771	4432988	9606.ENSP00000355922	9606.ENSP00000216911	0	0	0	0	0.846	0	0	0.460	0.913
PRC1	OIP5	4446249	4433119	9606.ENSP00000377793	9606.ENSP00000220514	0	0	0	0	0.833	0	0	0.502	0.913
KIF14	DLGAP5	4442863	4434015	9606.ENSP00000356319	9606.ENSP00000247191	0	0	0	0	0.847	0.056	0	0.450	0.913
TACC3	NDC80	4439857	4434910	9606.ENSP00000326550	9606.ENSP00000261597	0	0	0	0	0.889	0	0	0.249	0.913
CCNE2	CCNE1	4449487	4435118	9606.ENSP00000429089	9606.ENSP00000262643	0	0	0	0.928	0.124	0	0.900	0.743	0.913
TFDP1	TOPBP1	4444547	4434806	9606.ENSP00000364519	9606.ENSP00000260810	0	0	0	0	0.121	0	0.900	0.093	0.913
ECT2	NCAPG	4446064	4434176	9606.ENSP00000376457	9606.ENSP00000251496	0	0	0	0	0.883	0	0	0.287	0.913
PBK	NEK2	4449452	4442784	9606.ENSP00000428489	9606.ENSP00000355966	0	0	0	0.575	0.886	0.084	0	0.487	0.913
BUB1	OIP5	4437860	4433119	9606.ENSP00000302530	9606.ENSP00000220514	0	0	0	0	0.900	0	0	0.170	0.913
SLC27A2	CAT	4435783	4433793	9606.ENSP00000267842	9606.ENSP00000241052	0	0	0	0	0.063	0	0.900	0.136	0.912
RMI2	BARD1	4438584	4434809	9606.ENSP00000310356	9606.ENSP00000260947	0	0	0	0	0.127	0	0.900	0.082	0.912
TYMS	KIF11	4439011	4434801	9606.ENSP00000315644	9606.ENSP00000260731	0	0	0	0	0.897	0	0	0.181	0.912
KIF4A	ANLN	4444386	4435644	9606.ENSP00000363524	9606.ENSP00000265748	0	0	0	0	0.797	0.080	0	0.569	0.912
HJURP	TTK	4448718	4443396	9606.ENSP00000414109	9606.ENSP00000358813	0	0	0	0	0.893	0	0	0.210	0.912
CYP2J2	CYP2C9	4443694	4434798	9606.ENSP00000360247	9606.ENSP00000260682	0	0	0.443	0.896	0.049	0	0.900	0.733	0.912
POLA1	KIF11	4445155	4434801	9606.ENSP00000368349	9606.ENSP00000260731	0	0	0	0	0.872	0	0	0.346	0.912
KIF20A	CENPA	4446341	4440745	9606.ENSP00000378356	9606.ENSP00000336868	0	0	0	0	0.833	0.080	0	0.474	0.912
RBBP7	CENPM	4445322	4432895	9606.ENSP00000369424	9606.ENSP00000215980	0	0	0	0	0.074	0	0.900	0.126	0.912
CDC45	LIG1	4448376	4435231	9606.ENSP00000405726	9606.ENSP00000263274	0	0	0	0	0.792	0	0	0.597	0.912
KIF2C	MELK	4443901	4437455	9606.ENSP00000361298	9606.ENSP00000298048	0	0	0	0	0.848	0	0	0.440	0.911
FOXM1	BIRC5	4441245	4437778	9606.ENSP00000342307	9606.ENSP00000301633	0	0	0	0	0.809	0	0	0.556	0.911
AURKB	ASF1B	4438898	4435253	9606.ENSP00000313950	9606.ENSP00000263382	0	0	0	0	0.898	0	0	0.161	0.911
RFC4	AURKA	4446025	4432988	9606.ENSP00000376272	9606.ENSP00000216911	0	0	0	0	0.874	0	0	0.329	0.911
CKS2	CDT1	4444630	4437709	9606.ENSP00000364976	9606.ENSP00000301019	0	0	0	0	0.299	0.864	0	0.145	0.911
CYP2E1	CYP2J2	4449959	4443694	9606.ENSP00000440689	9606.ENSP00000360247	0	0	0.437	0.898	0.063	0	0.900	0.595	0.911
RBBP7	DTL	4445322	4442781	9606.ENSP00000369424	9606.ENSP00000355958	0	0	0	0	0.146	0	0.900	0	0.911
CDK4	FABP4	4434582	4434459	9606.ENSP00000257904	9606.ENSP00000256104	0	0	0	0	0	0	0.900	0.149	0.911
RFC5	RMI2	4448482	4438584	9606.ENSP00000408295	9606.ENSP00000310356	0	0	0	0	0.152	0	0.900	0.043	0.911
KIF14	RHOB	4442863	4436010	9606.ENSP00000356319	9606.ENSP00000272233	0	0	0	0	0	0.131	0.900	0.063	0.911
SFN	CDK6	4441103	4435642	9606.ENSP00000340989	9606.ENSP00000265734	0	0	0	0	0	0.096	0.900	0.097	0.911
MCM10	CDK1	4448957	4446389	9606.ENSP00000418268	9606.ENSP00000378699	0	0	0	0	0.841	0	0	0.462	0.911
PRC1	CDKN3	4446249	4440665	9606.ENSP00000377793	9606.ENSP00000335357	0	0	0	0	0.819	0.267	0	0.376	0.910
ESR1	TUBA1C	4448358	4437721	9606.ENSP00000405330	9606.ENSP00000301072	0	0	0	0	0	0.111	0.900	0.073	0.910
KIF20A	ASF1B	4446341	4435253	9606.ENSP00000378356	9606.ENSP00000263382	0	0	0	0	0.886	0	0	0.236	0.910
RACGAP1	TPX2	4448310	4437665	9606.ENSP00000404190	9606.ENSP00000300403	0	0	0	0	0.867	0	0	0.354	0.910
CYP2E1	CYP2C9	4449959	4434798	9606.ENSP00000440689	9606.ENSP00000260682	0	0	0.444	0.961	0.099	0	0.900	0.895	0.910
CCNB1	OIP5	4434484	4433119	9606.ENSP00000256442	9606.ENSP00000220514	0	0	0	0	0.902	0	0	0.118	0.910
CDK1	DTL	4446389	4442781	9606.ENSP00000378699	9606.ENSP00000355958	0	0	0	0	0.855	0	0	0.409	0.910
ECT2	CCNB2	4446064	4436767	9606.ENSP00000376457	9606.ENSP00000288207	0	0	0	0	0.860	0.143	0	0.314	0.910
AURKB	MCM5	4438898	4432914	9606.ENSP00000313950	9606.ENSP00000216122	0	0	0	0	0.872	0	0	0.324	0.910
TOP2A	CENPA	4448614	4440745	9606.ENSP00000411532	9606.ENSP00000336868	0	0	0	0	0.811	0.180	0	0.463	0.909
PTTG1	CKS2	4446209	4444630	9606.ENSP00000377536	9606.ENSP00000364976	0	0	0	0	0.850	0	0	0.418	0.909
DTL	MCM2	4442781	4435544	9606.ENSP00000355958	9606.ENSP00000265056	0	0	0	0	0.856	0	0	0.392	0.909
PBK	OIP5	4449452	4433119	9606.ENSP00000428489	9606.ENSP00000220514	0	0	0	0	0.891	0	0	0.199	0.909
PRC1	TACC3	4446249	4439857	9606.ENSP00000377793	9606.ENSP00000326550	0	0	0	0	0.895	0	0	0.166	0.909
CDCA3	CCNB1	4450021	4434484	9606.ENSP00000442068	9606.ENSP00000256442	0	0	0	0	0.843	0	0	0.447	0.909
TOP2A	LMNB1	4448614	4434861	9606.ENSP00000411532	9606.ENSP00000261366	0	0	0	0	0.885	0.069	0	0.221	0.909
CDC45	AURKA	4448376	4432988	9606.ENSP00000405726	9606.ENSP00000216911	0	0	0	0	0.890	0	0	0.200	0.909
CDC45	TTK	4448376	4443396	9606.ENSP00000405726	9606.ENSP00000358813	0	0	0	0	0.876	0	0	0.293	0.909
MELK	OIP5	4437455	4433119	9606.ENSP00000298048	9606.ENSP00000220514	0	0	0	0	0.894	0	0	0.163	0.908
MCM3	TOPBP1	4451546	4434806	9606.ENSP00000480987	9606.ENSP00000260810	0	0	0	0	0.299	0.692	0	0.610	0.908
ECT2	RFC4	4446064	4446025	9606.ENSP00000376457	9606.ENSP00000376272	0	0	0	0	0.617	0	0	0.770	0.908
TPX2	ANLN	4437665	4435644	9606.ENSP00000300403	9606.ENSP00000265748	0	0	0	0	0.839	0	0	0.455	0.908
HJURP	MELK	4448718	4437455	9606.ENSP00000414109	9606.ENSP00000298048	0	0	0	0	0.842	0	0	0.444	0.908
ECT2	AURKB	4446064	4438898	9606.ENSP00000376457	9606.ENSP00000313950	0	0	0	0	0.791	0.090	0	0.555	0.908
CDC20	CDKN3	4443940	4440665	9606.ENSP00000361540	9606.ENSP00000335357	0	0	0	0	0.825	0.161	0	0.427	0.908
PTTG1	TTK	4446209	4443396	9606.ENSP00000377536	9606.ENSP00000358813	0	0	0	0	0.833	0	0	0.475	0.908
MCM3	CCNB1	4451546	4434484	9606.ENSP00000480987	9606.ENSP00000256442	0	0	0	0	0.776	0.182	0	0.541	0.908
KIF20A	TROAP	4446341	4434584	9606.ENSP00000378356	9606.ENSP00000257909	0	0	0	0	0.901	0	0	0.111	0.908
CDCA3	AURKA	4450021	4432988	9606.ENSP00000442068	9606.ENSP00000216911	0	0	0	0	0.870	0	0	0.316	0.907
PTTG1	CEP55	4446209	4443758	9606.ENSP00000377536	9606.ENSP00000360540	0	0	0	0	0.831	0	0	0.473	0.907
CENPA	TPX2	4440745	4437665	9606.ENSP00000336868	9606.ENSP00000300403	0	0	0	0	0.823	0	0	0.497	0.907
TFDP1	DNMT1	4444547	4442259	9606.ENSP00000364519	9606.ENSP00000352516	0	0	0	0	0.103	0	0.900	0.050	0.907
CDKN3	NCAPG	4440665	4434176	9606.ENSP00000335357	9606.ENSP00000251496	0	0	0	0	0.904	0.053	0	0.058	0.907
CEP55	AURKB	4443758	4438898	9606.ENSP00000360540	9606.ENSP00000313950	0	0	0	0	0.818	0	0	0.508	0.907
BUB1	MCM6	4437860	4435383	9606.ENSP00000302530	9606.ENSP00000264156	0	0	0	0	0.844	0.056	0	0.419	0.907
CKS2	TYMS	4444630	4439011	9606.ENSP00000364976	9606.ENSP00000315644	0	0	0	0	0.863	0	0	0.348	0.907
HJURP	BIRC5	4448718	4437778	9606.ENSP00000414109	9606.ENSP00000301633	0	0	0	0	0.887	0	0	0.211	0.907
CHAF1B	MCM7	4439017	4438312	9606.ENSP00000315700	9606.ENSP00000307288	0	0	0	0	0.867	0	0	0.329	0.907
CENPW	CCNB2	4443084	4436767	9606.ENSP00000357308	9606.ENSP00000288207	0	0	0	0	0.887	0	0	0.211	0.907
CCNA2	ASF1B	4436109	4435253	9606.ENSP00000274026	9606.ENSP00000263382	0	0	0	0	0.883	0.132	0	0.162	0.907
RBBP8	POLE2	4446941	4432952	9606.ENSP00000382628	9606.ENSP00000216367	0	0	0	0	0.104	0	0.900	0.052	0.907
PRC1	ANLN	4446249	4435644	9606.ENSP00000377793	9606.ENSP00000265748	0	0	0	0	0.854	0	0	0.391	0.907
TFRC	HFE2	4442333	4440755	9606.ENSP00000353224	9606.ENSP00000337014	0	0	0	0	0	0	0.720	0.684	0.907
TYMS	CCNA2	4439011	4436109	9606.ENSP00000315644	9606.ENSP00000274026	0	0	0	0	0.838	0	0	0.447	0.907
PRC1	MCM7	4446249	4438312	9606.ENSP00000377793	9606.ENSP00000307288	0	0	0	0	0.902	0	0	0.094	0.907
ASF1B	MCM4	4435253	4435007	9606.ENSP00000263382	9606.ENSP00000262105	0	0	0	0	0.712	0.496	0	0.414	0.907
MAD2L1	MCM2	4437296	4435544	9606.ENSP00000296509	9606.ENSP00000265056	0	0	0	0	0.820	0.125	0	0.455	0.907
CDC25C	RHOB	4439463	4436010	9606.ENSP00000321656	9606.ENSP00000272233	0	0	0	0	0.043	0.061	0.900	0.079	0.906
HJURP	CDCA8	4448718	4444097	9606.ENSP00000414109	9606.ENSP00000362146	0	0	0	0	0.891	0	0	0.172	0.906
NUSAP1	CKS2	4450429	4444630	9606.ENSP00000453403	9606.ENSP00000364976	0	0	0	0	0.844	0	0	0.424	0.906
UGT1A4	CYP3A4	4444178	4440831	9606.ENSP00000362508	9606.ENSP00000337915	0	0	0	0	0.231	0	0.650	0.681	0.906
HJURP	ASPM	4448718	4442873	9606.ENSP00000414109	9606.ENSP00000356379	0	0	0	0	0.893	0	0	0.163	0.906
RCL1	RPS21	4445592	4441569	9606.ENSP00000371169	9606.ENSP00000345957	0	0	0	0	0.095	0	0.900	0.046	0.906
CENPA	KIF11	4440745	4434801	9606.ENSP00000336868	9606.ENSP00000260731	0	0	0	0	0.808	0.080	0	0.515	0.906
PBK	ANLN	4449452	4435644	9606.ENSP00000428489	9606.ENSP00000265748	0	0	0	0	0.865	0	0	0.325	0.905
CKS2	BIRC5	4444630	4437778	9606.ENSP00000364976	9606.ENSP00000301633	0	0	0	0	0.838	0	0	0.441	0.905
CKAP4	EVA1A	4444990	4433601	9606.ENSP00000367265	9606.ENSP00000233712	0	0	0	0	0.098	0	0.900	0	0.905
MCM3	CCNB2	4451546	4436767	9606.ENSP00000480987	9606.ENSP00000288207	0	0	0	0	0.768	0.182	0	0.541	0.905
HJURP	HIST1H4C	4448718	4444948	9606.ENSP00000414109	9606.ENSP00000367034	0	0	0	0	0	0.824	0	0.482	0.905
NCAPD2	MCM7	4439733	4438312	9606.ENSP00000325017	9606.ENSP00000307288	0	0	0	0	0.877	0	0	0.255	0.905
TTK	UBE2C	4443396	4441865	9606.ENSP00000358813	9606.ENSP00000348838	0	0	0	0	0.871	0	0	0.295	0.905
MCM3	RACGAP1	4451546	4448310	9606.ENSP00000480987	9606.ENSP00000404190	0	0	0	0	0.897	0	0	0.117	0.905
APOA5	EVA1A	4450143	4433601	9606.ENSP00000445002	9606.ENSP00000233712	0	0	0	0	0.094	0	0.900	0	0.905
TUBA1A	TPX2	4437720	4437665	9606.ENSP00000301071	9606.ENSP00000300403	0	0	0	0	0.063	0	0.900	0.075	0.905
KIFC1	TROAP	4447827	4434584	9606.ENSP00000393963	9606.ENSP00000257909	0	0	0	0	0.881	0	0	0.240	0.905
RBBP8	TFDP1	4446941	4444547	9606.ENSP00000382628	9606.ENSP00000364519	0	0	0	0	0.076	0	0.900	0.064	0.905
ASPM	MCM5	4442873	4432914	9606.ENSP00000356379	9606.ENSP00000216122	0	0	0	0	0.861	0.085	0	0.306	0.904
MAD2L1	GINS2	4437296	4434310	9606.ENSP00000296509	9606.ENSP00000253462	0	0	0	0	0.889	0	0	0.169	0.904
PTTG1	NDC80	4446209	4434910	9606.ENSP00000377536	9606.ENSP00000261597	0	0	0	0	0.813	0	0	0.507	0.904
PRC1	CEP55	4446249	4443758	9606.ENSP00000377793	9606.ENSP00000360540	0	0	0	0	0.836	0	0	0.442	0.904
UBE2C	CENPE	4441865	4435566	9606.ENSP00000348838	9606.ENSP00000265148	0	0	0	0	0.821	0.084	0	0.461	0.904
TK1	MCM5	4437779	4432914	9606.ENSP00000301634	9606.ENSP00000216122	0	0	0	0	0.878	0	0	0.247	0.904
TOP2A	CKS2	4448614	4444630	9606.ENSP00000411532	9606.ENSP00000364976	0	0	0	0	0.826	0	0	0.472	0.904
CDCA8	NCAPD2	4444097	4439733	9606.ENSP00000362146	9606.ENSP00000325017	0	0	0	0	0.875	0	0	0.265	0.904
PRC1	RHOB	4446249	4436010	9606.ENSP00000377793	9606.ENSP00000272233	0	0	0	0	0.061	0	0.900	0.065	0.904
TYMS	AURKA	4439011	4432988	9606.ENSP00000315644	9606.ENSP00000216911	0	0	0	0	0.860	0	0	0.339	0.904
PBK	AURKB	4449452	4438898	9606.ENSP00000428489	9606.ENSP00000313950	0	0	0	0	0.859	0.065	0	0.330	0.904
CDCA3	KIFC1	4450021	4447827	9606.ENSP00000442068	9606.ENSP00000393963	0	0	0	0	0.864	0	0	0.315	0.903
IGFBP5	EVA1A	4433604	4433601	9606.ENSP00000233813	9606.ENSP00000233712	0	0	0	0	0.076	0	0.900	0	0.903
CEP55	BIRC5	4443758	4437778	9606.ENSP00000360540	9606.ENSP00000301633	0	0	0	0	0.834	0	0	0.443	0.903
ECT2	CDCA8	4446064	4444097	9606.ENSP00000376457	9606.ENSP00000362146	0	0	0	0	0.852	0	0	0.374	0.903
FOXM1	KIF11	4441245	4434801	9606.ENSP00000342307	9606.ENSP00000260731	0	0	0	0	0.868	0.051	0	0.285	0.903
RFC5	RBBP8	4448482	4446941	9606.ENSP00000408295	9606.ENSP00000382628	0	0	0	0	0.076	0	0.900	0	0.903
TFDP1	SUZ12	4444547	4439066	9606.ENSP00000364519	9606.ENSP00000316578	0	0	0	0	0.062	0	0.900	0.049	0.903
MCM2	KIF11	4435544	4434801	9606.ENSP00000265056	9606.ENSP00000260731	0	0	0	0	0.865	0	0	0.314	0.903
CDCA3	MAD2L1	4450021	4437296	9606.ENSP00000442068	9606.ENSP00000296509	0	0	0	0	0.866	0	0	0.302	0.903
PRC1	MCM5	4446249	4432914	9606.ENSP00000377793	9606.ENSP00000216122	0	0	0	0	0.898	0	0	0.082	0.902
DSN1	GLA	4447628	4433054	9606.ENSP00000389810	9606.ENSP00000218516	0	0	0	0	0.065	0	0.900	0	0.902
UHRF1	AURKB	4451406	4438898	9606.ENSP00000479617	9606.ENSP00000313950	0	0	0	0	0.881	0	0	0.215	0.902
KIF4A	TTK	4444386	4443396	9606.ENSP00000363524	9606.ENSP00000358813	0	0	0	0	0.866	0.079	0	0.274	0.902
KIF4A	CENPF	4444386	4442771	9606.ENSP00000363524	9606.ENSP00000355922	0	0	0	0	0.837	0	0	0.423	0.902
TTK	NCAPD2	4443396	4439733	9606.ENSP00000358813	9606.ENSP00000325017	0	0	0	0	0.883	0	0	0.200	0.902
CDCA3	TPX2	4450021	4437665	9606.ENSP00000442068	9606.ENSP00000300403	0	0	0	0	0.877	0	0	0.241	0.902
UBE2C	NCAPG	4441865	4434176	9606.ENSP00000348838	9606.ENSP00000251496	0	0	0	0	0.864	0	0	0.312	0.902
HMMR	TUBA1A	4446202	4437720	9606.ENSP00000377492	9606.ENSP00000301071	0	0	0	0	0	0.068	0.900	0	0.902
CDC45	ASF1B	4448376	4435253	9606.ENSP00000405726	9606.ENSP00000263382	0	0	0	0	0.824	0.058	0	0.461	0.902
CKAP4	IGFBP5	4444990	4433604	9606.ENSP00000367265	9606.ENSP00000233813	0	0	0	0	0.064	0	0.900	0	0.902
PROC	EVA1A	4433614	4433601	9606.ENSP00000234071	9606.ENSP00000233712	0	0	0	0	0.064	0	0.900	0	0.902
PRC1	KIF2C	4446249	4443901	9606.ENSP00000377793	9606.ENSP00000361298	0	0	0	0	0.839	0.182	0	0.318	0.902
PYCARD	GLA	4434024	4433054	9606.ENSP00000247470	9606.ENSP00000218516	0	0	0	0	0.053	0	0.900	0	0.901
CCNA2	OIP5	4436109	4433119	9606.ENSP00000274026	9606.ENSP00000220514	0	0	0	0	0.872	0	0	0.255	0.901
NEK2	TUBA1A	4442784	4437720	9606.ENSP00000355966	9606.ENSP00000301071	0	0	0	0	0.055	0	0.900	0.046	0.901
KIF2C	TUBA1B	4443901	4440737	9606.ENSP00000361298	9606.ENSP00000336799	0	0	0	0	0.129	0.872	0	0.181	0.901
PRC1	DLGAP5	4446249	4434015	9606.ENSP00000377793	9606.ENSP00000247191	0	0	0	0	0.899	0	0	0.064	0.901
ECT2	CKAP2L	4446064	4438108	9606.ENSP00000376457	9606.ENSP00000305204	0	0	0	0	0.853	0	0	0.353	0.901
KIF14	BUB1	4442863	4437860	9606.ENSP00000356319	9606.ENSP00000302530	0	0	0	0	0.809	0.185	0	0.414	0.901
MBL2	SERPING1	4444298	4436285	9606.ENSP00000363079	9606.ENSP00000278407	0	0	0	0	0.062	0	0.800	0.515	0.901
DLGAP5	OIP5	4434015	4433119	9606.ENSP00000247191	9606.ENSP00000220514	0	0	0	0	0.894	0	0	0.101	0.901
ORMDL3	CKAP4	4446237	4444990	9606.ENSP00000377724	9606.ENSP00000367265	0	0	0	0	0	0	0.900	0	0.900
CENPA	MELK	4440745	4437455	9606.ENSP00000336868	9606.ENSP00000298048	0	0	0	0	0.821	0.075	0	0.446	0.900
TFRC	SH3D19	4442333	4437911	9606.ENSP00000353224	9606.ENSP00000302913	0	0	0	0	0	0	0.900	0	0.900
UBE2C	FBXO31	4441865	4438637	9606.ENSP00000348838	9606.ENSP00000310841	0	0	0	0	0	0	0.900	0	0.900
CKAP4	SLC27A2	4444990	4435783	9606.ENSP00000367265	9606.ENSP00000267842	0	0	0	0	0	0	0.900	0	0.900
CDC20	FBXO31	4443940	4438637	9606.ENSP00000361540	9606.ENSP00000310841	0	0	0	0	0	0	0.900	0.043	0.900
PROC	IGFBP5	4433614	4433604	9606.ENSP00000234071	9606.ENSP00000233813	0	0	0	0	0	0	0.900	0	0.900
DSN1	PYCARD	4447628	4434024	9606.ENSP00000389810	9606.ENSP00000247470	0	0	0	0	0	0	0.900	0	0.900
GPSM2	GNG11	4447241	4434060	9606.ENSP00000385510	9606.ENSP00000248564	0	0	0	0	0	0	0.900	0	0.900
CEP55	KIF14	4443758	4442863	9606.ENSP00000360540	9606.ENSP00000356319	0	0	0	0	0.843	0.085	0	0.359	0.900
APOA5	CKAP4	4450143	4444990	9606.ENSP00000445002	9606.ENSP00000367265	0	0	0	0	0	0	0.900	0	0.900
ATP6V0E2	TFRC	4448619	4442333	9606.ENSP00000411672	9606.ENSP00000353224	0	0	0	0	0	0	0.900	0.046	0.900
ORMDL3	SLC27A2	4446237	4435783	9606.ENSP00000377724	9606.ENSP00000267842	0	0	0	0	0	0	0.900	0	0.900
DTL	CCNA2	4442781	4436109	9606.ENSP00000355958	9606.ENSP00000274026	0	0	0	0	0.826	0	0	0.453	0.900
APOA5	IGFBP5	4450143	4433604	9606.ENSP00000445002	9606.ENSP00000233813	0	0	0	0	0	0	0.900	0	0.900
CD14	EHHADH	4438033	4433550	9606.ENSP00000304236	9606.ENSP00000231887	0	0	0	0	0	0	0.900	0	0.900
CKAP4	PROC	4444990	4433614	9606.ENSP00000367265	9606.ENSP00000234071	0	0	0	0	0	0	0.900	0	0.900
H2AFZ	APCS	4437274	4434407	9606.ENSP00000296417	9606.ENSP00000255040	0	0	0	0	0	0	0.900	0	0.900
AOX1	HIBADH	4444440	4435600	9606.ENSP00000363832	9606.ENSP00000265395	0	0	0	0	0	0	0.900	0	0.900
RPS21	HBA2	4441569	4434183	9606.ENSP00000345957	9606.ENSP00000251595	0	0	0	0	0	0	0.900	0	0.900
