# Supplementary material for: Prognostic implications of cell division cycle protein 45 expression in hepatocellular carcinoma
Source: PeerJ. 2021 Feb 12;9:e10824. doi: 10.7717/peerj.10824 (PMC7883691; doi:10.7717/peerj.10824)
Supplement: File S6 [file peerj-09-10824-s008.zip]

Archive with 4 entries (3 files):
- supplement 6 File/
- supplement 6 File/expression of CDC45 in tumor and adjacent normal tissue.xlsx
- supplement 6 File/Paired t test of CDC45 in tumor and adjacent normal tissue.xlsx
- supplement 6 File/Unpaired t test of CDC45 in tumor and adjacent normal tissue.xlsx
