# Supplementary material for: Prognostic implications of cell division cycle protein 45 expression in hepatocellular carcinoma
Source: PeerJ. 2021 Feb 12;9:e10824. doi: 10.7717/peerj.10824 (PMC7883691; doi:10.7717/peerj.10824)
Supplement: File S6 [file peerj-09-10824-s008.zip › supplement 6 File/expression of CDC45 in tumor and adjacent normal tissue.xlsx]

## Sheet: Sheet1
tumor	normal
1.58	8.11
2.49	19.69
0.28	4.24
6.62	6.12
0.64	2.92
1.14	6.27
0.45	64.34
11.45	44.62
0.58	17.33
2.4	30.83
0.7	14.84
0.55	44.93
6.29	38.09
6.51	7.93
2.54	50.74
1.33	37.42
1.36	41.55
0.76	11.33
0.81	10.91
2.15	30.98
1.13	11.24
1.29	94.83
2.11	34.22
1.29	54.19
3.14	39.97
1.06	22.05
0.67	5.85
0.2	40.67
3.02	17.44
3.4	7.69
0.88	16.75
2.62	17.67
18.69	4.6
0.36	43.52
0.21	5.81
1.15	27.19
0.33	9.52
1.38	6.61
0.35	11.27
46.42	104.24
102.09	125.28
7.81	10.58
117.9	116.98
119.87	141.34
112	122.06
141.47	147.85
30.17	101.92
128.03	140.94
150.2	153.83
20.75	52.92
139.06	139.31
105.93	143.57
136.59	126.44
1.08	23.21
22.05	50.7
0.71	8.13
