# Supplementary material for: Prognostic implications of cell division cycle protein 45 expression in hepatocellular carcinoma
Source: PeerJ. 2021 Feb 12;9:e10824. doi: 10.7717/peerj.10824 (PMC7883691; doi:10.7717/peerj.10824)
Supplement: File S6 [file peerj-09-10824-s008.zip › supplement 6 File/Paired t test of CDC45 in tumor and adjacent normal tissue.xlsx]

## Sheet: Sheet1
Table Analyzed	CDC45 in tumor and adjacent normal tissue.
Column B	normal
vs.	vs.
Column A	tumor
Paired t test
P value	<0.0001
P value summary	****
Significantly different (P < 0.05)?	Yes
One- or two-tailed P value?	Two-tailed
t, df	t=7.644, df=55
Number of pairs	56
How big is the difference?
Mean of differences	21.38
SD of differences	20.94
SEM of differences	2.798
95% confidence interval	15.78 to 26.99
R squared (partial eta squared)	0.5151
How effective was the pairing?
Correlation coefficient (r)	0.9036
P value (one tailed)	<0.0001
P value summary	****
Was the pairing significantly effective?	Yes
