# Supplementary material for: Prognostic implications of cell division cycle protein 45 expression in hepatocellular carcinoma
Source: PeerJ. 2021 Feb 12;9:e10824. doi: 10.7717/peerj.10824 (PMC7883691; doi:10.7717/peerj.10824)
Supplement: File S6 [file peerj-09-10824-s008.zip › supplement 6 File/Unpaired t test of CDC45 in tumor and adjacent normal tissue.xlsx]

## Sheet: Sheet1
Table Analyzed	CDC45 in tumor and adjacent normal tissue.
Column B	normal
vs.	vs.
Column A	tumor
Unpaired t test
P value	0.0194
P value summary	*
Significantly different (P < 0.05)?	Yes
One- or two-tailed P value?	Two-tailed
t, df	t=2.373, df=110
How big is the difference?
Mean of column A	26.36
Mean of column B	47.74
Difference between means (B - A) ± SEM	21.38 ± 9.011
95% confidence interval	3.527 to 39.24
R squared (eta squared)	0.0487
F test to compare variances
F, DFn, Dfd	1.003, 55, 55
P value	0.9906
P value summary	ns
Significantly different (P < 0.05)?	No
Data analyzed
Sample size, column A	56
Sample size, column B	56
