# Supplementary material for: Prognostic implications of cell division cycle protein 45 expression in hepatocellular carcinoma
Source: PeerJ. 2021 Feb 12;9:e10824. doi: 10.7717/peerj.10824 (PMC7883691; doi:10.7717/peerj.10824)
Supplement: File S7 [file peerj-09-10824-s009.zip]

Archive with 4 entries (3 files):
- supplement 7 File/
- supplement 7 File/logλ of Lasso regression.pdf
- supplement 7 File/meaningful indicators.xlsx
- supplement 7 File/result of lasso regression.jpg
