# Supplementary material for: Prognostic implications of cell division cycle protein 45 expression in hepatocellular carcinoma
Source: PeerJ. 2021 Feb 12;9:e10824. doi: 10.7717/peerj.10824 (PMC7883691; doi:10.7717/peerj.10824)
Supplement: File S8 [file peerj-09-10824-s010.zip]

Archive with 6 entries (4 files):
- Supplement 8 File/
- Supplement 8 File/Figure S1.png
- Supplement 8 File/oringinal pictures of WB/
- Supplement 8 File/oringinal pictures of WB/Actin.tif
- Supplement 8 File/oringinal pictures of WB/CDC45.tif
- Supplement 8 File/The explanation of Figure S1.docx
