# Supplementary material for: Prognostic implications of cell division cycle protein 45 expression in hepatocellular carcinoma
Source: PeerJ. 2021 Feb 12;9:e10824. doi: 10.7717/peerj.10824 (PMC7883691; doi:10.7717/peerj.10824)
Supplement: File S9 [file peerj-09-10824-s011.zip]

Archive with 2 entries (1 files):
- Supplement 9 File/
- Supplement 9 File/CDC45.survival.pdf
